# Supplementary material for: Integrated Transcriptomic and Metabolomic Analysis Reveals the Regulation Network of CEBiP in Rice Defense Against Magnaporthe oryzae
Source: Int J Mol Sci. 2025 May 28;26(11):5194. doi: 10.3390/ijms26115194 (PMC12154221; doi:10.3390/ijms26115194)
Supplement: Supplementary file 1 [file ijms-26-05194-s001.zip]

Archive with 4 entries (4 files):
- Supplementary materials.pdf
- Supplementary Table S1_Transcriptomic raw data overview.xls
- Supplementary Table S2_List of differentially expressed genes between cebip vs WT groups.xlsx
- Supplementary Table S3_List of differentially accumulated metabolites between cebip vs WT groups.xlsx
