# Supplementary material for: Integrated Transcriptomic and Metabolomic Analysis Reveals the Regulation Network of CEBiP in Rice Defense Against Magnaporthe oryzae
Source: Int J Mol Sci. 2025 May 28;26(11):5194. doi: 10.3390/ijms26115194 (PMC12154221; doi:10.3390/ijms26115194)
Supplement: Supplementary file 1 [file ijms-26-05194-s001.zip › Supplementary Table S1_Transcriptomic raw data overview.xls]

sample	library	Total RNA amount (ug)	RIN value	raw_reads	raw_bases	clean_reads	clean_bases	error_rate	Q20	Q30	GC_pct
WT_24h_1	FRAS240409985-1r	7.735	6.3	43115298	6.47G	39583384	5.94G	0.01	98.6	96.19	50.22
WT_24h_2	FRAS240409986-1r	6.09	6.2	43317944	6.5G	41083452	6.16G	0.01	98.55	96.08	51.11
WT_24h_3	FRAS240409987-1r	0.325	7.5	47715748	7.16G	43854724	6.58G	0.01	98.38	95.71	52.4
cebip_24h_1	FRAS240409988-1r	0.325	7.7	40159846	6.02G	37634054	5.65G	0.01	98.48	95.92	51.63
cebip_24h_2	FRAS240409989-1a	0.15	4.9	47730098	7.16G	46746624	7.01G	0.01	97.9	94.83	49.1
cebip_24h_3	FRAS240409990-1r	0.275	7.4	48465490	7.27G	45567050	6.84G	0.01	98.49	95.95	50.8
WT_48h_1	FRAS240409991-1r	0.475	7	47848944	7.18G	43796278	6.57G	0.01	98.57	96.17	49.97
WT_48h_2	FRAS240409992-1r	0.3	7.1	42188608	6.33G	39579978	5.94G	0.01	98.53	96	51.04
WT_48h_3	FRAS240409993-1r	0.2	7.8	43462458	6.52G	41071768	6.16G	0.01	98.45	95.87	51.37
cebip_48h_1	FRAS240409994-1r	0.225	7.3	43181422	6.48G	40513362	6.08G	0.01	98.45	95.85	52.2
cebip_48h_2	FRAS240409995-1r	1.125	6.5	41277860	6.19G	38463914	5.77G	0.01	98.45	95.82	51.54
cebip_48h_3	FRAS240409996-1r	0.825	6.7	45094556	6.76G	42351118	6.35G	0.01	98.48	95.88	51.61
WT_72h_1	FRAS240409997-1r	8.75	6.6	44554968	6.68G	41535190	6.23G	0.01	98.52	95.98	51.99
WT_72h_2	FRAS240409998-1r	0.8	6.8	41346170	6.2G	39745370	5.96G	0.01	98.45	95.82	52.35
WT_72h_3	FRAS240409999-1r	0.3	7.5	39210170	5.88G	37700834	5.66G	0.01	98.36	95.64	52.17
cebip_72h_1	FRAS240410000-1r	0.325	7	40849922	6.13G	38782476	5.82G	0.01	98.51	95.94	52.36
cebip_72h_2	FRAS240410001-1r	0.4	7.1	46325766	6.95G	43410076	6.51G	0.01	98.52	96.03	51.13
cebip_72h_3	FRAS240410002-1r	0.475	8	41141232	6.17G	38570878	5.79G	0.01	98.48	95.86	52.66
