# Supplementary material for: Integrated Transcriptomic and Metabolomic Analysis Reveals the Regulation Network of CEBiP in Rice Defense Against Magnaporthe oryzae
Source: Int J Mol Sci. 2025 May 28;26(11):5194. doi: 10.3390/ijms26115194 (PMC12154221; doi:10.3390/ijms26115194)
Supplement: Supplementary file 1 [file ijms-26-05194-s001.zip › Supplementary Table S2_List of differentially expressed genes between cebip vs WT groups.xlsx]

## Sheet: cebip_24hvsWT_24h_deg
gene_id	cebip_24h_1	cebip_24h_2	cebip_24h_3	ZH11_24h_1	ZH11_24h_2	ZH11_24h_3	cebip_24h	WT_24h	log2FoldChange	pvalue	padj	gene_name	gene_chr	gene_start	gene_end	gene_strand	gene_length	gene_biotype	gene_description	Family
Os07g0162450	1545.43	1814.36	1582.08	0	0	0	1647.29	0	13.0349	3.81882e-26	1.8936e-22	Os07g0162450	7	3339394	3340629	+	1236	protein_coding	- && - && PF12620:Protein of unknown function (DUF3778)	ZF-HD
novel.1935	1978.58	1093.82	1422.42	0	0	0	1498.27	0	12.8979	6.42015e-25	2.65291e-21	-	7	28662444	28668443	-	5918	-	- && sp|P0CT41|TF212_SCHPO Transposon Tf2-12 polyprotein OS=Schizosaccharomyces pombe (strain 972 / ATCC 24843) OX=284812 GN=Tf2-12 PE=3 SV=1 && -	TCP
Os03g0299700	836.351	609.939	568.28	0	0	0	671.523	0	11.74	6.17464e-21	1.9136e-17	Os03g0299700	3	10518913	10520192	+	1280	protein_coding	- && - && PF12620:Protein of unknown function (DUF3778)	ZF-HD
Os12g0599625	405.342	1053.16	214.607	0	0	0	557.703	0	11.4726	1.62296e-17	2.87414e-14	Os12g0599625	12	25226631	25227101	+	471	ncRNA	- && - && -	-
novel.1592	821.378	186.235	635.237	0	0	0	547.617	0	11.4456	8.76422e-18	1.67147e-14	-	6	2343329	2349692	+	6364	-	- && sp|P0CT41|TF212_SCHPO Transposon Tf2-12 polyprotein OS=Schizosaccharomyces pombe (strain 972 / ATCC 24843) OX=284812 GN=Tf2-12 PE=3 SV=1 && -	TCP
novel.219	562.558	446.475	454.967	0	0	0	488	0	11.2794	1.88529e-19	5.19355e-16	-	1	23915127	23919272	-	3816	-	- && sp|Q9SZL8|FRS5_ARATH Protein FAR1-RELATED SEQUENCE 5 OS=Arabidopsis thaliana OX=3702 GN=FRS5 PE=1 SV=1 && -	FAR1
novel.1547	137.966	701.836	436.94	0	0	0	425.581	0	11.0829	2.09484e-16	3.24608e-13	-	5	16433586	16437382	-	3416	-	- && - && -	WRKY
novel.379	267.376	387.921	236.926	0	0	0	297.408	0	10.5656	1.26443e-16	2.08993e-13	-	10	5037200	5042893	-	2783	-	- && - && -	FAR1
novel.462	306.947	200.06	169.969	0	0	0	225.659	0	10.1661	3.93265e-15	5.41679e-12	-	11	10150898	10153406	+	2509	-	- && - && -	-
Os03g0629800	140.105	319.608	203.448	0	0	0	221.053	0	10.1381	9.73361e-15	1.20663e-11	Os03g0629800	3	24046131	24047194	+	1064	protein_coding	- && - && -	bHLH
novel.434	83.4212	252.108	272.98	0	0	0	202.837	0	10.0142	1.08371e-13	1.27945e-10	-	10	23117760	23123434	-	1468	-	- && - && -	C2H2
Os03g0739500	676.995	1299.58	794.905	0	3.21678	0	923.825	1.07226	9.75772	1.32534e-24	4.69416e-21	Os03g0739500	3	30342476	30343128	-	653	protein_coding	- && - && -	-
Os03g0344400	222.457	125.241	128.764	0	0	0	158.821	0	9.6591	2.21782e-13	2.39071e-10	Os03g0344400	3	12830649	12831782	+	1134	protein_coding	- && - && -	-
Os06g0685400	49.1971	210.632	130.481	0	0	0	130.103	0	9.37393	1.88464e-11	1.61124e-08	Os06g0685400	6	28566194	28566973	+	666	protein_coding	- && - && -	-
Os04g0422300	189.302	138.253	58.3731	0	0	0	128.643	0	9.35521	9.42215e-12	8.34298e-09	Os04g0422300	4	20882277	20885593	-	1495	protein_coding	- && sp|Q9M130|WTR29_ARATH WAT1-related protein At4g01440 OS=Arabidopsis thaliana OX=3702 GN=At4g01440 PE=2 SV=1 && PF00892:EamA-like transporter family	ERF
Os07g0153150	2426.7	2119.33	1839.61	6.68221	4.28904	0	2128.55	3.65708	9.21437	1.61633e-52	4.00738e-48	Os07g0153150	7	2806936	2815086	-	2568	protein_coding	- && - && -	-
Os02g0728850	133.688	115.482	23.1776	0	0	0	90.7824	0	8.85248	1.63735e-09	1.12763e-06	Os02g0728850	2	30337274	30338879	-	405	ncRNA	- && sp|Q6ID77|MED11_ARATH Mediator of RNA polymerase II transcription subunit 11 OS=Arabidopsis thaliana OX=3702 GN=MED11 PE=1 SV=1 && -	-
Os02g0252400	66.3092	13.8253	168.252	0	0	0	82.7955	0	8.72048	1.87126e-08	9.8711e-06	RPBF	2	8590318	8593735	-	1537	protein_coding	- && sp|Q6K537|DOF3_ORYSJ Dof zinc finger protein 3 OS=Oryza sativa subsp. japonica OX=39947 GN=DOF3 PE=1 SV=1 && PF02701:Dof domain, zinc finger	Dof
novel.829	114.437	77.2589	38.6293	0	0	0	76.775	0	8.61013	1.31422e-09	9.5834e-07	-	2	16664379	16676017	+	2002	-	- && - && -	-
novel.1387	162.564	18.7048	40.3461	0	0	0	73.8718	0	8.55342	3.72146e-08	1.74087e-05	-	4	20886281	20890852	-	3176	-	- && - && -	HD-ZIP
novel.114	0	198.433	17.1686	0	0	0	71.8673	0	8.51628	0.029313	0.398628	-	1	36214299	36215454	+	1156	-	- && - && -	-
Os08g0136500	21.3901	50.4216	121.038	0	0	0	64.2834	0	8.35683	3.29966e-08	1.58998e-05	Os08g0136500	8	2059654	2061243	-	1199	protein_coding	- && sp|Q9LV60|CRR55_ARATH Cysteine-rich repeat secretory protein 55 OS=Arabidopsis thaliana OX=3702 GN=CRRSP55 PE=2 SV=1 && PF01657:Salt stress response/antifungal	ERF
Os05g0580200	36.3631	50.4216	91.8519	0	0	0	59.5455	0	8.24606	1.23882e-08	6.92457e-06	Os05g0580200	5	28880516	28881393	-	878	protein_coding	- && - && -	-
Os02g0216200	44.9191	60.1806	63.5237	0	0	0	56.2078	0	8.16252	9.00616e-09	5.31642e-06	Os02g0216200	2	6501546	6504022	-	1488	protein_coding	- && - && -	-
Os04g0397800	172.19	187.861	237.785	0	2.14452	0	199.279	0.71484	8.13013	1.08071e-12	1.07176e-09	Os04g0397800	4	19636918	19638406	+	1489	protein_coding	- && - && -	GRAS
novel.1490	49.1971	60.9939	51.5057	0	0	0	53.8989	0	8.10162	1.25683e-08	6.92457e-06	-	5	25366852	25368167	+	1170	-	- && - && -	-
novel.896	67.3787	4.06626	89.2766	0	0	0	53.5738	0	8.09159	1.41606e-06	0.000417956	-	2	2425529	2427724	-	2125	-	- && - && -	-
novel.321	1249.18	759.577	937.404	10.0233	1.07226	0	982.053	3.69852	8.08521	1.05218e-29	6.52169e-26	-	10	14148826	14158171	+	6182	-	- && - && -	M-type_MADS
Os09g0457900	10.695	664.427	210.315	3.3411	0	0	295.146	1.1137	8.06658	0.000116229	0.0154928	ERF102	9	17306100	17307199	+	1100	protein_coding	- && sp|Q9SZ06|EF109_ARATH Ethylene-responsive transcription factor ERF109 OS=Arabidopsis thaliana OX=3702 GN=ERF109 PE=1 SV=1 && PF00847:AP2 domain	ERF
Os12g0113550	86.6297	42.2891	29.1866	0	0	0	52.7018	0	8.06655	5.6033e-08	2.48076e-05	Os12g0113550	12	688955	689479	+	525	ncRNA	- && - && -	-
Os04g0510000	42.7801	62.6204	47.2136	0	0	0	50.8714	0	8.01858	2.57524e-08	1.27696e-05	Os04g0510000	4	25518258	25518789	-	532	protein_coding	- && - && -	-
novel.1141	293.044	242.349	428.356	0	4.28904	0	321.25	1.42968	7.81783	2.64769e-18	5.70263e-15	-	3	11831046	11835634	-	3904	-	- && - && -	C3H
Os05g0296200	33.1546	19.518	72.9664	0	0	0	41.8797	0	7.73745	6.45119e-07	0.000219102	Os05g0296200	5	13140368	13142741	+	2374	protein_coding	- && - && PF14392:Zinc knuckle	bZIP
novel.1564	44.9191	27.6506	50.6473	0	0	0	41.0723	0	7.70842	2.63808e-07	9.61852e-05	-	5	21481336	21482234	-	878	-	- && - && -	-
novel.371	524.056	579.848	796.622	3.3411	6.43356	0	633.509	3.25822	7.62111	2.11094e-30	1.74455e-26	-	10	1185952	1189178	-	2132	-	- && sp|Q6AVI0|RSLE2_ORYSJ Zinc finger BED domain-containing protein RICESLEEPER 2 OS=Oryza sativa subsp. japonica OX=39947 GN=Os03g0733400 PE=2 SV=1 && PF05699:hAT family C-terminal dimerisation region	bHLH
Os01g0692400	68.4482	75.6324	79.8339	1.1137	0	0	74.6381	0.371234	7.60937	2.06519e-08	1.06672e-05	Os01g0692400	1	28575815	28576674	-	860	protein_coding	- && - && -	-
Os04g0397901	42.7801	34.9698	24.8944	0	0	0	34.2148	0	7.44451	1.31429e-06	0.000392592	Os04g0397901	4	19640800	19642141	-	592	protein_coding	- && - && -	-
novel.1403	32.0851	43.9156	21.4607	0	0	0	32.4871	0	7.37112	2.43855e-06	0.000657164	-	4	25670323	25671889	-	839	-	- && - && -	-
Os05g0527700	14.973	35.7831	45.4967	0	0	0	32.0843	0	7.35482	4.22124e-06	0.00104657	Os05g0527700	5	26223422	26224327	-	906	protein_coding	- && - && -	bHLH
Os06g0268500	44.9191	16.265	33.4787	0	0	0	31.5543	0	7.32673	4.31804e-06	0.00105997	Os06g0268500	6	8935774	8939018	-	3075	protein_coding	- && sp|Q7XBQ9|RGA2_SOLBU Disease resistance protein RGA2 OS=Solanum bulbocastanum OX=147425 GN=RGA2 PE=1 SV=1 && PF00931:NB-ARC domain|PF18052:Rx N-terminal domain	Trihelix
Os01g0607100	41.7106	22.771	28.3281	0	0	0	30.9366	0	7.29855	3.43139e-06	0.000868107	OsAGP29	1	23919276	23921549	+	1165	protein_coding	- && sp|F4JIG1|LTG25_ARATH Non-specific lipid transfer protein GPI-anchored 25 OS=Arabidopsis thaliana OX=3702 GN=LTPG25 PE=3 SV=1 && -	-
Os08g0207300	9.62553	47.9818	29.1866	0	0	0	28.9313	0	7.20626	1.67012e-05	0.00323027	Os08g0207300	8	6251353	6252206	+	854	protein_coding	- && - && -	-
Os08g0226666	132.618	209.819	116.746	3.3411	0	0	153.061	1.1137	7.1523	4.08543e-12	3.89578e-09	Os08g0226666	8	7734190	7734875	+	610	ncRNA	- && - && -	-
Os12g0553050	24.5986	0	53.2226	0	0	0	25.9404	0	7.04581	0.00111802	0.0714131	Os12g0553050	12	22482406	22486169	+	462	protein_coding	- && - && -	-
Os11g0422000	44.9191	9.75902	22.3191	0	0	0	25.6658	0	7.02761	3.81367e-05	0.00647619	Os11g0422000	11	13207199	13207707	-	509	protein_coding	- && - && -	-
Os02g0686100	0	60.1806	15.4517	0	0	0	25.2108	0	7.00707	0.00126562	0.0774776	Os02g0686100	2	28096979	28098029	-	1051	protein_coding	- && sp|Q8LC69|ATL8_ARATH RING-H2 finger protein ATL8 OS=Arabidopsis thaliana OX=3702 GN=ATL8 PE=2 SV=2 && PF13639:Ring finger domain	bHLH
Os02g0125350	4.27801	45.5421	23.1776	0	0	0	24.3326	0	6.95684	0.000118758	0.0157453	Os02g0125350	2	1327070	1329859	-	996	protein_coding	- && sp|Q9MBD8|BI1_ORYSJ Bax inhibitor 1 OS=Oryza sativa subsp. japonica OX=39947 GN=BI1 PE=2 SV=1 && -	-
Os12g0247700	602.13	8.13252	1513.41	0	18.2284	0	707.891	6.07614	6.86436	0.00914758	0.233089	OsJAC1	12	8239432	8241147	+	1203	protein_coding	- && sp|A2WPN7|SALT_ORYSI Salt stress-induced protein OS=Oryza sativa subsp. indica OX=39946 GN=SALT PE=1 SV=2 && PF01419:Jacalin-like lectin domain|PF03018:Dirigent-like protein	NAC
Os09g0446700	12.834	108.976	121.038	0	2.14452	0	80.9494	0.71484	6.82999	1.17275e-06	0.000358961	Os09g0446700	9	16653109	16653561	+	453	protein_coding	- && - && -	-
novel.1256	210.692	126.054	23.1776	0	3.21678	0	119.975	1.07226	6.80939	3.33476e-08	1.58998e-05	-	4	13175756	13176751	+	799	-	- && - && -	-
novel.2041	0	26.0241	39.4877	0	0	0	21.8373	0	6.79962	0.00188738	0.0993499	-	8	28376620	28377610	+	752	-	- && - && -	-
novel.876	18.1815	24.3976	21.4607	0	0	0	21.3466	0	6.7657	6.03831e-05	0.00941558	-	2	30332422	30333242	+	747	-	- && - && -	-
Os03g0342100	13.9035	0	105.587	0	1.07226	0	39.8301	0.35742	6.70352	0.000870063	0.0614572	Os03g0342100	3	12753654	12754664	-	912	protein_coding	- && - && -	-
Os01g0290901	27.8071	30.9036	2.57529	0	0	0	20.4286	0	6.70071	0.000404386	0.0368601	Os01g0290901	1	10536286	10536571	-	286	ncRNA	- && - && -	-
novel.729	4.27801	22.771	30.9034	0	0	0	19.3175	0	6.62363	0.000361705	0.0334617	-	12	12963845	12964625	-	781	-	- && - && -	-
Os07g0559100	19.2511	36.5963	1.71686	0	0	0	19.1881	0	6.61166	0.000778379	0.057953	Os07g0559100	7	22343365	22343942	+	578	protein_coding	- && - && -	-
novel.873	43.8496	8.94577	4.29214	0	0	0	19.0292	0	6.59468	0.00064174	0.0501913	-	2	29927629	29930741	+	3113	-	- && sp|Q6ICX4|PTBP3_ARATH Polypyrimidine tract-binding protein homolog 3 OS=Arabidopsis thaliana OX=3702 GN=At1g43190 PE=2 SV=1 && -	ARF
Os01g0845950	22.4596	10.5723	22.3191	0	0	0	18.4503	0	6.55323	0.000218814	0.0237748	Os01g0845950	1	36323780	36325014	+	911	protein_coding	- && - && -	-
Os08g0125450	8.55602	12.1988	31.7619	0	0	0	17.5056	0	6.48044	0.000444954	0.0390143	Os08g0125450	8	1477654	1484914	+	2189	protein_coding	- && sp|Q9LXA5|LRK91_ARATH L-type lectin-domain containing receptor kinase IX.1 OS=Arabidopsis thaliana OX=3702 GN=LECRK91 PE=1 SV=1 && PF00139:Legume lectin domain	bHLH
novel.1325	108.02	566.023	906.501	17.8192	0	0	526.848	5.93974	6.47403	0.00291794	0.132015	-	4	3178315	3180659	-	1989	-	- && - && -	FAR1
novel.526	34.2241	0	17.1686	0	0	0	17.1309	0	6.44503	0.0056274	0.190696	-	11	375938	385119	-	1326	-	- && - && -	-
Os01g0171100	35.2936	34.1566	30.045	0	1.07226	0	33.1651	0.35742	6.4385	1.75637e-05	0.00332409	Os01g0171100	1	3678431	3680909	-	1263	protein_coding	- && - && PF12796:Ankyrin repeats (3 copies)	B3
Os10g0460800	47.0581	2.43976	0	0	0	0	16.4993	0	6.38967	0.01013	0.245028	Os10g0460800	10	16947073	16947687	+	615	protein_coding	- && - && -	CPP
novel.804	13.9035	12.1988	23.1776	0	0	0	16.4266	0	6.38736	0.000441905	0.0390143	-	2	10520687	10523213	+	582	-	- && - && -	-
Os06g0534200	22.4596	21.9578	4.29214	0	0	0	16.2365	0	6.36898	0.000853571	0.060812	Os06g0534200	6	19972817	19973562	-	746	protein_coding	- && - && -	-
novel.98	13.9035	15.4518	18.8854	0	0	0	16.0802	0	6.35676	0.000450137	0.0392966	-	1	27655279	27656046	+	768	-	- && - && -	-
Os04g0428300	28.8766	8.94577	10.3011	0	0	0	16.0412	0	6.34906	0.000722158	0.0545868	Os04g0428300	4	21207698	21208285	+	588	protein_coding	- && - && PF07893:Protein of unknown function (DUF1668)	-
Os03g0115800	41.7106	5.69276	0	0	0	0	15.8011	0	6.32743	0.00930829	0.23354	Os03g0115800	3	887193	888623	-	1431	protein_coding	- && - && -	-
Os05g0444750	12.834	7.31927	26.6113	0	0	0	15.5882	0	6.3116	0.000833098	0.0602187	Os05g0444750	5	21761628	21762740	-	1113	protein_coding	- && - && -	-
Os06g0220900	17.112	17.0783	11.1596	0	0	0	15.1166	0	6.26657	0.000695199	0.0530481	Os06g0220900	6	6233176	6233477	+	302	protein_coding	- && - && -	-
Os11g0491600	32.0851	4.87951	5.15057	0	0	0	14.0384	0	6.15524	0.0026426	0.122736	Os11g0491600	11	17384670	17387292	-	2623	protein_coding	- && - && -	-
novel.324	9.62553	7.31927	24.8944	0	0	0	13.9464	0	6.15164	0.00158321	0.0883499	-	10	14435541	14436741	+	1201	-	- && - && -	-
novel.1215	3.20851	26.0241	8.58429	0	0	0	12.6056	0	6.00858	0.00386054	0.155887	-	4	4498985	4503579	+	631	-	- && - && -	-
Os05g0561400	31.0156	0	6.86743	0	0	0	12.6277	0	6.00377	0.0175267	0.313521	Os05g0561400	5	27935448	27935675	+	228	protein_coding	- && - && -	-
Os02g0789700	77.0042	38.2228	18.027	0	2.14452	0	44.418	0.71484	5.95993	2.66687e-05	0.00482626	Os02g0789700	2	33552726	33556757	+	3659	protein_coding	- && sp|Q6ICX4|PTBP3_ARATH Polypyrimidine tract-binding protein homolog 3 OS=Arabidopsis thaliana OX=3702 GN=At1g43190 PE=2 SV=1 && PF11835:RRM-like domain	E2F/DP
novel.1688	11.7645	0	24.8944	0	0	0	12.2197	0	5.95967	0.0176001	0.313752	-	6	6258297	6261752	-	3341	-	- && - && -	C2H2
novel.399	177.537	18.7048	66.9574	0	2.14452	2.03508	87.7332	1.3932	5.95772	3.08571e-07	0.000109291	-	10	12897726	12898270	-	496	-	- && - && -	-
novel.382	7.48652	24.3976	4.29214	0	0	0	12.0587	0	5.94331	0.00419123	0.162364	-	10	6140261	6143122	-	839	-	- && - && -	-
Os08g0517150	3.20851	21.9578	10.3011	0	0	0	11.8225	0	5.91599	0.00463049	0.170909	Os08g0517150	8	25650157	25650530	-	374	ncRNA	- && - && -	LBD
Os08g0410350	7.48652	6.50601	21.4607	0	0	0	11.8177	0	5.91298	0.00375474	0.153363	Os08g0410350	8	19647162	19648087	-	926	protein_coding	- && - && PF07690:Major Facilitator Superfamily	-
novel.749	6.41702	23.5843	5.15057	0	0	0	11.7173	0	5.9022	0.00457419	0.170027	-	12	21453671	21455449	-	1240	-	- && - && -	-
Os03g0738600	1.0695	0	33.4787	0	0	0	11.5161	0	5.87589	0.0316066	0.410704	LOX-L2	3	30315456	30318959	+	2927	protein_coding	- && sp|P29250|LOX2_ORYSJ Linoleate 9S-lipoxygenase 2 OS=Oryza sativa subsp. japonica OX=39947 GN=LOX1.1 PE=2 SV=2 && PF01477:PLAT/LH2 domain|PF00305:Lipoxygenase	NF-YA
novel.1916	4.27801	18.7048	11.1596	0	0	0	11.3808	0	5.86067	0.00460986	0.170909	-	7	23414097	23415845	-	718	-	- && - && -	-
Os03g0392600	28.8766	1.6265	2.57529	0	0	0	11.0261	0	5.80601	0.0117596	0.261017	OsSCP14	3	15763550	15767310	-	1597	protein_coding	- && sp|Q67Y83|SCP51_ARATH Serine carboxypeptidase-like 51 OS=Arabidopsis thaliana OX=3702 GN=SCPL51 PE=2 SV=2 && PF00450:Serine carboxypeptidase	C3H
novel.601	5.34751	0	27.4697	0	0	0	10.9391	0	5.80105	0.0270691	0.383061	-	11	25103992	25108424	-	1156	-	- && - && -	NAC
gene-petB	0	17.8915	14.5933	0	0	0	10.8283	0	5.78854	0.022998	0.355398	gene-petB	Pt	71232	71237	+	6	protein_coding	- && - && -	-
Os12g0508400	7.48652	4.87951	19.7439	0	0	0	10.7033	0	5.76971	0.00621278	0.197732	Os12g0508400	12	19543820	19544475	+	616	protein_coding	- && - && -	-
Os01g0952900	5.34751	56.1144	0	0	1.07226	0	20.4873	0.35742	5.746	0.00907794	0.232991	Os01g0952900	1	41972004	41973019	+	1016	protein_coding	- && - && PF14009:Domain of unknown function (DUF4228)	SRS
Os01g0610050	37.4326	127.681	120.18	5.56851	0	0	95.0977	1.85617	5.71195	1.89546e-07	7.12032e-05	Os01g0610050	1	24124911	24125477	-	567	ncRNA	- && - && -	-
novel.1239	19.2511	7.31927	4.29214	0	0	0	10.2875	0	5.70785	0.00762321	0.216849	-	4	10430536	10448904	+	11307	-	- && sp|P10978|POLX_TOBAC Retrovirus-related Pol polyprotein from transposon TNT 1-94 OS=Nicotiana tabacum OX=4097 PE=2 SV=1 && PF00665:Integrase core domain	LBD
Os02g0118800	14.973	15.4518	0	0	0	0	10.1416	0	5.69024	0.0292147	0.398528	Os02g0118800	2	978845	986395	+	3342	protein_coding	- && - && PF13966:zinc-binding in reverse transcriptase	FAR1
novel.1562	4.27801	18.7048	6.86743	0	0	0	9.95008	0	5.66686	0.00874495	0.22919	-	5	21347292	21351474	-	513	-	- && - && -	-
Os12g0231700	52.4056	78.8854	28.3281	2.2274	1.07226	0	53.2064	1.09989	5.62628	1.65217e-06	0.00046548	Os12g0231700	12	7197167	7199434	+	1373	protein_coding	- && - && PF03004:Plant transposase (Ptta/En/Spm family)	NAC
Os10g0460766	19.2511	8.94577	0	0	0	0	9.39894	0	5.57873	0.0370787	0.434899	Os10g0460766	10	16945421	16946774	-	1242	protein_coding	- && - && PF13359:DDE superfamily endonuclease	ERF
Os11g0158000	0	13.8253	13.7349	0	0	0	9.18671	0	5.55143	0.0367671	0.433482	Os11g0158000	11	2807614	2808358	-	745	protein_coding	- && - && -	-
Os12g0528801	428.871	712.408	702.195	13.3644	10.7226	15.2631	614.491	13.1167	5.54883	7.95498e-33	9.8614e-29	Os12g0528801	12	20844119	20846664	-	311	protein_coding	- && - && -	-
ENSRNA049472760	14.973	8.94577	3.43371	0	0	0	9.11751	0	5.53479	0.0120872	0.263107	SNOR75	1	13896653	13896740	+	88	snoRNA	- && - && -	-
Os01g0869750	2.13901	13.012	12.018	0	0	0	9.05634	0	5.53142	0.0139684	0.284516	Os01g0869750	1	37695077	37696475	-	519	protein_coding	- && - && -	M-type_MADS
Os06g0710850	3.20851	3.25301	20.6023	0	0	0	9.02127	0	5.52426	0.0164326	0.304491	Os06g0710850	6	30063329	30063659	-	242	ncRNA	- && - && -	-
Os04g0288100	20.3206	0	77.2586	0	2.14452	0	32.5264	0.71484	5.51098	0.00489327	0.17685	Os04g0288100	4	12504047	12505046	-	747	protein_coding	- && sp|Q6ZBZ2|GL814_ORYSJ Germin-like protein 8-14 OS=Oryza sativa subsp. japonica OX=39947 GN=GER5 PE=1 SV=1 && PF00190:Cupin	bZIP
novel.1954	1.0695	1.6265	24.036	0	0	0	8.91067	0	5.50677	0.0264816	0.379514	-	8	4421688	4422946	+	720	-	- && - && -	-
Os11g0636050	4.27801	0.813252	21.4607	0	0	0	8.85066	0	5.49585	0.0234903	0.360014	Os11g0636050	11	25100477	25103289	-	1867	protein_coding	- && - && -	-
Os12g0612700	1.0695	12.1988	12.8764	0	0	0	8.7149	0	5.47613	0.0196012	0.330039	HOX33	12	25920652	25927349	-	3137	protein_coding	- && sp|A2ZMN9|HOX33_ORYSI Homeobox-leucine zipper protein HOX33 OS=Oryza sativa subsp. indica OX=39946 GN=HOX33 PE=2 SV=2 && PF01852:START domain|PF00046:Homeodomain|PF08670:MEKHLA domain	HD-ZIP
Os01g0730400	8.55602	8.13252	9.44271	0	0	0	8.71042	0	5.47172	0.0117011	0.260378	OsCEP6	1	30466032	30468115	-	2084	protein_coding	- && - && -	-
Os12g0109300	0	17.8915	7.72586	0	0	0	8.53913	0	5.44634	0.0459517	0.470506	Os12g0109300	12	499852	502261	-	2410	protein_coding	- && sp|Q9SR82|PP219_ARATH Putative pentatricopeptide repeat-containing protein At3g08820 OS=Arabidopsis thaliana OX=3702 GN=PCMP-H84 PE=3 SV=1 && -	bHLH
Os04g0639000	0	24.3976	0.858429	0	0	0	8.41866	0	5.42578	0.0629559	0.53096	Os04g0639000	4	32476494	32477199	+	594	protein_coding	- && - && -	-
novel.293	16.0425	3.25301	5.15057	0	0	0	8.14871	0	5.3708	0.0199007	0.331362	-	10	5587308	5589097	+	1605	-	- && sp|Q53P49|GH312_ORYSJ Probable indole-3-acetic acid-amido synthetase GH3.12 OS=Oryza sativa subsp. japonica OX=39947 GN=GH3.12 PE=2 SV=1 && -	-
novel.1306	0	10.5723	13.7349	0	0	0	8.10238	0	5.37022	0.0511963	0.489406	-	4	31431617	31433297	+	1681	-	- && - && -	-
novel.471	10.695	2.43976	11.1596	0	0	0	8.09812	0	5.36449	0.0197005	0.330039	-	11	14686514	14687669	+	1156	-	- && - && -	-
novel.1865	3.20851	14.6385	6.009	0	0	0	7.95201	0	5.34367	0.020819	0.340478	-	7	8841288	8844538	-	3136	-	- && - && -	C2H2
novel.1056	33.1546	9.75902	2.57529	0	1.07226	0	15.163	0.35742	5.30468	0.00588263	0.192848	-	3	21461927	21462951	+	718	-	- && sp|Q5Z9P8|GUN18_ORYSJ Endoglucanase 18 OS=Oryza sativa subsp. japonica OX=39947 GN=Os06g0715300 PE=2 SV=1 && -	-
novel.1917	4.27801	18.7048	0	0	0	0	7.66093	0	5.28845	0.0649418	0.53563	-	7	23415925	23416878	-	862	-	- && - && -	-
Os01g0608900	11.7645	3.25301	7.72586	0	0	0	7.58113	0	5.2683	0.0232089	0.356822	Os01g0608900	1	24046289	24048765	+	2477	protein_coding	- && sp|Q7PC80|AB34G_ORYSJ ABC transporter G family member 34 OS=Oryza sativa subsp. japonica OX=39947 GN=ABCG34 PE=3 SV=1 && PF01061:ABC-2 type transporter	MYB_related
Os06g0683700	8.55602	8.94577	5.15057	0	0	0	7.55079	0	5.26515	0.021243	0.344294	Os06g0683700	6	28490039	28490684	-	646	protein_coding	- && - && PF12609:Wound-induced protein	-
Os04g0293600	14.973	0.813252	6.86743	0	0	0	7.55124	0	5.26111	0.0333893	0.418347	Os04g0293600	4	12869488	12869990	+	503	protein_coding	- && - && -	-
Os03g0277000	0	13.012	9.44271	0	0	0	7.48491	0	5.25619	0.0621957	0.528819	OsGDI3	3	9392349	9395747	-	1619	protein_coding	- && sp|Q9LXC0|GDI_ARATH Guanosine nucleotide diphosphate dissociation inhibitor At5g09550 OS=Arabidopsis thaliana OX=3702 GN=At5g09550 PE=3 SV=1 && PF00996:GDP dissociation inhibitor	MIKC_MADS
Os07g0574200	7.48652	22.771	12.8764	0	1.07226	0	14.378	0.35742	5.23602	0.0038055	0.154672	Os07g0574200	7	23213607	23213939	+	333	protein_coding	- && - && PF11976:Ubiquitin-2 like Rad60 SUMO-like	-
novel.1479	4.27801	5.69276	12.018	0	0	0	7.32959	0	5.22438	0.0253252	0.372353	-	5	21474100	21482201	+	1222	-	- && - && -	M-type_MADS
novel.1858	0	37.4096	5.15057	0	1.07226	0	14.1867	0.35742	5.21705	0.0227139	0.353513	-	7	6048274	6049307	-	969	-	- && - && -	-
Os02g0215650	3.20851	12.1988	6.009	0	0	0	7.13876	0	5.18781	0.0289023	0.395898	Os02g0215650	2	6473606	6475388	-	681	protein_coding	- && sp|Q9C8D1|PUB20_ARATH U-box domain-containing protein 20 OS=Arabidopsis thaliana OX=3702 GN=PUB20 PE=1 SV=1 && PF04564:U-box domain	-
novel.966	7.48652	17.8915	16.3101	0	1.07226	0	13.8961	0.35742	5.18651	0.00414141	0.162364	-	2	27504696	27505701	-	897	-	- && - && -	-
Os05g0124000	0	10.5723	30.9034	0	1.07226	0	13.8252	0.35742	5.179	0.0210796	0.342932	OsSTA138	5	1348492	1354679	-	2152	protein_coding	- && - && -	-
novel.830	39.5716	62.6204	54.081	4.4548	0	0	52.091	1.48493	5.16796	8.4402e-06	0.00190234	-	2	16680173	16683274	+	2620	-	- && sp|Q9SZL8|FRS5_ARATH Protein FAR1-RELATED SEQUENCE 5 OS=Arabidopsis thaliana OX=3702 GN=FRS5 PE=1 SV=1 && -	FAR1
Os06g0602400	7.48652	13.012	20.6023	0	1.07226	0	13.7003	0.35742	5.1656	0.00455424	0.170027	OsRH52A	6	23806008	23811036	+	1825	protein_coding	- && sp|Q0DB53|RH52A_ORYSJ DEAD-box ATP-dependent RNA helicase 52A OS=Oryza sativa subsp. japonica OX=39947 GN=Os06g0602400 PE=2 SV=2 && PF00270:DEAD/DEAH box helicase|PF00271:Helicase conserved C-terminal domain	WRKY
Os08g0388900	23.5291	25.2108	104.728	1.1137	3.21678	0	51.156	1.44349	5.15946	2.2558e-05	0.00419128	Os08g0388900	8	18371708	18379608	+	1359	protein_coding	- && sp|Q93YP7|COQ2_ARATH 4-hydroxybenzoate polyprenyltransferase, mitochondrial OS=Arabidopsis thaliana OX=3702 GN=PPT1 PE=2 SV=1 && PF01040:UbiA prenyltransferase family	-
Os04g0168400	116.576	13.012	138.207	0	7.50582	0	89.2649	2.50194	5.15847	3.71305e-05	0.00638068	Os04g0168400	4	4690898	4692354	+	989	protein_coding	- && - && PF13962:Domain of unknown function	-
novel.424	6.41702	0	14.5933	0	0	0	7.00343	0	5.15663	0.0766359	0.566353	-	10	21277376	21288309	-	552	-	- && - && -	NAC
Os06g0132400	9.62553	11.3855	0	0	0	0	7.00368	0	5.15637	0.0746143	0.562442	ChlM	6	1733988	1734456	-	469	protein_coding	- && sp|Q9SW18|CHLM_ARATH Magnesium protoporphyrin IX methyltransferase, chloroplastic OS=Arabidopsis thaliana OX=3702 GN=CHLM PE=1 SV=1 && PF07109:Magnesium-protoporphyrin IX methyltransferase C-terminus	-
Os04g0681400	1.0695	17.8915	1.71686	0	0	0	6.89263	0	5.13837	0.0490413	0.480767	Os04g0681400	4	34780497	34785123	-	2519	protein_coding	- && sp|Q94AN2|CHER1_ARATH Choline transporter protein 1 OS=Arabidopsis thaliana OX=3702 GN=CHER1 PE=1 SV=1 && PF04515:Plasma-membrane choline transporter	-
Os08g0136800	4.27801	0	36.054	0	1.07226	0	13.444	0.35742	5.13722	0.0285717	0.392731	Os08g0136800	8	2066433	2067718	+	1164	protein_coding	- && sp|Q9LV60|CRR55_ARATH Cysteine-rich repeat secretory protein 55 OS=Arabidopsis thaliana OX=3702 GN=CRRSP55 PE=2 SV=1 && PF01657:Salt stress response/antifungal	G2-like
Os05g0180500	20.3206	19.518	35.1956	0	2.14452	0	25.0114	0.71484	5.13402	0.000635601	0.049969	Os05g0180500	5	4837556	4839806	-	1539	protein_coding	- && sp|Q9LYE4|FLZ10_ARATH FCS-Like Zinc finger 10 OS=Arabidopsis thaliana OX=3702 GN=FLZ10 PE=1 SV=1 && PF04570:zinc-finger of the FCS-type, C2-C2	-
novel.1413	0	16.265	4.29214	0	0	0	6.85239	0	5.12918	0.0800321	0.572982	-	4	30940736	30942622	-	1887	-	- && - && -	-
Os02g0824100	4.27801	16.265	0	0	0	0	6.84768	0	5.12641	0.0823204	0.578818	Os02g0824100	2	35409423	35411018	+	1596	protein_coding	- && sp|Q9ZW95|C7352_ARATH Cytokinin hydroxylase OS=Arabidopsis thaliana OX=3702 GN=CYP735A2 PE=1 SV=1 && PF00067:Cytochrome P450	bHLH
Os01g0757051	5.34751	17.8915	50.6473	0	2.14452	0	24.6288	0.71484	5.11284	0.00203482	0.10445	Os01g0757051	1	31787536	31788089	-	554	ncRNA	- && - && -	-
Os04g0470600	0	20.3313	0	0	0	0	6.7771	0	5.11217	0.151848	0.691774	OsMYB80	4	23510286	23512025	-	1550	protein_coding	- && sp|Q7XQN1|MYB80_ORYSJ Transcription factor MYB80 OS=Oryza sativa subsp. japonica OX=39947 GN=MYB80 PE=2 SV=2 && PF00249:Myb-like DNA-binding domain	MYB
novel.1374	8.55602	7.31927	4.29214	0	0	0	6.72248	0	5.09674	0.0322475	0.41354	-	4	17440613	17442920	-	549	-	- && - && -	-
Os03g0734500	49.1971	948.251	146.791	0	5.3613	28.4911	381.413	11.2841	5.07687	0.00487597	0.176514	Os03g0734500	3	30082333	30082953	-	621	protein_coding	- && - && -	-
Os02g0639600	4.27801	0	15.4517	0	0	0	6.57657	0	5.06665	0.0898654	0.595103	Os02g0639600	2	25660296	25664328	+	1529	protein_coding	- && sp|Q6H5U3|DES1L_ORYSJ Sphingolipid delta(4)-desaturase DES1-like OS=Oryza sativa subsp. japonica OX=39947 GN=Os02g0639600 PE=2 SV=1 && PF00487:Fatty acid desaturase|PF08557:Sphingolipid Delta4-desaturase (DES)	-
Os11g0591400	7.48652	12.1988	0	0	0	0	6.56176	0	5.06315	0.0865144	0.589046	Os11g0591400	11	22485140	22490224	-	464	protein_coding	- && - && -	-
Os02g0466400	5.34751	0	66.099	0	2.14452	0	23.8155	0.71484	5.06159	0.0169781	0.308153	OsITPK4	2	15697843	15699151	+	1309	protein_coding	- && sp|Q6K7B8|ITPK4_ORYSJ Inositol-tetrakisphosphate 1-kinase 4 OS=Oryza sativa subsp. japonica OX=39947 GN=ITPK4 PE=2 SV=1 && PF17927:Inositol 1,3,4-trisphosphate 5/6-kinase pre-ATP-grasp domain|PF05770:Inositol 1,3,4-trisphosphate 5/6-kinase ATP-grasp domain	FAR1
Os05g0270500	3.20851	16.265	0	0	0	0	6.49118	0	5.04972	0.0938659	0.602126	OsRPP14.1	5	10902163	10904608	-	1322	protein_coding	- && sp|Q6AWV1|POP5_ARATH Probable ribonuclease P/MRP protein subunit POP5 OS=Arabidopsis thaliana OX=3702 GN=EMB1687 PE=1 SV=1 && PF01900:Rpp14/Pop5 family	-
Os02g0703600	6.41702	1218.25	193.146	1.1137	3.21678	38.6665	472.605	14.3323	5.04168	0.00756389	0.216799	OsABA8OX1	2	28995717	28998452	+	2371	protein_coding	- && sp|Q09J79|ABAH1_ORYSI Abscisic acid 8'-hydroxylase 1 OS=Oryza sativa subsp. indica OX=39946 GN=CYP707A5 PE=2 SV=1 && PF00067:Cytochrome P450	G2-like
Os06g0176200	5.34751	8.94577	90.9934	1.1137	1.07226	1.01754	35.0956	1.06783	5.04135	0.000584385	0.0475038	Os06g0176200	6	3840732	3844710	+	1366	protein_coding	- && sp|Q94A05|B3GTA_ARATH Hydroxyproline O-galactosyltransferase HPGT2 OS=Arabidopsis thaliana OX=3702 GN=HPGT2 PE=1 SV=1 && PF01762:Galactosyltransferase	bZIP
novel.1605	11.7645	30.0903	28.3281	0	2.14452	0	23.3943	0.71484	5.03918	0.00112579	0.0714131	-	6	7593881	7595599	+	855	-	- && - && -	-
Os10g0497750	2.13901	17.0783	0	0	0	0	6.40576	0	5.03109	0.0998241	0.614131	Os10g0497750	10	18976329	18978820	-	1205	protein_coding	- && sp|Q8W3E8|COBL4_ORYSJ COBRA-like protein 4 OS=Oryza sativa subsp. japonica OX=39947 GN=BC1L9 PE=2 SV=1 && PF04833:COBRA-like protein	M-type_MADS
novel.719	19.2511	0	0	0	0	0	6.41702	0	5.02675	0.167484	0.715444	-	12	12096251	12096987	-	646	-	- && - && -	HB-other
Os04g0105200	33.1546	65.8734	6.86743	3.3411	0	0	35.2985	1.1137	5.01666	0.000663894	0.0517043	Os04g0105200	4	346725	347514	+	790	protein_coding	- && - && -	-
Os07g0218700	0	0	18.8854	0	0	0	6.29514	0	5.00461	0.170083	0.717426	Os07g0218700	7	6574224	6577179	+	1787	protein_coding	- && sp|Q6YV88|C71Z7_ORYSJ Ent-cassadiene hydroxylase OS=Oryza sativa subsp. japonica OX=39947 GN=CYP71Z7 PE=1 SV=1 && PF00067:Cytochrome P450	E2F/DP
Os02g0252300	10.695	8.13252	0	0	0	0	6.27585	0	4.99687	0.0946056	0.604083	Os02g0252300	2	8584813	8585532	+	720	protein_coding	- && - && -	NAC
novel.1483	5.34751	8.13252	5.15057	0	0	0	6.2102	0	4.98459	0.0409572	0.451789	-	5	22702706	22704565	+	1342	-	- && - && -	-
novel.1187	7.48652	0	11.1596	0	0	0	6.21536	0	4.98355	0.0972638	0.60865	-	3	28575355	28576446	-	581	-	- && - && -	-
Os06g0667900	7.48652	0	11.1596	0	0	0	6.21536	0	4.98355	0.0972638	0.60865	Os06g0667900	6	27666632	27670507	+	3531	protein_coding	- && sp|Q9LRR5|DRL21_ARATH Putative disease resistance protein At3g14460 OS=Arabidopsis thaliana OX=3702 GN=At3g14460 PE=3 SV=1 && PF00931:NB-ARC domain|PF18052:Rx N-terminal domain	NAC
Os06g0247000	0	7.31927	11.1596	0	0	0	6.15961	0	4.97487	0.0960916	0.607136	Os06g0247000	6	7629550	7631267	+	799	protein_coding	- && sp|O04536|GATL9_ARATH Probable galacturonosyltransferase-like 9 OS=Arabidopsis thaliana OX=3702 GN=GATL9 PE=2 SV=1 && PF01501:Glycosyl transferase family 8	NAC
Os12g0153600	7.48652	2.43976	8.58429	0	0	0	6.17019	0	4.97267	0.0453961	0.46896	Os12g0153600	12	2647994	2650362	+	894	protein_coding	- && - && -	-
novel.1934	8.55602	6.50601	3.43371	0	0	0	6.16525	0	4.97132	0.0433822	0.462414	-	7	28543201	28545382	-	2087	-	- && sp|Q6AVI0|RSLE2_ORYSJ Zinc finger BED domain-containing protein RICESLEEPER 2 OS=Oryza sativa subsp. japonica OX=39947 GN=Os03g0733400 PE=2 SV=1 && PF05699:hAT family C-terminal dimerisation region	bHLH
Os06g0107000	6.41702	4.87951	6.86743	0	0	0	6.05465	0	4.9465	0.043923	0.463678	OsSTA163	6	450964	453729	+	1378	protein_coding	- && - && PF05903:PPPDE putative peptidase domain	ERF
Os04g0355500	2.13901	6.50601	9.44271	0	0	0	6.02924	0	4.94396	0.0497669	0.482551	Os04g0355500	4	16986167	17002986	+	1486	protein_coding	- && sp|Q9XGY7|FAR_SIMCH Alcohol-forming fatty acyl-CoA reductase OS=Simmondsia chinensis OX=3999 PE=1 SV=1 && PF03015:Male sterility protein	-
novel.2109	7.48652	10.5723	0	0	0	0	6.0196	0	4.93837	0.103037	0.618095	-	8	16671178	16671953	-	277	-	- && - && -	-
Os12g0509200	12.834	0	5.15057	0	0	0	5.99487	0	4.9287	0.106405	0.625296	Os12g0509200	12	19608951	19611819	+	2043	protein_coding	- && - && -	-
Os10g0457200	12.834	0	5.15057	0	0	0	5.99487	0	4.9287	0.106405	0.625296	DEL1	10	16755659	16761229	-	2043	protein_coding	- && sp|Q9SCP2|PLY12_ARATH Probable pectate lyase 12 OS=Arabidopsis thaliana OX=3702 GN=At3g53190 PE=2 SV=2 && PF00544:Pectate lyase	AP2
Os09g0464300	0	4.06626	13.7349	0	0	0	5.9337	0	4.92061	0.106994	1	Os09g0464300	9	17588153	17589518	-	1312	protein_coding	- && sp|Q9LTA2|AHL17_ARATH AT-hook motif nuclear-localized protein 17 OS=Arabidopsis thaliana OX=3702 GN=AHL17 PE=2 SV=1 && PF03479:Plants and Prokaryotes Conserved (PCC) domain	NAC
Os06g0573800	8.55602	5.69276	3.43371	0	0	0	5.89417	0	4.90604	0.0495911	1	Os06g0573800	6	22254354	22255983	+	1630	protein_coding	- && - && PF11510:Fanconi Anaemia group E protein FANCE	-
Os07g0112600	6.41702	25.2108	2.57529	0	1.07226	0	11.401	0.35742	4.90136	0.0155319	0.298513	Os07g0112600	7	697413	698927	-	1515	protein_coding	- && - && -	-
Os09g0449000	10.695	0	6.86743	0	0	0	5.85415	0	4.8953	0.109769	1	OsMS1	9	16785995	16788401	+	2232	protein_coding	- && sp|Q67V61|PTC1_ORYSJ PHD finger protein PERSISTENT TAPETAL CELL 1 OS=Oryza sativa subsp. japonica OX=39947 GN=PTC1 PE=2 SV=1 && -	C3H
Os02g0314925	0	11.3855	6.009	0	0	0	5.79817	0	4.88816	0.109192	1	Os02g0314925	2	12491942	12493673	+	712	protein_coding	- && sp|Q53PN2|VITH4_ORYSJ Vacuolar iron transporter homolog 4 OS=Oryza sativa subsp. japonica OX=39947 GN=Os11g0161900 PE=3 SV=2 && -	-
Os11g0178800	5.34751	0	12.018	0	0	0	5.7885	0	4.88172	0.113306	1	Os11g0178800	11	3916880	3917635	-	756	protein_coding	- && sp|Q9SS03|DIR21_ARATH Dirigent protein 21 OS=Arabidopsis thaliana OX=3702 GN=DIR21 PE=3 SV=1 && PF03018:Dirigent-like protein	NAC
novel.1830	9.62553	0	7.72586	0	0	0	5.78379	0	4.87832	0.111966	1	-	7	24642149	24643255	+	434	-	- && - && -	-
Os02g0707200	3.20851	9.75902	4.29214	0	0	0	5.75322	0	4.87611	0.0547883	1	OsDof7	2	29238064	29241762	-	1815	protein_coding	- && sp|Q9FM03|DOF56_ARATH Dof zinc finger protein DOF5.6 OS=Arabidopsis thaliana OX=3702 GN=DOF5.6 PE=2 SV=2 && PF02701:Dof domain, zinc finger	Dof
Os07g0539950	24.5986	6.50601	2.57529	1.1137	0	0	11.2266	0.371234	4.87022	0.0162296	0.302576	Os07g0539950	7	21291968	21292934	+	967	protein_coding	- && - && -	-
novel.357	5.34751	10.5723	142.499	3.3411	2.14452	0	52.8063	1.82854	4.8669	NA	1	-	10	22222479	22224559	+	1732	-	- && - && -	MYB_related
Os10g0567900	447.052	286.265	281.565	4.4548	16.0839	14.2456	338.294	11.5948	4.86022	1.2937e-18	3.20747e-15	Os10g0567900	10	22516057	22517963	+	1813	protein_coding	- && sp|Q9FJJ4|FB298_ARATH F-box protein At5g62510 OS=Arabidopsis thaliana OX=3702 GN=At5g62510 PE=2 SV=1 && -	C2H2
Os03g0659700	17.112	0	0	0	0	0	5.70401	0	4.85665	0.197754	1	Os03g0659700	3	25845328	25845980	+	653	protein_coding	- && sp|Q9SHE9|LBD4_ARATH LOB domain-containing protein 4 OS=Arabidopsis thaliana OX=3702 GN=LBD4 PE=1 SV=1 && PF03195:Lateral organ boundaries (LOB) domain	LBD
Os11g0282700	0	4.87951	12.018	0	0	0	5.6325	0	4.84564	0.116623	1	Os11g0282700	11	10081836	10086180	-	1611	protein_coding	- && - && PF14303:No apical meristem-associated C-terminal domain	MYB_related
Os01g0687900	7.48652	0	9.44271	0	0	0	5.64308	0	4.84379	0.11737	1	Os01g0687900	1	28379739	28380296	-	558	ncRNA	- && - && -	-
Os09g0324400	12.834	3.25301	0.858429	0	0	0	5.64849	0	4.84114	0.0726497	1	OsFbox473	9	9505694	9507077	+	1384	protein_coding	- && - && PF12937:F-box-like	-
Os05g0405400	2.13901	65.8734	24.8944	2.2274	1.07226	0	30.9689	1.09989	4.83867	0.00154302	0.0873429	Os05g0405400	5	19740260	19740804	+	545	protein_coding	- && - && -	-
Os05g0438201	3.20851	4.06626	9.44271	0	0	0	5.57249	0	4.82901	0.0597647	1	Os05g0438201	5	21482321	21485134	+	1888	protein_coding	- && - && -	-
Os02g0629600	4.27801	18.7048	9.44271	0	1.07226	0	10.8085	0.35742	4.82519	0.0138406	0.283163	Os02g0629600	2	25187649	25188549	-	901	protein_coding	- && - && -	-
Os07g0674800	14.973	8.13252	9.44271	0	1.07226	0	10.8494	0.35742	4.82427	0.0112275	0.256008	OsERF#067	7	28540698	28541786	-	995	protein_coding	- && sp|O22259|ERF71_ARATH Ethylene-responsive transcription factor ERF071 OS=Arabidopsis thaliana OX=3702 GN=ERF071 PE=1 SV=1 && PF00847:AP2 domain	ERF
Os12g0457500	8.55602	8.13252	0	0	0	0	5.56285	0	4.82343	0.119856	1	Os12g0457500	12	15965963	15968591	+	2535	protein_coding	- && - && -	-
Os09g0100800	6.41702	1.6265	8.58429	0	0	0	5.5426	0	4.81809	0.0643643	1	Os09g0100800	9	147568	152791	-	2143	protein_coding	- && - && PF04504:Protein of unknown function, DUF573	GeBP
novel.1607	51.3361	12.1988	56.6563	0	4.28904	0	40.0637	1.42968	4.81045	0.000330736	0.0315623	-	6	8730539	8733939	+	3401	-	- && - && -	B3
Os11g0562600	7.48652	8.94577	0	0	0	0	5.47743	0	4.80174	0.123455	1	Os11g0562600	11	20964403	20966323	-	841	protein_coding	- && - && -	-
Os12g0472300	0	16.265	0	0	0	0	5.42168	0	4.79044	0.208832	1	Os12g0472300	12	16964046	16965071	+	840	protein_coding	- && sp|Q9LH84|AATP5_ARATH AAA-ATPase At3g28510 OS=Arabidopsis thaliana OX=3702 GN=At3g28510 PE=2 SV=1 && PF14363:Domain associated at C-terminal with AAA	-
Os03g0730200	0	16.265	0	0	0	0	5.42168	0	4.79044	0.208832	1	Os03g0730200	3	29852604	29853062	+	459	protein_coding	- && - && -	-
Os12g0638100	0	16.265	0	0	0	0	5.42168	0	4.79044	0.208832	1	Os12g0638100	12	27340235	27344105	-	2186	protein_coding	- && sp|C0LGF4|FEI1_ARATH LRR receptor-like serine/threonine-protein kinase FEI 1 OS=Arabidopsis thaliana OX=3702 GN=FEI1 PE=1 SV=1 && PF08263:Leucine rich repeat N-terminal domain|PF00069:Protein kinase domain	Trihelix
Os04g0474700	13.9035	2.43976	0	0	0	0	5.44776	0	4.78971	0.132294	1	Os4bglu11	4	23735317	23742375	-	1920	protein_coding	- && sp|Q7XKV5|BGL11_ORYSJ Beta-glucosidase 11 OS=Oryza sativa subsp. japonica OX=39947 GN=BGLU11 PE=3 SV=2 && PF00232:Glycosyl hydrolase family 1	EIL
Os03g0723700	0	18.7048	12.8764	0	1.07226	0	10.5271	0.35742	4.78692	0.0410554	0.451992	Os03g0723700	3	29401966	29403115	-	1107	protein_coding	- && - && -	-
novel.1654	665.231	541.626	477.286	37.8658	4.28904	19.3333	561.381	20.4961	4.77846	4.54276e-15	5.92783e-12	-	6	23967695	23970563	+	2574	-	- && sp|Q75HY5|RSLE3_ORYSJ Zinc finger BED domain-containing protein RICESLEEPER 3 OS=Oryza sativa subsp. japonica OX=39947 GN=Os05g0583200 PE=2 SV=1 && -	GRAS
Os04g0483450	7.48652	0	8.58429	0	0	0	5.35693	0	4.76847	0.129266	1	Os04g0483450	4	24168477	24170948	+	1477	protein_coding	- && - && -	-
Os02g0184600	16.0425	0	0	0	0	0	5.34751	0	4.76345	0.215437	1	OsEnS-26	2	4721032	4722122	-	963	protein_coding	- && sp|A3A871|C71Z6_ORYSJ Ent-isokaurene C2/C3-hydroxylase OS=Oryza sativa subsp. japonica OX=39947 GN=CYP71Z6 PE=1 SV=1 && PF00067:Cytochrome P450	E2F/DP
novel.137	5.34751	10.5723	0	0	0	0	5.3066	0	4.75735	0.13204	1	-	1	42558947	42559725	+	663	-	- && - && -	-
Os08g0549600	1.0695	12.1988	2.57529	0	0	0	5.28119	0	4.75438	0.0831668	1	OsbZIP69	8	27576171	27576997	+	743	protein_coding	- && - && PF00170:bZIP transcription factor	bZIP
Os01g0721200	7.48652	3.25301	5.15057	0	0	0	5.2967	0	4.75162	0.0663943	1	Os01g0721200	1	30068602	30070131	+	1530	protein_coding	- && sp|Q7XA40|RGA3_SOLBU Putative disease resistance protein RGA3 OS=Solanum bulbocastanum OX=147425 GN=RGA3 PE=2 SV=2 && PF00931:NB-ARC domain|PF18052:Rx N-terminal domain	GRAS
Os08g0327501	8.55602	18.7048	3.43371	1.1137	0	0	10.2315	0.371234	4.74386	0.0179245	0.315626	Os08g0327501	8	14422818	14425657	-	2620	protein_coding	- && - && -	-
Os09g0554101	94.1162	165.09	124.472	14.4781	0	0	127.893	4.82604	4.74294	1.11371e-05	0.00238037	Os09g0554101	9	21954287	21954645	-	359	protein_coding	- && - && -	-
Os08g0194350	6.41702	3.25301	6.009	0	0	0	5.22634	0	4.73324	0.0682653	1	Os08g0194350	8	5517737	5519259	-	801	protein_coding	- && - && -	NF-YB
Os04g0356600	7.48652	8.13252	0	0	0	0	5.20635	0	4.72823	0.135431	1	Os04g0356600	4	17044349	17046921	+	2573	protein_coding	- && sp|O64477|Y2913_ARATH G-type lectin S-receptor-like serine/threonine-protein kinase At2g19130 OS=Arabidopsis thaliana OX=3702 GN=At2g19130 PE=2 SV=1 && PF08276:PAN-like domain|PF01453:D-mannose binding lectin|PF00954:S-locus glycoprotein domain|PF00069:Protein kinase domain	MYB_related
Os01g0224166	0	15.4518	0	0	0	0	5.15059	0	4.71649	0.222698	1	Os01g0224166	1	6828512	6829334	+	823	protein_coding	- && - && -	-
Os08g0512600	0	0	15.4517	0	0	0	5.15057	0	4.7152	0.223266	1	CDKB2	8	25419884	25421722	+	1221	protein_coding	- && sp|Q0J4I1|CKB21_ORYSJ Cyclin-dependent kinase B2-1 OS=Oryza sativa subsp. japonica OX=39947 GN=CDKB2-1 PE=1 SV=1 && PF00069:Protein kinase domain	FAR1
Os12g0578800	0	0	15.4517	0	0	0	5.15057	0	4.7152	0.223266	1	Os12g0578800	12	23952363	23956048	-	1967	protein_coding	- && - && PF13912:C2H2-type zinc finger	C2H2
Os07g0118250	3.20851	12.1988	0	0	0	0	5.13576	0	4.71153	0.143409	1	Os07g0118250	7	976321	976749	+	429	protein_coding	- && - && PF04398:Protein of unknown function, DUF538	-
Os02g0301400	7.48652	14.6385	7.72586	0	1.07226	0	9.9503	0.35742	4.70389	0.0159468	0.301639	Os02g0301400	2	11663438	11668036	-	2690	protein_coding	- && sp|Q5SVZ6|ZMYM1_HUMAN Zinc finger MYM-type protein 1 OS=Homo sapiens OX=9606 GN=ZMYM1 PE=1 SV=1 && -	C2H2
Os01g0757600	3.20851	0	12.018	0	0	0	5.0755	0	4.69294	0.146924	1	Os01g0757600	1	31815517	31816532	-	840	protein_coding	- && sp|Q8LE98|ICR1_ARATH Interactor of constitutive active ROPs 1 OS=Arabidopsis thaliana OX=3702 GN=ICR1 PE=1 SV=1 && -	-
Os11g0173550	12.834	2.43976	0	0	0	0	5.09126	0	4.69207	0.148158	1	OsRLCK314	11	3640348	3644132	+	3389	protein_coding	- && sp|C0LGP4|Y3475_ARATH Probable LRR receptor-like serine/threonine-protein kinase At3g47570 OS=Arabidopsis thaliana OX=3702 GN=At3g47570 PE=2 SV=1 && PF13855:Leucine rich repeat	WRKY
Os01g0974600	7.48652	0	7.72586	0	0	0	5.07079	0	4.68901	0.142599	1	Os01g0974600	1	43070805	43071206	+	402	protein_coding	- && sp|A2WQG7|H2A5_ORYSI Probable histone H2A.5 OS=Oryza sativa subsp. indica OX=39946 GN=OsI_002060 PE=3 SV=1 && PF16211:C-terminus of histone H2A	NAC
Os04g0478600	0	5.69276	9.44271	0	0	0	5.04516	0	4.68704	0.141247	1	Os04g0478600	4	23939144	23942220	-	1475	protein_coding	- && - && -	-
Os03g0157700	5.34751	9.75902	0	0	0	0	5.03551	0	4.68151	0.144645	1	Os03g0157700	3	3097965	3102110	+	2422	protein_coding	- && - && PF04842:Plant protein of unknown function (DUF639)	bHLH
Os12g0110700	0	8.13252	6.86743	0	0	0	4.99998	0	4.67442	0.142861	1	Os12g0110700	12	577960	579230	-	1078	protein_coding	- && sp|O65451|FB333_ARATH Probable F-box protein At4g22030 OS=Arabidopsis thaliana OX=3702 GN=At4g22030 PE=4 SV=1 && PF14476:Petal formation-expressed	-
Os05g0324200	10.695	0	4.29214	0	0	0	4.99572	0	4.66546	0.148766	1	Os05g0324200	5	15057416	15058253	-	838	protein_coding	- && - && PF02005:N2,N2-dimethylguanosine tRNA methyltransferase	Trihelix
novel.684	213.901	79.6987	157.092	0	9.65034	8.14033	150.231	5.93022	4.65327	1.07788e-08	6.21487e-06	-	12	662199	665240	-	2306	-	- && - && -	-
Os08g0546900	5.34751	0	9.44271	0	0	0	4.93008	0	4.64961	0.15061	1	Os08g0546900	8	27393304	27396084	-	2781	protein_coding	- && sp|Q93V51|PSE1_ARATH Protein LEAD-SENSITIVE 1 OS=Arabidopsis thaliana OX=3702 GN=PSE1 PE=2 SV=1 && PF04970:Lecithin retinol acyltransferase	ERF
ENSRNA049464568	9.62553	0	5.15057	0	0	0	4.92537	0	4.64553	0.151164	1	snoZ194	12	23444503	23444606	+	104	snoRNA	- && - && -	-
ENSRNA049447404	9.62553	0	5.15057	0	0	0	4.92537	0	4.64553	0.151164	1	tRNA-Lys	10	21129015	21129087	-	73	tRNA	- && - && -	-
ENSRNA049472120	6.41702	5.69276	2.57529	0	0	0	4.89502	0	4.63892	0.0820403	1	snoZ199	2	634803	634887	+	85	snoRNA	- && - && -	-
Os03g0281100	0	14.6385	0	0	0	0	4.87951	0	4.63855	0.237086	1	OsSTA96	3	9611073	9612943	+	1753	protein_coding	- && sp|Q6AWW5|Y5262_ARATH Ankyrin repeat-containing protein At5g02620 OS=Arabidopsis thaliana OX=3702 GN=At5g02620 PE=1 SV=1 && PF13962:Domain of unknown function|PF12796:Ankyrin repeats (3 copies)	GRAS
novel.388	0	0	14.5933	0	0	0	4.86443	0	4.63278	0.237677	1	-	10	9198548	9200104	-	502	-	- && - && -	-
Os03g0609400	16.0425	9.75902	2.57529	0	1.07226	0	9.45895	0.35742	4.6253	0.0240612	0.363528	Os03g0609400	3	22971541	22972365	+	825	ncRNA	- && - && -	-
Os09g0466100	9.62553	4.87951	0	0	0	0	4.83501	0	4.61937	0.155556	1	CycD2	9	17680931	17683507	+	1668	protein_coding	- && sp|Q6YXH8|CCD41_ORYSJ Cyclin-D4-1 OS=Oryza sativa subsp. japonica OX=39947 GN=CYCD4-1 PE=2 SV=2 && PF00134:Cyclin, N-terminal domain	MYB_related
Os06g0148100	2.13901	10.5723	1.71686	0	0	0	4.80938	0	4.61846	0.0965174	1	Os06g0148100	6	2510260	2511033	+	774	protein_coding	- && - && -	-
Os05g0468200	5.34751	6.50601	2.57529	0	0	0	4.8096	0	4.6147	0.0855679	1	Os05g0468200	5	22978604	22982154	+	1629	protein_coding	- && - && PF07762:Protein of unknown function (DUF1618)	-
Os07g0677500	3.20851	0	11.1596	0	0	0	4.78936	0	4.60912	0.161463	1	POX3006	7	28688443	28690371	+	1318	protein_coding	- && sp|A2YPX3|PER2_ORYSI Peroxidase 2 OS=Oryza sativa subsp. indica OX=39946 GN=PRX112 PE=3 SV=2 && PF00141:Peroxidase	NAC
Os11g0116400	2.13901	12.1988	0	0	0	0	4.77926	0	4.60838	0.165011	1	Os11g0116400	11	734252	737187	+	946	protein_coding	- && sp|B0JHV3|EFP_MICAN Elongation factor P OS=Microcystis aeruginosa (strain NIES-843) OX=449447 GN=efp PE=3 SV=1 && PF09285:Elongation factor P, C-terminal|PF08207:Elongation factor P (EF-P) KOW-like domain|PF01132:Elongation factor P (EF-P) OB domain	-
novel.887	2.13901	12.1988	0	0	0	0	4.77926	0	4.60838	0.165011	1	-	2	33947681	33949294	+	1288	-	- && - && -	NAC
Os09g0501200	13.9035	18.7048	19.7439	1.1137	1.07226	0	17.4507	0.728654	4.605	0.00257148	0.121669	rpL32_9.1	9	19398925	19401028	+	744	protein_coding	- && sp|P49211|RL321_ARATH 60S ribosomal protein L32-1 OS=Arabidopsis thaliana OX=3702 GN=RPL32A PE=2 SV=2 && PF01655:Ribosomal protein L32	-
Os04g0408801	0	9.75902	18.027	0	1.07226	0	9.26201	0.35742	4.60189	0.0563178	0.509189	Os04g0408801	4	20229021	20229438	+	418	ncRNA	- && sp|P42553|S1FA1_ORYSJ DNA-binding protein S1FA1 OS=Oryza sativa subsp. japonica OX=39947 GN=S1FA1 PE=3 SV=1 && -	S1Fa-like
Os10g0497466	4.27801	6.50601	3.43371	0	0	0	4.73925	0	4.59449	0.0871282	1	Os10g0497466	10	18951797	18954091	-	1135	ncRNA	- && sp|Q76C99|RF1_ORYSI Protein Rf1, mitochondrial OS=Oryza sativa subsp. indica OX=39946 GN=Rf1 PE=2 SV=1 && PF13041:PPR repeat family|PF12854:PPR repeat	-
Os08g0563400	0	8.13252	6.009	0	0	0	4.71384	0	4.58951	0.158412	1	Os08g0563400	8	28212725	28213764	-	648	protein_coding	- && sp|Q5UG13|LBD_ORYSJ LOB domain-containing protein CRL1 OS=Oryza sativa subsp. japonica OX=39947 GN=CRL1 PE=1 SV=1 && PF03195:Lateral organ boundaries (LOB) domain	LBD
Os02g0658800	7.48652	3.25301	3.43371	0	0	0	4.72441	0	4.58588	0.0895916	1	OsEXPB11	2	26648837	26650582	+	1378	protein_coding	- && sp|Q6H676|EXB11_ORYSJ Expansin-B11 OS=Oryza sativa subsp. japonica OX=39947 GN=EXPB11 PE=2 SV=1 && PF01357:Pollen allergen|PF03330:Lytic transglycolase	bZIP
Os02g0640000	0	8.94577	5.15057	0	0	0	4.69878	0	4.58501	0.159872	1	Os02g0640000	2	25684044	25687113	+	827	protein_coding	- && sp|Q25AG5|ERG3_ORYSI Elicitor-responsive protein 3 OS=Oryza sativa subsp. indica OX=39946 GN=ERG3 PE=2 SV=1 && PF00168:C2 domain	MYB
Os11g0527700	3.20851	15.4518	8.58429	0	1.07226	0	9.08153	0.35742	4.57436	0.0257222	0.375136	Os11g0527700	11	19156323	19157126	+	804	protein_coding	- && - && -	-
ENSRNA049472987	10.695	3.25301	0	0	0	0	4.64934	0	4.56171	0.168663	1	snoR31_Z110_Z27	3	31184525	31184620	-	96	snoRNA	- && - && -	-
Os04g0526200	10.695	3.25301	0	0	0	0	4.64934	0	4.56171	0.168663	1	Os04g0526200	4	26314027	26318498	+	2869	protein_coding	- && sp|Q6K833|MCES2_ORYSJ mRNA cap guanine-N7 methyltransferase 2 OS=Oryza sativa subsp. japonica OX=39947 GN=Os02g0780600 PE=2 SV=1 && -	-
Os09g0123800	13.9035	0	0	0	0	0	4.63451	0	4.55656	0.245594	1	Os09g0123800	9	1814560	1822375	+	1265	ncRNA	- && - && PF12796:Ankyrin repeats (3 copies)	B3
Os07g0457200	13.9035	0	0	0	0	0	4.63451	0	4.55656	0.245594	1	Os07g0457200	7	15909491	15911685	-	1921	protein_coding	- && - && -	NAC
Os02g0318400	13.9035	0	0	0	0	0	4.63451	0	4.55656	0.245594	1	Os02g0318400	2	12656300	12657291	-	992	protein_coding	- && - && -	bHLH
Os07g0685600	0	13.8253	0	0	0	0	4.60843	0	4.55626	0.245626	1	Os07g0685600	7	29112296	29115391	+	3096	protein_coding	- && sp|F4J3H7|ZRK7_ARATH Serine/threonine-protein kinase ZRK7 OS=Arabidopsis thaliana OX=3702 GN=ZRK7 PE=2 SV=1 && -	-
Os01g0167900	9.62553	1.6265	2.57529	0	0	0	4.6091	0	4.54772	0.104003	1	Os01g0167900	1	3473846	3477048	-	1852	protein_coding	- && sp|F4KEW8|NET4A_ARATH Protein NETWORKED 4A OS=Arabidopsis thaliana OX=3702 GN=NET4A PE=2 SV=1 && PF07765:KIP1-like protein	bHLH
Os02g0648100	1.0695	4.06626	8.58429	0	0	0	4.57335	0	4.54559	0.106919	1	OsRLCK79	2	26090437	26091873	-	1328	protein_coding	- && sp|A2XW02|STRK1_ORYSI Salt tolerance receptor-like cytoplasmic kinase 1 OS=Oryza sativa subsp. indica OX=39946 GN=OsI_16820 PE=2 SV=1 && PF00069:Protein kinase domain	Trihelix
Os02g0517366	0	0	13.7349	0	0	0	4.57829	0	4.54542	0.246767	1	Os02g0517366	2	18714764	18715225	+	462	protein_coding	- && sp|A2X0R4|MOC2B_ORYSI Molybdopterin synthase catalytic subunit OS=Oryza sativa subsp. indica OX=39946 GN=MOCS2 PE=3 SV=1 && PF02391:MoaE protein	-
Os02g0549200	6.41702	7.31927	0	0	0	0	4.57876	0	4.54303	0.168879	1	OsRLCK73	2	20623193	20626259	+	2038	protein_coding	- && sp|Q3EDL4|Y1154_ARATH Probable serine/threonine-protein kinase At1g01540 OS=Arabidopsis thaliana OX=3702 GN=At1g01540 PE=1 SV=2 && PF00069:Protein kinase domain	bHLH
Os04g0344100	63.1007	0	194.005	8.90961	2.14452	0	85.7018	3.68471	4.54284	0.0703467	0.549152	Os04g0344100	4	16349941	16354016	-	2140	protein_coding	- && sp|Q5GJ59|TPS7_MAIZE Tau-cadinol synthase OS=Zea mays OX=4577 GN=TPS7 PE=1 SV=1 && PF03936:Terpene synthase family, metal binding domain|PF01397:Terpene synthase, N-terminal domain	GRAS
Os12g0111900	4.27801	0.813252	8.58429	0	0	0	4.55852	0	4.53699	0.110572	1	Os12g0111900	12	617081	617614	-	402	protein_coding	- && sp|O22929|BL1S1_ARATH Biogenesis of lysosome-related organelles complex 1 subunit 1 OS=Arabidopsis thaliana OX=3702 GN=BLOS1 PE=1 SV=1 && PF06320:GCN5-like protein 1 (GCN5L1)	-
Os03g0561283	0	3.25301	10.3011	0	0	0	4.51805	0	4.5276	0.173433	1	Os03g0561283	3	20111568	20115720	-	868	protein_coding	- && - && -	-
Os12g0516800	6.41702	74.8192	13.7349	0	0	4.07016	31.657	1.35672	4.52182	0.00341572	0.144024	OsTBL33	12	20080391	20083271	-	2404	protein_coding	- && sp|F4K5L5|TBL16_ARATH Protein trichome birefringence-like 16 OS=Arabidopsis thaliana OX=3702 GN=TBL16 PE=2 SV=1 && PF14416:PMR5 N terminal Domain	bZIP
Os08g0193500	0	6.50601	6.86743	0	0	0	4.45781	0	4.50881	0.173514	1	OsFbox411	8	5452058	5453811	-	1108	protein_coding	- && sp|Q9S9V9|FBL23_ARATH Putative F-box/LRR-repeat protein 23 OS=Arabidopsis thaliana OX=3702 GN=FBL23 PE=4 SV=1 && -	NF-YC
Os03g0162500	1.0695	11.3855	0.858429	0	0	0	4.43782	0	4.50335	0.129615	1	Os03g0162500	3	3380200	3381695	+	1384	protein_coding	- && - && PF04720:PDDEXK-like family of unknown function	-
Os03g0582900	118.715	169.156	77.2586	11.137	2.14452	3.05262	121.71	5.44472	4.49442	3.40059e-09	2.2187e-06	Os03g0582900	3	21457124	21458020	+	897	protein_coding	- && - && -	-
novel.1327	7.48652	4.06626	1.71686	0	0	0	4.42321	0	4.49061	0.108352	1	-	4	3603500	3604848	-	232	-	- && - && -	-
Os01g0738100	0	0	25.7529	0	1.07226	0	8.58429	0.35742	4.49054	0.132089	0.668412	Os01g0738100	1	30788977	30796475	-	1452	protein_coding	- && sp|Q8RWN0|ULP1C_ARATH Ubiquitin-like-specific protease 1C OS=Arabidopsis thaliana OX=3702 GN=ULP1C PE=1 SV=1 && PF02902:Ulp1 protease family, C-terminal catalytic domain	-
Os06g0208100	10.695	0	2.57529	0	0	0	4.42344	0	4.489	0.184749	1	Roc8(t)	6	5499342	5502411	-	2133	protein_coding	- && sp|Q69T58|ROC8_ORYSJ Homeobox-leucine zipper protein ROC8 OS=Oryza sativa subsp. japonica OX=39947 GN=ROC8 PE=2 SV=2 && PF01852:START domain|PF00046:Homeodomain	HD-ZIP
Os05g0282900	3.20851	7.31927	2.57529	0	0	0	4.36769	0	4.47784	0.108496	1	Os05g0282900	5	12050916	12052723	+	1808	protein_coding	- && - && -	-
Os10g0509800	0	13.012	0	0	0	0	4.33734	0	4.46898	0.254918	1	Os10g0509800	10	19594337	19595029	-	693	protein_coding	- && - && -	-
Os08g0565200	0	13.012	0	0	0	0	4.33734	0	4.46898	0.254918	1	OsERF#044	8	28321217	28322367	-	1151	protein_coding	- && sp|Q84ZA1|DRE2C_ORYSJ Dehydration-responsive element-binding protein 2C OS=Oryza sativa subsp. japonica OX=39947 GN=DREB2C PE=2 SV=1 && PF00847:AP2 domain	ERF
Os01g0211800	3.20851	8.94577	0.858429	0	0	0	4.33757	0	4.46805	0.122937	1	OsbZIP02	1	6094692	6096528	-	1483	protein_coding	- && sp|Q5QNI5|BZP02_ORYSJ Basic leucine zipper 2 OS=Oryza sativa subsp. japonica OX=39947 GN=BZIP02 PE=2 SV=1 && PF00170:bZIP transcription factor	bZIP
Os07g0296800	5.34751	11.3855	8.58429	0	1.07226	0	8.43911	0.35742	4.46685	0.0281429	0.389803	Os07g0296800	7	11615698	11616086	+	306	protein_coding	- && - && -	-
Os03g0680600	12.834	6.50601	6.009	0	1.07226	0	8.44968	0.35742	4.46275	0.0285967	0.392797	Os03g0680600	3	27044112	27050075	+	1173	protein_coding	- && sp|Q54DA8|STIP1_DICDI Protein STIP1 homolog OS=Dictyostelium discoideum OX=44689 GN=sti1 PE=3 SV=1 && PF12796:Ankyrin repeats (3 copies)	B3
Os02g0235900	1.0695	2.43976	9.44271	0	0	0	4.31732	0	4.46206	0.12387	1	Os02g0235900	2	7690242	7692086	+	1845	protein_coding	- && sp|Q5QJ60|CYND4_CYNDA Berberine bridge enzyme-like Cyn d 4 OS=Cynodon dactylon OX=28909 PE=1 SV=1 && PF01565:FAD binding domain|PF08031:Berberine and berberine like	CPP
novel.1806	45.9886	43.1023	77.2586	5.56851	2.14452	0	55.4498	2.57101	4.45259	8.31673e-06	0.00189171	-	7	18152451	18154804	+	1126	-	- && - && -	-
Os01g0277100	0	0	12.8764	0	0	0	4.29214	0	4.45242	0.256709	1	Os01g0277100	1	9727698	9728244	+	547	protein_coding	- && - && -	-
Os06g0564400	0	0	12.8764	0	0	0	4.29214	0	4.45242	0.256709	1	Os06g0564400	6	21697800	21699561	-	774	protein_coding	- && sp|P32260|CYSKP_SPIOL Cysteine synthase, chloroplastic/chromoplastic OS=Spinacia oleracea OX=3562 GN=CYSK PE=1 SV=2 && PF00291:Pyridoxal-phosphate dependent enzyme	GeBP
Os06g0355701	0	0	12.8764	0	0	0	4.29214	0	4.45242	0.256709	1	Os06g0355701	6	14598344	14599242	-	667	protein_coding	- && - && -	-
Os07g0489950	0	0	12.8764	0	0	0	4.29214	0	4.45242	0.256709	1	Os07g0489950	7	18157770	18162394	+	4625	protein_coding	- && sp|U5NH37|7DLGT_CATRO 7-deoxyloganetic acid glucosyl transferase OS=Catharanthus roseus OX=4058 GN=7DLGT PE=1 SV=1 && PF00201:UDP-glucoronosyl and UDP-glucosyl transferase	GRAS
gene-rps15-2	9.62553	2.43976	0.858429	0	0	0	4.3079	0	4.44996	0.12731	1	gene-rps15-2	Pt	114028	114300	-	273	protein_coding	- && sp|Q6ENB2|RR15_ORYNI 30S ribosomal protein S15, chloroplastic OS=Oryza nivara OX=4536 GN=rps15-A PE=3 SV=1 && -	-
Os07g0173700	8.55602	0	4.29214	0	0	0	4.28272	0	4.44356	0.189898	1	RPS18a	7	3883518	3885696	+	657	protein_coding	- && sp|P34788|RS18_ARATH 40S ribosomal protein S18 OS=Arabidopsis thaliana OX=3702 GN=RPS18A PE=1 SV=1 && PF00416:Ribosomal protein S13/S18	Dof
Os02g0300900	8.55602	0	4.29214	0	0	0	4.28272	0	4.44356	0.189898	1	Os02g0300900	2	11577042	11577704	-	663	protein_coding	- && sp|P29114|LOX1_HORVU Linoleate 9S-lipoxygenase 1 OS=Hordeum vulgare OX=4513 GN=LOX1.1 PE=1 SV=2 && PF00305:Lipoxygenase	C3H
novel.441	12.834	0	0	0	0	0	4.27801	0	4.44069	0.257983	1	-	11	3256617	3257834	+	503	-	- && - && -	-
Os10g0397900	12.834	0	0	0	0	0	4.27801	0	4.44069	0.257983	1	OsHAP2I	10	13392913	13402342	+	949	protein_coding	- && sp|Q93ZH2|NFYA3_ARATH Nuclear transcription factor Y subunit A-3 OS=Arabidopsis thaliana OX=3702 GN=NFYA3 PE=2 SV=2 && PF02045:CCAAT-binding transcription factor (CBF-B/NF-YA) subunit B	NF-YA
Os07g0490450	12.834	0	0	0	0	0	4.27801	0	4.44069	0.257983	1	Os07g0490450	7	18239538	18240067	-	390	protein_coding	- && sp|Q6SZ87|NAT11_ARATH Nucleobase-ascorbate transporter 11 OS=Arabidopsis thaliana OX=3702 GN=NAT11 PE=2 SV=1 && -	-
novel.155	12.834	0	0	0	0	0	4.27801	0	4.44069	0.257983	1	-	1	4101753	4102406	-	341	-	- && - && -	-
Os04g0607450	12.834	0	0	0	0	0	4.27801	0	4.44069	0.257983	1	Os04g0607450	4	30723898	30724911	+	1014	ncRNA	- && sp|Q7XPF8|HKT4_ORYSJ Cation transporter HKT4 OS=Oryza sativa subsp. japonica OX=39947 GN=HKT4 PE=1 SV=2 && -	-
Os11g0579100	12.834	0	0	0	0	0	4.27801	0	4.44069	0.257983	1	Os11g0579100	11	21860467	21863246	-	2780	protein_coding	- && - && -	CAMTA
Os04g0581600	4.27801	17.0783	3.43371	1.1137	0	0	8.26334	0.371234	4.43764	0.0370486	0.434899	Os04g0581600	4	29391121	29392720	+	1600	protein_coding	- && sp|B7F958|UGDH2_ORYSJ UDP-glucose 6-dehydrogenase 2 OS=Oryza sativa subsp. japonica OX=39947 GN=UGD2 PE=2 SV=1 && PF00984:UDP-glucose/GDP-mannose dehydrogenase family, central domain	MYB_related
Os02g0102800	22.4596	4.87951	18.8854	0	2.14452	0	15.4082	0.71484	4.43081	0.0112838	0.256659	Os02g0102800	2	146494	152581	+	2952	protein_coding	- && sp|F4JSE7|EDR2_ARATH Protein ENHANCED DISEASE RESISTANCE 2 OS=Arabidopsis thaliana OX=3702 GN=EDR2 PE=2 SV=1 && PF01852:START domain|PF07059:Protein of unknown function (DUF1336)	DBB
Os10g0542550	0	4.06626	8.58429	0	0	0	4.21685	0	4.42831	0.191109	1	Os10g0542550	10	21179877	21181168	-	1087	protein_coding	- && sp|Q7XCL0|EXLA2_ORYSJ Expansin-like A2 OS=Oryza sativa subsp. japonica OX=39947 GN=EXLA2 PE=2 SV=1 && -	bHLH
novel.492	3.20851	0	9.44271	0	0	0	4.21707	0	4.42525	0.196093	1	-	11	21746300	21752103	+	394	-	- && - && -	-
Os10g0561100	13.9035	7.31927	3.43371	0	1.07226	0	8.21884	0.35742	4.4221	0.0342512	0.421225	Os10g0561100	10	22117136	22120221	+	1832	protein_coding	- && sp|Q59I44|CAA43_BURSP 2-haloacrylate reductase OS=Burkholderia sp. OX=36773 GN=caa43 PE=1 SV=1 && PF08240:Alcohol dehydrogenase GroES-like domain|PF00107:Zinc-binding dehydrogenase	HB-other
Os05g0447620	16.0425	0	8.58429	1.1137	0	0	8.20894	0.371234	4.4203	0.0773441	0.567857	OsMed13_1	5	21959106	21960773	-	642	protein_coding	- && - && -	-
Os07g0614700	4.27801	4.87951	3.43371	0	0	0	4.19708	0	4.41842	0.11409	1	OsSPX6	7	25326762	25327995	-	1234	protein_coding	- && sp|Q8H398|SPX6_ORYSJ SPX domain-containing protein 6 OS=Oryza sativa subsp. japonica OX=39947 GN=SPX6 PE=2 SV=2 && -	ERF
novel.1831	0	5.69276	6.86743	0	0	0	4.18673	0	4.41828	0.191519	1	-	7	26263815	26264723	+	320	-	- && - && -	-
Os12g0578700	11.7645	0	0.858429	0	0	0	4.20765	0	4.41591	0.210259	1	Os12g0578700	12	23948201	23951881	-	1672	protein_coding	- && - && -	C2H2
Os08g0178400	0	6.50601	6.009	0	0	0	4.17167	0	4.41323	0.192533	1	Os08g0178400	8	4592000	4592583	-	584	ncRNA	- && - && -	-
Os10g0524500	11.7645	0.813252	0	0	0	0	4.19259	0	4.41082	0.211237	1	NP1	10	20377272	20379571	+	2044	protein_coding	- && sp|Q9S746|HTH_ARATH Protein HOTHEAD OS=Arabidopsis thaliana OX=3702 GN=HTH PE=1 SV=1 && PF05199:GMC oxidoreductase|PF00732:GMC oxidoreductase	G2-like
novel.545	1.0695	11.3855	0	0	0	0	4.15168	0	4.406	0.210849	1	-	11	7180759	7182590	-	697	-	- && - && -	NAC
Os05g0310900	2.13901	0	10.3011	0	0	0	4.14672	0	4.40174	0.204445	1	Os05g0310900	5	14182455	14186083	-	1572	protein_coding	- && sp|Q0DJA0|COPD1_ORYSJ Coatomer subunit delta-1 OS=Oryza sativa subsp. japonica OX=39947 GN=Os05g0310800 PE=2 SV=1 && -	MIKC_MADS
Os01g0201800	12.834	10.5723	0.858429	0	1.07226	0	8.08824	0.35742	4.40049	0.047106	0.472877	Os01g0201800	1	5579959	5585078	-	2199	protein_coding	- && - && -	-
novel.1642	4.27801	8.13252	0	0	0	0	4.13684	0	4.39803	0.199087	1	-	6	22187666	22188576	+	464	-	- && - && -	-
Os02g0647300	0	9.75902	2.57529	0	0	0	4.11144	0	4.39273	0.201825	1	Os02g0647300	2	26052820	26054164	-	1345	protein_coding	- && - && PF13855:Leucine rich repeat	-
novel.1171	7.48652	4.87951	0	0	0	0	4.12201	0	4.38975	0.199682	1	-	3	22542532	22544085	-	846	-	- && - && -	-
Os10g0413700	167.912	68.3131	107.304	12.2507	4.28904	0	114.51	5.51325	4.3893	9.31853e-07	0.000303992	ONAC118	10	14436872	14438849	+	1717	protein_coding	- && - && PF02365:No apical meristem (NAM) protein	NAC
Os01g0354175	3.20851	6.50601	2.57529	0	0	0	4.0966	0	4.38509	0.123372	1	Os01g0354175	1	14224319	14224915	+	597	protein_coding	- && - && -	-
novel.912	10.695	1.6265	0	0	0	0	4.10718	0	4.38164	0.209485	1	-	2	6327876	6329191	-	543	-	- && - && -	-
Os09g0414900	0	12.1988	0	0	0	0	4.06626	0	4.37609	0.265078	1	Os09g0414900	9	14828981	14830515	+	696	protein_coding	- && sp|Q6GKX7|GASAC_ARATH Gibberellin-regulated protein 12 OS=Arabidopsis thaliana OX=3702 GN=GASA12 PE=3 SV=1 && PF02704:Gibberellin regulated protein	ZF-HD
Os07g0217800	0	12.1988	0	0	0	0	4.06626	0	4.37609	0.265078	1	Os07g0217800	7	6502506	6503819	+	1314	protein_coding	- && - && PF13952:Domain of unknown function (DUF4216)	-
novel.1158	7.48652	16.265	0	1.1137	0	0	7.91718	0.371234	4.37314	0.0831478	0.580684	-	3	18673975	18675972	-	642	-	- && - && -	-
Os03g0354500	2.13901	5.69276	4.29214	0	0	0	4.0413	0	4.36656	0.126822	1	Os03g0354500	3	13469343	13475314	+	5972	protein_coding	- && - && -	TCP
Os08g0526100	41.7106	334.246	103.011	5.56851	7.50582	10.1754	159.656	7.74991	4.36287	9.52482e-08	3.93581e-05	OsUGlcAE2	8	26165068	26167022	-	1955	protein_coding	- && sp|Q9LIS3|GAE6_ARATH UDP-glucuronate 4-epimerase 6 OS=Arabidopsis thaliana OX=3702 GN=GAE6 PE=1 SV=1 && PF01370:NAD dependent epimerase/dehydratase family	ERF
Os03g0274400	3.20851	6.50601	13.7349	0	1.07226	0	7.81646	0.35742	4.35678	0.0401491	0.447962	Os03g0274400	3	9259812	9260747	+	849	protein_coding	- && - && -	-
Os08g0555400	5.34751	2.43976	4.29214	0	0	0	4.02647	0	4.35638	0.126634	1	Os08g0555400	8	27797717	27799313	-	1077	protein_coding	- && - && -	C2H2
novel.1944	14.973	0	8.58429	0	1.07226	0	7.85244	0.35742	4.35634	0.0847069	0.584854	-	8	721879	722656	+	454	-	- && - && -	-
novel.74	0	0	12.018	0	0	0	4.006	0	4.35301	0.267645	1	-	1	19129485	19129937	+	453	-	- && - && -	-
Os07g0146800	0	0	12.018	0	0	0	4.006	0	4.35301	0.267645	1	Os07g0146800	7	2400237	2400969	+	537	ncRNA	- && - && -	-
Os07g0193000	0	0	12.018	0	0	0	4.006	0	4.35301	0.267645	1	Os07g0193000	7	5023650	5027745	+	2398	protein_coding	- && sp|Q9SSG3|HIPL1_ARATH HIPL1 protein OS=Arabidopsis thaliana OX=3702 GN=HIPL1 PE=3 SV=2 && PF07995:Glucose / Sorbosone dehydrogenase	LBD
Os01g0733100	3.20851	9.75902	10.3011	0	1.07226	0	7.75622	0.35742	4.3462	0.039445	0.444325	Os01g0733100	1	30580475	30585457	-	598	protein_coding	- && - && -	-
Os04g0626300	2.13901	8.94577	0.858429	0	0	0	3.98107	0	4.34542	0.147138	1	Os04g0626300	4	31848105	31852519	+	3496	protein_coding	- && sp|Q9STS7|CHL_ARATH Chloroplastic lipocalin OS=Arabidopsis thaliana OX=3702 GN=CHL PE=1 SV=1 && -	-
Os06g0197550	12.834	5.69276	24.8944	0	2.14452	0	14.4737	0.71484	4.34309	0.0139817	0.284516	Os06g0197550	6	4949211	4951939	+	360	protein_coding	- && sp|O65282|CH20_ARATH 20 kDa chaperonin, chloroplastic OS=Arabidopsis thaliana OX=3702 GN=CPN20 PE=1 SV=2 && PF00166:Chaperonin 10 Kd subunit	ARF
Os01g0113600	4.27801	1.6265	6.009	0	0	0	3.97117	0	4.3375	0.134066	1	Os01g0113600	1	738283	741797	-	2343	protein_coding	- && sp|Q8RWZ5|SD25_ARATH G-type lectin S-receptor-like serine/threonine-protein kinase SD2-5 OS=Arabidopsis thaliana OX=3702 GN=SD25 PE=1 SV=1 && PF00314:Thaumatin family|PF00069:Protein kinase domain	GRAS
Os04g0556600	5.34751	6.50601	0	0	0	0	3.95118	0	4.33051	0.211802	1	CZOGT2	4	27853304	27854961	-	1658	protein_coding	- && sp|Q93XP7|CZOG1_MAIZE Cis-zeatin O-glucosyltransferase 1 OS=Zea mays OX=4577 GN=CISZOG1 PE=1 SV=1 && PF00201:UDP-glucoronosyl and UDP-glucosyl transferase	bHLH
novel.373	0	4.06626	7.72586	0	0	0	3.93071	0	4.32704	0.211994	1	-	10	1678098	1678801	-	402	-	- && sp|Q8GXW6|FBL59_ARATH F-box/LRR-repeat protein At3g58930 OS=Arabidopsis thaliana OX=3702 GN=At3g58930 PE=2 SV=1 && -	-
Os05g0121700	7.48652	0	4.29214	0	0	0	3.92622	0	4.31839	0.215526	1	OsRAD51B	5	1174481	1190655	-	1928	protein_coding	- && sp|Q9SK02|RA51B_ARATH DNA repair protein RAD51 homolog 2 OS=Arabidopsis thaliana OX=3702 GN=RAD51B PE=2 SV=2 && PF08423:Rad51	C2H2
Os05g0172800	3.20851	0.813252	7.72586	0	0	0	3.91587	0	4.31832	0.148219	1	Os05g0172800	5	4365501	4370561	+	1420	protein_coding	- && - && -	-
Os10g0340950	11.7645	0	0	0	0	0	3.92151	0	4.3147	0.271945	1	Os10g0340950	10	10025686	10025747	-	62	ncRNA	- && - && -	-
novel.1742	11.7645	0	0	0	0	0	3.92151	0	4.3147	0.271945	1	-	6	28220719	28223413	-	417	-	- && sp|F4I9T0|BCHB_ARATH BEACH domain-containing protein B OS=Arabidopsis thaliana OX=3702 GN=BCHB PE=4 SV=1 && -	-
Os12g0100700	11.7645	0	0	0	0	0	3.92151	0	4.3147	0.271945	1	OsEXO70H3a	12	25429	27035	-	1607	protein_coding	- && sp|Q9FGH9|E70B1_ARATH Exocyst complex component EXO70B1 OS=Arabidopsis thaliana OX=3702 GN=EXO70B1 PE=1 SV=1 && PF03081:Exo70 exocyst complex subunit	GRAS
Os10g0531700	11.7645	0	0	0	0	0	3.92151	0	4.3147	0.271945	1	Os10g0531700	10	20652467	20654875	-	2409	protein_coding	- && sp|C0LGE4|Y1124_ARATH Probable LRR receptor-like serine/threonine-protein kinase At1g12460 OS=Arabidopsis thaliana OX=3702 GN=At1g12460 PE=1 SV=1 && PF08263:Leucine rich repeat N-terminal domain|PF13855:Leucine rich repeat|PF00069:Protein kinase domain	STAT
novel.819	0	7.31927	4.29214	0	0	0	3.87047	0	4.30539	0.216524	1	-	2	14252517	14254110	+	607	-	- && sp|A1E9X9|NU1C_SORBI NAD(P)H-quinone oxidoreductase subunit 1, chloroplastic OS=Sorghum bicolor OX=4558 GN=ndhA PE=3 SV=1 && PF00146:NADH dehydrogenase	-
Os05g0218100	3.20851	3.25301	5.15057	0	0	0	3.8707	0	4.30224	0.135986	1	OsEnS-74	5	7271691	7272578	-	888	protein_coding	- && - && -	-
Os02g0618000	3.20851	4.06626	4.29214	0	0	0	3.85564	0	4.29684	0.136261	1	Os02g0618000	2	24564049	24564603	+	555	ncRNA	- && - && -	-
Os08g0457100	0	8.94577	2.57529	0	0	0	3.84035	0	4.29437	0.222138	1	Os08g0457100	8	22408403	22408953	+	551	protein_coding	- && - && -	-
novel.990	7.48652	4.06626	0	0	0	0	3.85093	0	4.29106	0.220912	1	-	2	35702308	35702956	-	498	-	- && - && -	-
novel.59	0	9.75902	1.71686	0	0	0	3.82529	0	4.28878	0.227034	1	-	1	16710676	16711021	+	271	-	- && sp|Q9ZNU6|DET1_SOLLC Light-mediated development protein DET1 OS=Solanum lycopersicum OX=4081 GN=DET1 PE=1 SV=1 && -	-
Os11g0583200	18.1815	0	4.29214	0	1.07226	0	7.49123	0.35742	4.28664	0.0980903	0.610521	Os11g0583200	11	22040372	22044971	+	2918	protein_coding	- && sp|Q0WSH6|PP312_ARATH Pentatricopeptide repeat-containing protein At4g14850 OS=Arabidopsis thaliana OX=3702 GN=LOI1 PE=1 SV=1 && PF13041:PPR repeat family|PF14432:DYW family of nucleic acid deaminases	FAR1
Os02g0803250	10.695	0.813252	0	0	0	0	3.83609	0	4.28251	0.237353	1	Os02g0803250	2	34242810	34252960	+	1707	protein_coding	- && sp|Q6PHQ8|NAA35_MOUSE N-alpha-acetyltransferase 35, NatC auxiliary subunit OS=Mus musculus OX=10090 GN=Naa35 PE=1 SV=1 && PF04112:Mak10 subunit, NatC N(alpha)-terminal acetyltransferase	-
Os01g0246601	4.27801	0	18.027	0	1.07226	0	7.435	0.35742	4.28222	0.099206	0.612956	Os01g0246601	1	8071122	8071808	-	687	protein_coding	- && - && PF03479:Plants and Prokaryotes Conserved (PCC) domain	Nin-like
Os06g0602000	0	11.3855	0	0	0	0	3.79517	0	4.27679	0.276246	1	Os06g0602000	6	23781918	23787074	-	462	protein_coding	- && sp|Q8L9P8|RLF33_ARATH Protein RALF-like 33 OS=Arabidopsis thaliana OX=3702 GN=RALFL33 PE=2 SV=1 && -	FAR1
Os10g0136900	0	11.3855	0	0	0	0	3.79517	0	4.27679	0.276246	1	Os10g0136900	10	2291857	2292441	-	585	protein_coding	- && - && -	M-type_MADS
Os02g0174900	1.0695	0	10.3011	0	0	0	3.79021	0	4.27276	0.238429	1	Os02g0174900	2	4103333	4106241	-	1380	protein_coding	- && sp|Q6H501|HKT6_ORYSJ Probable cation transporter HKT6 OS=Oryza sativa subsp. japonica OX=39947 GN=HKT6 PE=2 SV=2 && PF02386:Cation transport protein	-
novel.1590	0	19.518	2.57529	0	1.07226	0	7.36444	0.35742	4.27238	0.102529	0.617327	-	6	1806618	1807741	+	677	-	- && - && -	-
novel.269	5.34751	0	6.009	0	0	0	3.7855	0	4.26733	0.226074	1	-	10	461094	461539	+	353	-	- && - && -	-
Os03g0275900	3.20851	0.813252	18.027	0	1.07226	0	7.34959	0.35742	4.26654	0.0672583	0.541598	OsPUB10	3	9329407	9335088	+	3161	protein_coding	- && sp|A2ZLU6|SL11_ORYSI Protein spotted leaf 11 OS=Oryza sativa subsp. indica OX=39946 GN=SPL11 PE=1 SV=2 && PF04564:U-box domain|PF00514:Armadillo/beta-catenin-like repeat	bHLH
Os06g0173000	9.62553	0	1.71686	0	0	0	3.78079	0	4.26195	0.234244	1	Os06g0173000	6	3682377	3688555	+	3336	protein_coding	- && - && PF12231:Rap1-interacting factor 1 N terminal	-
Os10g0125300	4.27801	10.5723	25.7529	0	2.14452	0	13.5344	0.71484	4.24896	0.0201165	0.333502	OsFbox509	10	1622222	1635958	-	3629	protein_coding	- && sp|Q9FZ52|FDL3_ARATH F-box/FBD/LRR-repeat protein At1g16930 OS=Arabidopsis thaliana OX=3702 GN=At1g16930 PE=2 SV=1 && -	C3H
Os10g0133600	0	0	11.1596	0	0	0	3.71986	0	4.24624	0.279747	1	Os10g0133600	10	2099188	2099823	-	636	protein_coding	- && - && PF18052:Rx N-terminal domain	GRAS
novel.2124	0	0	11.1596	0	0	0	3.71986	0	4.24624	0.279747	1	-	8	22295873	22296453	-	513	-	- && - && -	-
Os07g0640900	0	0	11.1596	0	0	0	3.71986	0	4.24624	0.279747	1	HSFB4B	7	26673661	26676853	+	1528	protein_coding	- && sp|Q7XHZ0|HFB4B_ORYSJ Heat stress transcription factor B-4b OS=Oryza sativa subsp. japonica OX=39947 GN=HSFB4B PE=1 SV=1 && PF00447:HSF-type DNA-binding	HSF
Os11g0135300	0	0	11.1596	0	0	0	3.71986	0	4.24624	0.279747	1	OsZIFL6	11	1641003	1646052	-	1680	protein_coding	- && sp|Q94BZ1|ZIFL1_ARATH Protein ZINC INDUCED FACILITATOR-LIKE 1 OS=Arabidopsis thaliana OX=3702 GN=ZIFL1 PE=2 SV=1 && PF07690:Major Facilitator Superfamily	LBD
Os08g0565700	1.0695	33.3433	6.009	0	2.14452	0	13.4739	0.71484	4.24336	0.0352159	0.425284	OsSET32	8	28341020	28343112	-	2093	protein_coding	- && sp|Q9T0G7|SUVH9_ARATH Histone-lysine N-methyltransferase family member SUVH9 OS=Arabidopsis thaliana OX=3702 GN=SUVH9 PE=1 SV=1 && PF02182:SAD/SRA domain|PF00856:SET domain|PF05033:Pre-SET motif	ERF
ENSRNA049472132	0	1.6265	9.44271	0	0	0	3.68974	0	4.2353	0.238688	1	snoZ199	2	634334	634417	+	84	snoRNA	- && - && -	-
Os12g0139400	36.3631	500.963	18.8854	20.0466	8.57808	1.01754	185.404	9.88075	4.23518	NA	1	RR10	12	1915773	1917702	+	930	protein_coding	- && sp|B8BLZ4|ORR10_ORYSI Two-component response regulator ORR10 OS=Oryza sativa subsp. indica OX=39946 GN=RR10 PE=2 SV=1 && PF00072:Response regulator receiver domain	M-type_MADS
Os12g0527500	2.13901	6.50601	12.8764	0	1.07226	0	7.17382	0.35742	4.23367	0.0538706	0.501357	OsFbox665	12	20788828	20791998	+	1947	protein_coding	- && - && -	-
Os06g0555900	11.7645	9.75902	0	1.1137	0	0	7.17452	0.371234	4.22796	0.0995549	0.613921	Os06g0555900	6	21184906	21185604	-	699	protein_coding	- && - && -	-
novel.203	5.34751	5.69276	0	0	0	0	3.68009	0	4.22755	0.234314	1	-	1	18419448	18419987	-	286	-	- && - && -	-
novel.2027	5.34751	5.69276	0	0	0	0	3.68009	0	4.22755	0.234314	1	-	8	25060481	25060760	+	280	-	- && - && -	-
Os04g0345400	5.34751	5.69276	0	0	0	0	3.68009	0	4.22755	0.234314	1	OsTPS24	4	16421633	16424929	+	3297	protein_coding	- && sp|Q29VN3|TPS8_MAIZE Alpha-copaene synthase OS=Zea mays OX=4577 GN=TPS8 PE=1 SV=1 && PF01397:Terpene synthase, N-terminal domain	GRAS
Os03g0442800	1.0695	7.31927	2.57529	0	0	0	3.65468	0	4.22309	0.164756	1	Os03g0442800	3	18768610	18770180	-	1480	protein_coding	- && - && -	-
Os03g0655100	8.55602	2.43976	0	0	0	0	3.66526	0	4.21821	0.240033	1	Os03g0655100	3	25547399	25548779	+	940	protein_coding	- && sp|Q8LGJ5|PCO2_ARATH Plant cysteine oxidase 2 OS=Arabidopsis thaliana OX=3702 GN=PCO2 PE=1 SV=1 && PF07847:PCO_ADO	WRKY
Os03g0830300	3.20851	0	7.72586	0	0	0	3.64479	0	4.21445	0.240004	1	OsFWL8	3	34873910	34874544	-	505	protein_coding	- && sp|D9HP26|CNR10_MAIZE Cell number regulator 10 OS=Zea mays OX=4577 GN=CNR10 PE=2 SV=1 && PF04749:PLAC8 family	B3
novel.135	9.62553	19.518	10.3011	0	2.14452	0	13.1482	0.71484	4.20653	0.0167385	0.306498	-	1	42416722	42417365	+	644	-	- && - && -	-
Os03g0831000	3.20851	2.43976	15.4517	1.1137	0	0	7.03333	0.371234	4.20352	0.0609357	0.524758	OsDjC37	3	34904763	34906089	+	884	protein_coding	- && sp|Q5YNI2|DNAJ2_NOCFA Chaperone protein DnaJ 2 OS=Nocardia farcinica (strain IFM 10152) OX=247156 GN=dnaJ2 PE=3 SV=1 && PF00226:DnaJ domain	G2-like
Os01g0186900	87.6992	2351.11	929.678	3.3411	26.8065	152.631	1122.83	60.9262	4.20343	0.00720025	0.212014	Os01g0186900	1	4646434	4648130	+	1697	protein_coding	- && - && PF13359:DDE superfamily endonuclease	SBP
Os10g0116400	4.27801	6.50601	0	0	0	0	3.59467	0	4.19474	0.242327	1	Os10g0116400	10	1054371	1056101	-	1656	protein_coding	- && - && -	-
Os10g0162836	0	8.13252	2.57529	0	0	0	3.56927	0	4.1888	0.244945	1	OsRLCK378	10	4050820	4051634	-	569	protein_coding	- && sp|Q9LMN8|WAK3_ARATH Wall-associated receptor kinase 3 OS=Arabidopsis thaliana OX=3702 GN=WAK3 PE=2 SV=2 && PF07714:Protein tyrosine kinase	MYB_related
Os03g0391400	0	8.13252	2.57529	0	0	0	3.56927	0	4.1888	0.244945	1	OsPLDalpha6	3	15673720	15678725	+	2652	protein_coding	- && sp|Q43270|PLDA1_MAIZE Phospholipase D alpha 1 OS=Zea mays OX=4577 GN=PLD1 PE=2 SV=1 && PF00614:Phospholipase D Active site motif|PF12357:Phospholipase D C terminal|PF00168:C2 domain	TALE
novel.368	2.13901	18.7048	0	0	1.07226	0	6.94793	0.35742	4.18735	0.118548	0.649309	-	10	1014266	1015477	-	341	-	- && - && -	-
Os01g0787000	8.55602	10.5723	1.71686	0	1.07226	0	6.94838	0.35742	4.18319	0.0593574	0.516796	prx19	1	33382428	33384487	-	2060	protein_coding	- && sp|P37834|PER1_ORYSJ Peroxidase 1 OS=Oryza sativa subsp. japonica OX=39947 GN=PRX74 PE=2 SV=2 && -	NAC
Os01g0546000	0	8.94577	1.71686	0	0	0	3.55421	0	4.18281	0.249569	1	OsLysM-RLK3	1	20284942	20287666	+	1643	protein_coding	- && sp|F4IB81|LYK3_ARATH LysM domain receptor-like kinase 3 OS=Arabidopsis thaliana OX=3702 GN=LYK3 PE=2 SV=1 && PF01476:LysM domain|PF07714:Protein tyrosine kinase	bHLH
Os02g0730725	6.41702	0	4.29214	0	0	0	3.56972	0	4.18134	0.245373	1	Os02g0730725	2	30438180	30441229	+	1466	protein_coding	- && sp|Q9M9A8|APCB1_ARATH Aspartyl protease APCB1 OS=Arabidopsis thaliana OX=3702 GN=APCB1 PE=1 SV=1 && -	NAC
Os01g0192600	0	9.75902	0.858429	0	0	0	3.53915	0	4.1767	0.258585	1	SF21	1	4982182	4985143	-	1480	protein_coding	- && sp|Q9ASU8|NDL2_ARATH Protein NDL2 OS=Arabidopsis thaliana OX=3702 GN=NDL2 PE=1 SV=1 && PF03096:Ndr family	-
ENSRNA049475950	10.695	0	0	0	0	0	3.56501	0	4.17665	0.287835	1	snoR135	3	16943642	16943789	+	148	snoRNA	- && - && -	-
novel.612	10.695	0	0	0	0	0	3.56501	0	4.17665	0.287835	1	-	12	125462	125740	+	279	-	- && - && -	-
novel.47	10.695	0	0	0	0	0	3.56501	0	4.17665	0.287835	1	-	1	14483727	14484357	+	556	-	- && - && -	-
Os12g0178633	10.695	0	0	0	0	0	3.56501	0	4.17665	0.287835	1	OsWD40-196	12	3983199	3986634	-	2831	protein_coding	- && sp|Q9XSC3|WDR44_BOVIN WD repeat-containing protein 44 OS=Bos taurus OX=9913 GN=WDR44 PE=1 SV=1 && -	GATA
Os05g0230501	0	10.5723	0	0	0	0	3.52409	0	4.17016	0.288597	1	Os05g0230501	5	7919918	7920156	-	239	protein_coding	- && - && -	-
Os10g0197101	0	10.5723	0	0	0	0	3.52409	0	4.17016	0.288597	1	Os10g0197101	10	6749481	6749720	+	240	protein_coding	- && - && -	-
Os04g0636750	0	10.5723	0	0	0	0	3.52409	0	4.17016	0.288597	1	Os04g0636750	4	32383989	32384679	+	691	protein_coding	- && - && -	-
Os05g0146100	4.27801	15.4518	0.858429	0	1.07226	0	6.86274	0.35742	4.16914	0.073767	0.559812	Os05g0146100	5	2639014	2649055	-	2270	protein_coding	- && - && PF13365:Trypsin-like peptidase domain	bHLH
Os10g0538950	1.0695	0	9.44271	0	0	0	3.50407	0	4.15948	0.262715	1	Os10g0538950	10	20997527	20998560	-	1034	protein_coding	- && sp|Q766C3|NEP1_NEPGR Aspartic proteinase nepenthesin-1 OS=Nepenthes gracilis OX=150966 GN=nep1 PE=1 SV=1 && PF14543:Xylanase inhibitor N-terminal|PF14541:Xylanase inhibitor C-terminal	Trihelix
Os12g0181500	7.48652	46.3553	2.57529	0	3.21678	0	18.8057	1.07226	4.13751	0.0207024	0.339243	OsAAP11A	12	4120926	4122836	+	1708	protein_coding	- && sp|Q39134|AAP3_ARATH Amino acid permease 3 OS=Arabidopsis thaliana OX=3702 GN=AAP3 PE=1 SV=2 && PF01490:Transmembrane amino acid transporter protein	MYB_related
Os04g0337800	4.27801	8.13252	7.72586	0	1.07226	0	6.71213	0.35742	4.13646	0.055655	0.507486	Os04g0337800	4	15904657	15911580	+	797	protein_coding	- && sp|A2XRZ0|AKR2_ORYSI Probable aldo-keto reductase 2 OS=Oryza sativa subsp. indica OX=39946 GN=OsI_15387 PE=3 SV=1 && PF00248:Aldo/keto reductase family	HD-ZIP
novel.575	0	0	10.3011	0	0	0	3.43371	0	4.13093	0.293233	1	-	11	16750797	16751629	-	363	-	- && - && -	-
Os01g0517900	2.13901	8.13252	0	0	0	0	3.42384	0	4.12677	0.262602	1	Os01g0517900	1	18370910	18372056	+	1065	protein_coding	- && sp|Q03685|BIP5_TOBAC Luminal-binding protein 5 OS=Nicotiana tabacum OX=4097 GN=BIP5 PE=2 SV=1 && PF00012:Hsp70 protein	Dof
Os10g0124700	4.27801	0	6.009	0	0	0	3.429	0	4.12515	0.258389	1	OsFbox508	10	1562608	1565335	-	1685	protein_coding	- && sp|Q7X7A4|MOF_ORYSJ MEIOTIC F-BOX protein MOF OS=Oryza sativa subsp. japonica OX=39947 GN=MOF PE=1 SV=2 && -	B3
Os03g0782950	4.27801	0	6.009	0	0	0	3.429	0	4.12515	0.258389	1	Os03g0782950	3	32441133	32443718	+	2214	protein_coding	- && sp|Q9FMU2|PP380_ARATH Pentatricopeptide repeat-containing protein At5g14080 OS=Arabidopsis thaliana OX=3702 GN=At5g14080 PE=2 SV=2 && PF12854:PPR repeat|PF13041:PPR repeat family	-
Os01g0699500	1.0695	4.87951	4.29214	0	0	0	3.41372	0	4.12413	0.180975	1	MAP3K6	1	28938971	28941009	-	1491	protein_coding	- && sp|O80888|M3K17_ARATH Mitogen-activated protein kinase kinase kinase 17 OS=Arabidopsis thaliana OX=3702 GN=MAPKKK17 PE=1 SV=1 && PF00069:Protein kinase domain	NF-YC
Os05g0391300	5.34751	4.87951	0	0	0	0	3.40901	0	4.11666	0.259449	1	Os05g0391300	5	18999307	19000135	-	829	protein_coding	- && - && -	-
Os11g0514100	5.34751	4.87951	0	0	0	0	3.40901	0	4.11666	0.259449	1	Os11g0514100	11	18409735	18416541	-	5025	protein_coding	- && sp|F4JTS8|NOV_ARATH Protein NO VEIN OS=Arabidopsis thaliana OX=3702 GN=NOV PE=1 SV=1 && -	-
Os02g0802650	1.0695	6.50601	2.57529	0	0	0	3.3836	0	4.1118	0.186449	1	Os02g0802650	2	34219634	34220329	+	696	ncRNA	- && - && -	-
Os10g0126700	4.27801	2.43976	3.43371	0	0	0	3.38383	0	4.10592	0.175607	1	OsFbox513	10	1694920	1697854	-	1886	protein_coding	- && sp|Q94B46|FBL74_ARATH F-box/LRR-repeat protein At4g14096 OS=Arabidopsis thaliana OX=3702 GN=At4g14096 PE=2 SV=1 && PF00646:F-box domain	BES1
Os07g0580200	19.2511	197.62	169.969	5.56851	13.9394	3.05262	128.947	7.52017	4.10343	6.52805e-06	0.00154143	Os07g0580200	7	23477296	23478315	-	896	protein_coding	- && - && -	-
Os07g0166300	7.48652	0	2.57529	0	0	0	3.35394	0	4.0899	0.26873	1	Os07g0166300	7	3566767	3570883	-	261	protein_coding	- && - && -	-
Os07g0660466	0	5.69276	4.29214	0	0	0	3.3283	0	4.08767	0.264849	1	Os07g0660466	7	27846309	27847727	+	1419	protein_coding	- && sp|Q6JAH0|CZOG_SORBI Putative cis-zeatin O-glucosyltransferase OS=Sorghum bicolor OX=4558 GN=SB20O07.14 PE=3 SV=1 && PF00201:UDP-glucoronosyl and UDP-glucosyl transferase	ERF
Os03g0680566	9.62553	27.6506	0	2.2274	0	0	12.4254	0.742467	4.08679	0.0711067	0.552487	Os03g0680566	3	27031338	27042644	+	1188	protein_coding	- && - && PF13637:Ankyrin repeats (many copies)|PF12796:Ankyrin repeats (3 copies)	B3
novel.1380	48.1276	4.87951	1.71686	0	3.21678	0	18.2413	1.07226	4.08578	0.0288624	0.395569	-	4	20104179	20108458	-	1584	-	- && sp|Q6EU10|MTA70_ORYSJ Probable N6-adenosine-methyltransferase MT-A70-like OS=Oryza sativa subsp. japonica OX=39947 GN=Os02g0672600 PE=2 SV=1 && -	-
Os07g0132800	7.48652	2.43976	0	0	0	0	3.30876	0	4.07075	0.272975	1	Os07g0132800	7	1722347	1722812	-	466	protein_coding	- && - && -	-
Os09g0307050	7.48652	2.43976	0	0	0	0	3.30876	0	4.07075	0.272975	1	Os09g0307050	9	7925898	7937687	+	1882	ncRNA	- && sp|Q69KN0|EMF2B_ORYSJ Polycomb group protein EMF2B OS=Oryza sativa subsp. japonica OX=39947 GN=EMF2B PE=1 SV=1 && -	-
Os05g0270850	7.48652	2.43976	0	0	0	0	3.30876	0	4.07075	0.272975	1	Os05g0270850	5	10914349	10916211	-	1863	protein_coding	- && sp|P52423|PUR3_VIGUN Phosphoribosylglycinamide formyltransferase, chloroplastic OS=Vigna unguiculata OX=3917 GN=PUR3 PE=2 SV=2 && -	-
Os08g0157800	7.48652	2.43976	0	0	0	0	3.30876	0	4.07075	0.272975	1	Os08g0157800	8	3382539	3387003	-	2503	protein_coding	- && - && -	-
Os10g0478500	7.48652	4.06626	7.72586	0	0	1.01754	6.42621	0.33918	4.06962	0.0629596	0.53096	Os2M1	10	17949628	17952014	-	1199	protein_coding	- && - && -	-
Os02g0761300	0	8.13252	1.71686	0	0	0	3.28312	0	4.06841	0.275473	1	Os02g0761300	2	32058997	32060289	-	1293	protein_coding	- && - && PF07816:Protein of unknown function (DUF1645)	-
Os03g0563100	2.13901	0	7.72586	0	0	0	3.28829	0	4.06671	0.276391	1	Os03g0563100	3	20240367	20243969	+	1924	protein_coding	- && sp|O81032|GGLO6_ARATH Probable L-gulonolactone oxidase 6 OS=Arabidopsis thaliana OX=3702 GN=GULLO6 PE=3 SV=1 && PF04030:D-arabinono-1,4-lactone oxidase|PF01565:FAD binding domain	CPP
Os07g0523965	3.20851	4.06626	2.57529	0	0	0	3.28335	0	4.06451	0.18465	1	Os07g0523965	7	20313834	20315784	-	1076	protein_coding	- && sp|Q94B38|GPT2_ARATH Glucose-6-phosphate/phosphate translocator 2, chloroplastic OS=Arabidopsis thaliana OX=3702 GN=GPT2 PE=2 SV=2 && PF03151:Triose-phosphate Transporter family	HB-other
Os03g0356900	2.13901	0.813252	6.86743	0	0	0	3.27323	0	4.06054	0.201456	1	OSIPT2	3	13796252	13799655	+	1335	protein_coding	- && sp|Q93WC9|IPT3_ARATH Adenylate isopentenyltransferase 3, chloroplastic OS=Arabidopsis thaliana OX=3702 GN=IPT3 PE=1 SV=1 && PF01715:IPP transferase	-
Os03g0566500	6.41702	0	3.43371	0	0	0	3.28358	0	4.0602	0.27387	1	Os03g0566500	3	20476624	20480558	-	1579	protein_coding	- && sp|Q9LHL3|LRP6C_ARATH La-related protein 6C OS=Arabidopsis thaliana OX=3702 GN=LARP6C PE=3 SV=1 && PF00076:RNA recognition motif. (a.k.a. RRM, RBD, or RNP domain)|PF05383:La domain	FAR1
Os06g0156400	13.9035	69.9396	42.063	3.3411	4.28904	0	41.9687	2.54338	4.05866	0.000367017	0.0337017	OsGELP76	6	2883871	2885066	-	758	protein_coding	- && sp|Q6NMR9|GDL84_ARATH GDSL esterase/lipase At5g45920 OS=Arabidopsis thaliana OX=3702 GN=At5g45920 PE=2 SV=1 && PF13472:GDSL-like Lipase/Acylhydrolase family	-
novel.2056	0	9.75902	0	0	0	0	3.25301	0	4.05501	0.302352	1	-	8	5462226	5462693	-	382	-	- && - && -	-
Os07g0549150	0	9.75902	0	0	0	0	3.25301	0	4.05501	0.302352	1	Os07g0549150	7	21802620	21804898	+	872	protein_coding	- && sp|Q9STF9|THA8L_ARATH Protein THYLAKOID ASSEMBLY 8-like, chloroplastic OS=Arabidopsis thaliana OX=3702 GN=THA8L PE=1 SV=1 && PF13041:PPR repeat family	-
Os01g0814150	0	9.75902	0	0	0	0	3.25301	0	4.05501	0.302352	1	OsLTPG1	1	34628726	34629879	+	806	protein_coding	- && - && -	-
Os04g0556350	0	36.5963	31.7619	0	0	4.07016	22.7861	1.35672	4.05483	0.035753	0.429417	Os04g0556350	4	27839106	27840400	-	433	protein_coding	- && sp|Q06652|GPX4_CITSI Probable phospholipid hydroperoxide glutathione peroxidase OS=Citrus sinensis OX=2711 GN=CSA PE=1 SV=1 && -	GATA
Os07g0519300	0	14.6385	4.29214	0	1.07226	0	6.31022	0.35742	4.04976	0.128163	0.663382	Os07g0519300	7	20050247	20054019	+	1787	protein_coding	- && sp|Q50EK1|C16B1_PICSI Cytochrome P450 716B1 OS=Picea sitchensis OX=3332 GN=CYP716B1 PE=2 SV=1 && PF00067:Cytochrome P450	NAC
Os12g0117700	540.099	35.7831	825.808	27.8425	39.6736	17.2982	467.23	28.2714	4.04724	1.02392e-06	0.000321341	Os12g0117700	12	871847	872269	+	423	protein_coding	- && - && -	-
Os06g0232600	2.13901	23.5843	9.44271	0	2.14452	0	11.722	0.71484	4.0428	0.0378811	0.438324	OsDHAR2	6	6892683	6895614	-	1211	protein_coding	- && sp|Q67UK9|DHAR2_ORYSJ Probable glutathione S-transferase DHAR2, chloroplastic OS=Oryza sativa subsp. japonica OX=39947 GN=DHAR2 PE=2 SV=1 && PF13410:Glutathione S-transferase, C-terminal domain|PF13417:Glutathione S-transferase, N-terminal domain	GeBP
Os04g0616350	6.41702	3.25301	0	0	0	0	3.22334	0	4.03409	0.279735	1	Os04g0616350	4	31275367	31275831	+	465	ncRNA	- && sp|C0LGH2|Y1561_ARATH Probable LRR receptor-like serine/threonine-protein kinase At1g56130 OS=Arabidopsis thaliana OX=3702 GN=At1g56130 PE=2 SV=2 && -	ERF
Os09g0435100	6.41702	3.25301	0	0	0	0	3.22334	0	4.03409	0.279735	1	Os09g0435100	9	15989784	15991063	+	1280	protein_coding	- && - && PF01485:IBR domain, a half RING-finger domain	bHLH
Os06g0203000	35.2936	121.988	30.045	1.1137	2.14452	8.14033	62.4421	3.79952	4.02691	5.80411e-05	0.00916569	Os06g0203000	6	5196835	5197767	+	933	protein_coding	- && sp|Q9ZUF4|RIPK_ARATH Serine/threonine-protein kinase RIPK OS=Arabidopsis thaliana OX=3702 GN=RIPK PE=1 SV=1 && PF00069:Protein kinase domain	WRKY
Os04g0390800	109.089	86.2047	67.8159	5.56851	9.65034	1.01754	87.7033	5.41213	4.02526	2.84521e-07	0.000102234	Os04g0390800	4	19236654	19239026	+	1231	protein_coding	- && sp|P0DKC5|HSD1A_ARATH 11-beta-hydroxysteroid dehydrogenase 1A OS=Arabidopsis thaliana OX=3702 GN=HSD1 PE=1 SV=1 && PF00106:short chain dehydrogenase	MYB_related
Os03g0797300	9.62553	0	0	0	0	0	3.20851	0	4.02398	0.306132	1	Os03g0797300	3	33207531	33208198	-	668	protein_coding	- && - && -	-
novel.846	9.62553	0	0	0	0	0	3.20851	0	4.02398	0.306132	1	-	2	20714751	20715170	+	345	-	- && - && -	-
novel.1029	9.62553	0	0	0	0	0	3.20851	0	4.02398	0.306132	1	-	3	12198182	12199036	+	306	-	- && - && -	-
Os03g0115350	9.62553	0	0	0	0	0	3.20851	0	4.02398	0.306132	1	Os03g0115350	3	870492	871841	-	1350	protein_coding	- && - && -	C2H2
Os01g0571500	9.62553	0	0	0	0	0	3.20851	0	4.02398	0.306132	1	Os01g0571500	1	21944097	21944931	-	835	protein_coding	- && sp|Q9STS6|LBD27_ARATH LOB domain-containing protein 27 OS=Arabidopsis thaliana OX=3702 GN=LBD27 PE=1 SV=1 && PF03195:Lateral organ boundaries (LOB) domain	LBD
Os03g0655850	9.62553	0	0	0	0	0	3.20851	0	4.02398	0.306132	1	Os03g0655850	3	25586377	25590380	-	1254	protein_coding	- && sp|P93832|LEU32_ARATH 3-isopropylmalate dehydrogenase 2, chloroplastic OS=Arabidopsis thaliana OX=3702 GN=IMDH2 PE=1 SV=1 && PF00180:Isocitrate/isopropylmalate dehydrogenase	FAR1
novel.284	21.3901	13.012	0.858429	1.1137	1.07226	0	11.7535	0.728654	4.0239	0.0325345	0.415359	-	10	4518156	4521852	+	857	-	- && - && -	-
Os01g0686000	4.27801	38.2228	9.44271	0	3.21678	0	17.3145	1.07226	4.0193	0.0201234	0.333502	Os01g0686000	1	28289381	28290175	+	795	protein_coding	- && - && PF14009:Domain of unknown function (DUF4228)	-
Os01g0603700	14.973	17.0783	19.7439	0	3.21678	0	17.2651	1.07226	4.0128	0.00997811	0.243013	Os01g0603700	1	23776275	23780692	-	3481	protein_coding	- && sp|Q6JN46|EIX2_SOLLC Receptor-like protein EIX2 OS=Solanum lycopersicum OX=4081 GN=EIX2 PE=1 SV=2 && PF08263:Leucine rich repeat N-terminal domain	ARR-B
ENSRNA049476201	40.6411	76.4457	54.081	1.1137	7.50582	2.03508	57.0559	3.55153	4.00651	1.0198e-05	0.0022375	Plant_U3	8	4669846	4670067	-	222	snoRNA	- && - && -	-
Os07g0117200	0	0	9.44271	0	0	0	3.14757	0	4.0056	0.308386	1	Os07g0117200	7	939612	941126	-	1515	protein_coding	- && - && -	GRAS
novel.1459	0	0	9.44271	0	0	0	3.14757	0	4.0056	0.308386	1	-	5	13257740	13258068	+	329	-	- && - && -	-
Os08g0553450	0	0	9.44271	0	0	0	3.14757	0	4.0056	0.308386	1	Os08g0553450	8	27686027	27687772	-	1509	protein_coding	- && - && -	-
Os01g0810800	0	0	9.44271	0	0	0	3.14757	0	4.0056	0.308386	1	Os01g0810800	1	34445750	34454439	-	3164	protein_coding	- && sp|O64483|SIRK_ARATH Senescence-induced receptor-like serine/threonine-protein kinase OS=Arabidopsis thaliana OX=3702 GN=SIRK PE=1 SV=1 && PF12819:Malectin-like domain|PF07714:Protein tyrosine kinase	FAR1
Os09g0268700	4.27801	0	5.15057	0	0	0	3.14286	0	3.99901	0.287766	1	Os09g0268700	9	5156336	5158006	-	1671	protein_coding	- && sp|Q9SD53|Y3720_ARATH UPF0481 protein At3g47200 OS=Arabidopsis thaliana OX=3702 GN=At3g47200 PE=2 SV=1 && PF03140:Plant protein of unknown function	ERF
Os11g0527150	4.27801	0	5.15057	0	0	0	3.14286	0	3.99901	0.287766	1	Os11g0527150	11	19128430	19130356	+	1927	protein_coding	- && - && -	-
Os07g0223001	4.27801	0	5.15057	0	0	0	3.14286	0	3.99901	0.287766	1	Os07g0223001	7	6803730	6806860	-	3131	ncRNA	- && - && -	-
novel.2157	5.34751	4.06626	0	0	0	0	3.13792	0	3.99652	0.287856	1	-	9	5330825	5332209	+	245	-	- && - && -	-
novel.117	8.55602	0	0.858429	0	0	0	3.13815	0	3.99246	0.301065	1	-	1	37163391	37173052	+	725	-	- && - && -	-
Os05g0337200	0	1.6265	7.72586	0	0	0	3.11745	0	3.99233	0.293254	1	OsbHLH162	5	15753065	15754783	-	656	protein_coding	- && - && -	bHLH
Os07g0108100	7.48652	15.4518	28.3281	1.1137	2.14452	0	17.0888	1.08607	3.99098	0.00741724	0.215301	Os07g0108100	7	438289	439843	+	1427	protein_coding	- && sp|A2XQE8|SAG39_ORYSI Senescence-specific cysteine protease SAG39 OS=Oryza sativa subsp. indica OX=39946 GN=OsI_14861 PE=3 SV=1 && PF08246:Cathepsin propeptide inhibitor domain (I29)	bHLH
Os01g0323000	0	14.6385	3.43371	0	1.07226	0	6.02408	0.35742	3.98293	0.140821	0.680187	Os01g0323000	1	12326546	12331707	+	2259	protein_coding	- && sp|Q8LEB6|Y5185_ARATH Probable receptor-like protein kinase At5g18500 OS=Arabidopsis thaliana OX=3702 GN=At5g18500 PE=2 SV=1 && PF00069:Protein kinase domain	bHLH
Os05g0269500	248.125	670.119	728.806	26.7288	23.5897	53.9297	549.017	34.7494	3.97998	6.81534e-13	7.04053e-10	Os05g0269500	5	10847834	10854702	-	2401	protein_coding	- && sp|Q5W6B9|HAP2A_ORYSJ Protein HAPLESS 2-A OS=Oryza sativa subsp. japonica OX=39947 GN=HAP2A PE=2 SV=1 && PF10699:Male gamete fusion factor	-
novel.788	0	3.25301	6.009	0	0	0	3.08734	0	3.9788	0.291482	1	-	2	7779077	7779606	+	322	-	- && - && -	-
Os03g0829466	0	3.25301	6.009	0	0	0	3.08734	0	3.9788	0.291482	1	Os03g0829466	3	34826276	34830288	+	4013	protein_coding	- && sp|I6YGS0|EPHA_MYCTU Epoxide hydrolase A OS=Mycobacterium tuberculosis (strain ATCC 25618 / H37Rv) OX=83332 GN=ephA PE=1 SV=1 && PF00561:alpha/beta hydrolase fold	FAR1
Os11g0201360	0	0	18.027	0	1.07226	0	6.009	0.35742	3.97627	0.217924	0.762012	Os_F0253	11	5089294	5093366	-	1974	protein_coding	- && sp|Q9FWZ1|FBL13_ARATH F-box/LRR-repeat protein 13 OS=Arabidopsis thaliana OX=3702 GN=FBL13 PE=2 SV=1 && -	C3H
EPlORYSAT000373862	4.27801	3.25301	1.71686	0	0	0	3.08262	0	3.97115	0.20781	1	tRNA-Ile_(GAU)	Pt	93100	94118	+	72	tRNA	- && - && -	-
novel.370	12.834	21.9578	15.4517	0	3.21678	0	16.7478	1.07226	3.9696	0.0120247	0.262934	-	10	1117936	1119507	-	1572	-	- && - && -	-
novel.1381	12.834	0	5.15057	0	1.07226	0	5.99487	0.35742	3.96559	0.142467	0.681873	-	4	20111591	20112002	-	412	-	- && - && -	-
Os01g0755550	0	4.87951	4.29214	0	0	0	3.05722	0	3.96509	0.293912	1	Os01g0755550	1	31700007	31701316	-	1310	protein_coding	- && sp|A2WV68|PCF7_ORYSI Transcription factor PCF7 OS=Oryza sativa subsp. indica OX=39946 GN=PCF7 PE=4 SV=1 && PF03634:TCP family transcription factor	TCP
Os06g0619132	7.48652	0	1.71686	0	0	0	3.06779	0	3.96049	0.301757	1	Os06g0619132	6	24877039	24879309	+	2271	protein_coding	- && sp|Q39202|RLK1_ARATH G-type lectin S-receptor-like serine/threonine-protein kinase RLK1 OS=Arabidopsis thaliana OX=3702 GN=RLK1 PE=2 SV=2 && PF01453:D-mannose binding lectin	bHLH
Os03g0310900	1.0695	8.13252	8.58429	0	1.07226	0	5.92877	0.35742	3.95992	0.0912643	0.596126	Os03g0310900	3	11094588	11095677	-	1090	protein_coding	- && - && -	-
Os05g0594001	0	5.69276	3.43371	0	0	0	3.04216	0	3.95816	0.296264	1	Os05g0594001	5	29583709	29584308	+	600	ncRNA	- && - && -	ERF
Os04g0607583	4.27801	4.87951	0	0	0	0	3.05251	0	3.95797	0.297199	1	Os04g0607583	4	30731003	30733533	-	1782	protein_coding	- && sp|Q7XPF8|HKT4_ORYSJ Cation transporter HKT4 OS=Oryza sativa subsp. japonica OX=39947 GN=HKT4 PE=1 SV=2 && -	-
Os04g0464100	4.27801	302.53	37.7709	21.1603	1.07226	0	114.859	7.41086	3.95698	0.0632268	0.531564	Os04g0464100	4	23165556	23166329	+	774	protein_coding	- && sp|F7J0N2|RGA5R_ORYSJ Disease resistance protein RGA5 OS=Oryza sativa subsp. japonica OX=39947 GN=RGA5 PE=1 SV=1 && -	-
novel.263	18.1815	1.6265	13.7349	1.1137	1.07226	0	11.181	0.728654	3.95199	0.031117	0.408625	-	1	41351430	41351792	-	363	-	- && sp|Q9ZVH4|CUL3A_ARATH Cullin-3A OS=Arabidopsis thaliana OX=3702 GN=CUL3A PE=1 SV=1 && PF00888:Cullin family	-
Os06g0151700	0	6.50601	2.57529	0	0	0	3.0271	0	3.95118	0.299554	1	OsRLCK196	6	2661319	2663278	-	1867	protein_coding	- && sp|C0LGV0|Y5487_ARATH Probable LRR receptor-like serine/threonine-protein kinase At5g48740 OS=Arabidopsis thaliana OX=3702 GN=At5g48740 PE=1 SV=1 && PF00069:Protein kinase domain	bHLH
novel.2250	7.48652	1.6265	0	0	0	0	3.03767	0	3.94656	0.304953	1	-	9	11216630	11217511	-	612	-	- && - && -	M-type_MADS
Os01g0698800	0	7.31927	1.71686	0	0	0	3.01204	0	3.94414	0.304353	1	Os01g0698800	1	28910215	28911081	-	867	protein_coding	- && - && -	-
novel.1965	11.7645	6.50601	14.5933	0	2.14452	0	10.9546	0.71484	3.94018	0.0325768	0.415471	-	8	7958787	7962667	+	1486	-	- && - && -	-
Os11g0245466	2.13901	0	6.86743	0	0	0	3.00214	0	3.93516	0.306983	1	Os11g0245466	11	7810223	7810985	-	763	protein_coding	- && - && -	-
Os01g0629500	2.13901	0	6.86743	0	0	0	3.00214	0	3.93516	0.306983	1	Os01g0629500	1	25140681	25141680	+	736	protein_coding	- && - && -	-
novel.955	0	8.94577	0	0	0	0	2.98192	0	3.92986	0.317793	1	-	2	23740522	23742920	-	388	-	- && - && -	-
novel.543	0	8.94577	0	0	0	0	2.98192	0	3.92986	0.317793	1	-	11	5792622	5793334	-	401	-	- && - && -	-
Os12g0135200	0	8.94577	0	0	0	0	2.98192	0	3.92986	0.317793	1	OsFbox641	12	1732197	1733659	+	1463	protein_coding	- && sp|Q6NPN5|FK113_ARATH F-box/kelch-repeat protein At5g26960 OS=Arabidopsis thaliana OX=3702 GN=At5g26960 PE=2 SV=1 && PF01344:Kelch motif	-
Os01g0890300	0	8.94577	0	0	0	0	2.98192	0	3.92986	0.317793	1	Os01g0890300	1	38712011	38716756	-	1295	protein_coding	- && - && -	MYB_related
novel.1386	14.973	0	2.57529	0	1.07226	0	5.84944	0.35742	3.92872	0.155323	0.698137	-	4	20838326	20839153	-	609	-	- && - && -	-
Os05g0528600	6.41702	0	2.57529	0	0	0	2.99743	0	3.92795	0.306522	1	YUCCA2	5	26260749	26263632	-	1470	protein_coding	- && sp|Q9SVQ1|YUC2_ARATH Indole-3-pyruvate monooxygenase YUCCA2 OS=Arabidopsis thaliana OX=3702 GN=YUC2 PE=1 SV=1 && PF00743:Flavin-binding monooxygenase-like	B3
novel.1872	1.0695	0	16.3101	0	1.07226	0	5.79321	0.35742	3.92364	0.168295	0.715856	-	7	9680310	9681725	-	286	-	- && - && -	-
Os07g0574100	3.20851	5.69276	0	0	0	0	2.96709	0	3.91838	0.307877	1	Os07g0574100	7	23208713	23210830	-	2028	protein_coding	- && sp|Q9M9C5|Y1680_ARATH Probable leucine-rich repeat receptor-like protein kinase At1g68400 OS=Arabidopsis thaliana OX=3702 GN=At1g68400 PE=1 SV=1 && PF00069:Protein kinase domain	S1Fa-like
Os06g0184900	2.13901	2.43976	4.29214	0	0	0	2.95697	0	3.91431	0.220825	1	OsHCT3	6	4269116	4270614	+	1499	protein_coding	- && sp|Q5SMM8|PHT1_ORYSJ Putrescine hydroxycinnamoyltransferase 1 OS=Oryza sativa subsp. japonica OX=39947 GN=PHT1 PE=2 SV=1 && PF02458:Transferase family	FAR1
Os05g0403000	13.9035	33.3433	17.1686	0	4.28904	0	21.4718	1.42968	3.91303	0.0085684	0.227205	Os05g0403000	5	19634463	19635893	+	1431	protein_coding	- && sp|P0DO21|GIP2_NICBE Probable aspartic proteinase GIP2 OS=Nicotiana benthamiana OX=4100 GN=GIP2 PE=1 SV=1 && PF14543:Xylanase inhibitor N-terminal|PF14541:Xylanase inhibitor C-terminal	FAR1
Os08g0517100	3.20851	11.3855	2.57529	0	1.07226	0	5.72311	0.35742	3.90782	0.0930352	0.601623	Os08g0517100	8	25648884	25651641	+	626	protein_coding	- && sp|Q8LBW3|LBD12_ARATH LOB domain-containing protein 12 OS=Arabidopsis thaliana OX=3702 GN=LBD12 PE=1 SV=2 && -	LBD
Os06g0508950	6.41702	2.43976	0	0	0	0	2.95226	0	3.90653	0.311503	1	Os06g0508950	6	18157165	18157604	-	384	protein_coding	- && - && -	-
Os12g0113700	1088.75	3466.08	491.88	74.618	45.0349	218.771	1682.24	112.808	3.8978	7.79639e-08	3.2762e-05	Os12g0113700	12	690489	695233	-	647	protein_coding	- && sp|Q8W571|ATL32_ARATH RING-H2 finger protein ATL32 OS=Arabidopsis thaliana OX=3702 GN=ATL32 PE=2 SV=3 && -	TCP
Os07g0202000	5.34751	0	3.43371	0	0	0	2.92708	0	3.89473	0.313175	1	Os07g0202000	7	5497490	5498989	+	1500	protein_coding	- && sp|Q9LTA3|U91C1_ARATH UDP-glycosyltransferase 91C1 OS=Arabidopsis thaliana OX=3702 GN=UGT91C1 PE=1 SV=1 && PF00201:UDP-glucoronosyl and UDP-glucosyl transferase	ERF
Os10g0472900	2.13901	4.87951	1.71686	0	0	0	2.91179	0	3.89298	0.22876	1	Os10g0472900	10	17564167	17571455	+	3443	protein_coding	- && sp|Q9SIB2|KCS12_ARATH 3-ketoacyl-CoA synthase 12 OS=Arabidopsis thaliana OX=3702 GN=KCS12 PE=2 SV=1 && PF08392:FAE1/Type III polyketide synthase-like protein|PF08541:3-Oxoacyl-[acyl-carrier-protein (ACP)] synthase III C terminal	-
Os04g0168300	87.6992	168.343	363.115	18.9329	15.0116	8.14033	206.386	14.0283	3.88345	6.27551e-09	3.98945e-06	Os04g0168300	4	4689042	4689554	-	513	protein_coding	- && - && -	-
Os12g0129300	7.48652	0	9.44271	0	1.07226	0	5.64308	0.35742	3.88145	0.154688	0.696672	Os12g0129300	12	1397309	1399004	+	668	protein_coding	- && sp|Q9SG80|ASD1_ARATH Alpha-L-arabinofuranosidase 1 OS=Arabidopsis thaliana OX=3702 GN=ASD1 PE=1 SV=1 && -	-
novel.1296	1.0695	2.43976	5.15057	0	0	0	2.88661	0	3.88134	0.23617	1	-	4	28142501	28144564	+	1748	-	- && - && -	WRKY
Os09g0518900	2.13901	6.50601	0	0	0	0	2.88167	0	3.87766	0.320404	1	Os09g0518900	9	20258663	20259964	-	1302	protein_coding	- && - && PF13578:Methyltransferase domain	bHLH
Os08g0517800	2.13901	6.50601	0	0	0	0	2.88167	0	3.87766	0.320404	1	Os08g0517800	8	25700609	25701623	-	930	protein_coding	- && sp|A0A1P8B554|THLP1_ARATH Thaumatin-like protein 1 OS=Arabidopsis thaliana OX=3702 GN=TLP1 PE=2 SV=1 && PF00314:Thaumatin family	ARF
Os01g0946600	1.0695	2.43976	43.7799	1.1137	2.14452	0	15.763	1.08607	3.87035	0.0364262	0.432733	Os01g0946600	1	41597358	41598689	-	1139	protein_coding	- && sp|Q02438|E13E_HORVU Glucan endo-1,3-beta-glucosidase GV OS=Hordeum vulgare OX=4513 PE=2 SV=2 && PF00332:Glycosyl hydrolases family 17	FAR1
Os03g0412800	35.2936	13.8253	14.5933	3.3411	1.07226	0	21.2374	1.47112	3.86934	0.00452657	0.170027	OsG6PDH4	3	17067904	17072245	+	1873	protein_coding	- && sp|Q43839|G6PDC_SOLTU Glucose-6-phosphate 1-dehydrogenase, chloroplastic OS=Solanum tuberosum OX=4113 PE=1 SV=1 && PF02781:Glucose-6-phosphate dehydrogenase, C-terminal domain|PF00479:Glucose-6-phosphate dehydrogenase, NAD binding domain	FAR1
Os11g0603100	0	0	8.58429	0	0	0	2.86143	0	3.86834	0.325572	1	Os11g0603100	11	23226173	23226629	-	369	protein_coding	- && - && -	-
novel.1785	0	0	8.58429	0	0	0	2.86143	0	3.86834	0.325572	1	-	7	11136530	11137995	+	228	-	- && - && -	-
novel.181	0	0	8.58429	0	0	0	2.86143	0	3.86834	0.325572	1	-	1	12595405	12596097	-	294	-	- && - && -	-
Os04g0367900	0	0	8.58429	0	0	0	2.86143	0	3.86834	0.325572	1	Os04g0367900	4	17867856	17868771	-	916	protein_coding	- && sp|Q9S9M1|WAKLE_ARATH Wall-associated receptor kinase-like 5 OS=Arabidopsis thaliana OX=3702 GN=WAKL5 PE=2 SV=2 && PF13947:Wall-associated receptor kinase galacturonan-binding	FAR1
Os03g0750900	0	0	8.58429	0	0	0	2.86143	0	3.86834	0.325572	1	Os03g0750900	3	30945220	30945964	-	657	protein_coding	- && - && -	-
Os03g0582800	8.55602	7.31927	0.858429	1.1137	0	0	5.57791	0.371234	3.86426	0.106637	1	Os03g0582800	3	21453383	21454733	+	1351	protein_coding	- && - && -	-
Os08g0136700	5.34751	0	25.7529	0	2.14452	0	10.3668	0.71484	3.86101	0.105086	0.622408	Os08g0136700	8	2063215	2064741	-	1155	protein_coding	- && sp|Q9LV60|CRR55_ARATH Cysteine-rich repeat secretory protein 55 OS=Arabidopsis thaliana OX=3702 GN=CRRSP55 PE=2 SV=1 && PF01657:Salt stress response/antifungal	ERF
ENSRNA049464972	0	0.813252	7.72586	0	0	0	2.84637	0	3.86095	0.326515	1	snoR86	12	6988709	6988832	-	124	snoRNA	- && - && -	-
novel.1430	1.0695	4.87951	2.57529	0	0	0	2.84143	0	3.85952	0.240933	1	-	5	1963660	1964244	+	388	-	- && - && -	-
novel.14	1.0695	4.87951	2.57529	0	0	0	2.84143	0	3.85952	0.240933	1	-	1	3627281	3629209	+	1834	-	- && sp|Q6AVI0|RSLE2_ORYSJ Zinc finger BED domain-containing protein RICESLEEPER 2 OS=Oryza sativa subsp. japonica OX=39947 GN=Os03g0733400 PE=2 SV=1 && PF05699:hAT family C-terminal dimerisation region	bHLH
Os07g0212300	0	1.6265	6.86743	0	0	0	2.83131	0	3.85354	0.32617	1	Os07g0212300	7	6137057	6141022	-	1188	protein_coding	- && sp|Q9LHK1|NUD16_ARATH Nudix hydrolase 16, mitochondrial OS=Arabidopsis thaliana OX=3702 GN=NUDT16 PE=2 SV=1 && PF00293:NUDIX domain	ERF
Os03g0838500	8.55602	0	0	0	0	0	2.85201	0	3.85323	0.327501	1	Os03g0838500	3	35242074	35242912	+	618	protein_coding	- && - && PF05922:Peptidase inhibitor I9	-
Os03g0204500	8.55602	0	0	0	0	0	2.85201	0	3.85323	0.327501	1	Os03g0204500	3	5474355	5474766	-	321	protein_coding	- && - && -	-
gene-ccmC	8.55602	0	0	0	0	0	2.85201	0	3.85323	0.327501	1	gene-ccmC	Mt	60410	61132	-	723	protein_coding	- && sp|P92527|CCMC_ARATH Putative cytochrome c biosynthesis ccmC-like mitochondrial protein OS=Arabidopsis thaliana OX=3702 GN=CCMC PE=2 SV=4 && PF01578:Cytochrome C assembly protein	-
Os04g0673050	8.55602	0	0	0	0	0	2.85201	0	3.85323	0.327501	1	Os04g0673050	4	34347367	34351278	+	706	ncRNA	- && - && -	MYB_related
Os05g0334750	8.55602	0	0	0	0	0	2.85201	0	3.85323	0.327501	1	OsCIPK22	5	15643309	15644732	-	1424	protein_coding	- && sp|Q5KQF5|CIPKM_ORYSJ CBL-interacting protein kinase 22 OS=Oryza sativa subsp. japonica OX=39947 GN=CIPK22 PE=2 SV=1 && PF03822:NAF domain|PF00069:Protein kinase domain	YABBY
Os01g0896400	8.55602	0	0	0	0	0	2.85201	0	3.85323	0.327501	1	Os01g0896400	1	38959429	38960235	-	807	protein_coding	- && - && -	-
Os04g0174200	8.55602	0	0	0	0	0	2.85201	0	3.85323	0.327501	1	Os04g0174200	4	5058331	5061257	-	1943	protein_coding	- && - && -	-
Os05g0122400	8.55602	0	0	0	0	0	2.85201	0	3.85323	0.327501	1	Os05g0122400	5	1222843	1230989	+	4005	protein_coding	- && sp|Q9LYZ7|UPL4_ARATH E3 ubiquitin-protein ligase UPL4 OS=Arabidopsis thaliana OX=3702 GN=UPL4 PE=3 SV=1 && PF00632:HECT-domain (ubiquitin-transferase)	NF-YB
novel.897	0	3.25301	5.15057	0	0	0	2.80119	0	3.83864	0.325435	1	-	2	2523187	2523788	-	451	-	- && - && -	-
Os02g0543900	1.0695	7.31927	0	0	0	0	2.79626	0	3.83579	0.329738	1	Os02g0543900	2	20227026	20235116	+	1955	protein_coding	- && - && PF13960:Domain of unknown function (DUF4218)|PF13952:Domain of unknown function (DUF4216)	M-type_MADS
Os08g0197900	0	0	16.3101	0	1.07226	0	5.43671	0.35742	3.83197	0.246309	1	Os08g0197900	8	5658727	5659464	+	738	protein_coding	- && - && PF00646:F-box domain	NAC
Os08g0511600	0	4.06626	4.29214	0	0	0	2.78613	0	3.8311	0.326818	1	Os08g0511600	8	25374905	25375277	-	373	protein_coding	- && - && -	-
novel.528	3.20851	0	5.15057	0	0	0	2.78636	0	3.82601	0.330596	1	-	11	544342	545489	-	1058	-	- && - && -	-
Os07g0117900	3.20851	0	5.15057	0	0	0	2.78636	0	3.82601	0.330596	1	Os07g0117900	7	964856	966454	-	1599	protein_coding	- && - && PF00931:NB-ARC domain	GRAS
novel.1960	3.20851	0	5.15057	0	0	0	2.78636	0	3.82601	0.330596	1	-	8	6250969	6251220	+	252	-	- && - && -	-
novel.982	10.695	6.50601	12.8764	0	2.14452	0	10.0258	0.71484	3.81232	0.0427136	0.45947	-	2	34046638	34047561	-	632	-	- && - && -	-
Os04g0684600	2.13901	12.1988	1.71686	0	1.07226	0	5.35155	0.35742	3.81207	0.116476	1	Os04g0684600	4	34972015	34972557	+	543	protein_coding	- && sp|Q9SRN4|GIR2_ARATH Protein GL2-INTERACTING REPRESSOR 2 OS=Arabidopsis thaliana OX=3702 GN=GIR2 PE=1 SV=1 && -	NAC
Os01g0785400	3.20851	0	12.8764	0	1.07226	0	5.36165	0.35742	3.81057	0.174173	1	OsGH3-1	1	33308448	33310933	+	2234	protein_coding	- && sp|Q8LQM5|GH31_ORYSJ Probable indole-3-acetic acid-amido synthetase GH3.1 OS=Oryza sativa subsp. japonica OX=39947 GN=GH3.1 PE=2 SV=1 && PF03321:GH3 auxin-responsive promoter	ERF
Os02g0762800	7.48652	0.813252	0	0	0	0	2.76659	0	3.81041	0.33301	1	OsRAD54	2	32125365	32134832	-	3377	protein_coding	- && sp|A4PBL4|RAD54_ORYSJ DNA repair and recombination protein RAD54 OS=Oryza sativa subsp. japonica OX=39947 GN=RAD54 PE=1 SV=1 && PF00176:SNF2 family N-terminal domain|PF00271:Helicase conserved C-terminal domain	G2-like
Os08g0197400	3.20851	1.6265	3.43371	0	0	0	2.75624	0	3.81031	0.245787	1	OsFbox424	8	5633346	5636220	+	1942	protein_coding	- && sp|Q9C8Y6|FBD5_ARATH FBD-associated F-box protein At1g66310 OS=Arabidopsis thaliana OX=3702 GN=At1g66310 PE=2 SV=1 && -	MYB
Os03g0696150	2.13901	13.8253	0	1.1137	0	0	5.32143	0.371234	3.80264	0.179547	1	Os03g0696150	3	27883416	27883842	-	427	protein_coding	- && - && -	-
ENSRNA049468891	0	7.31927	0.858429	0	0	0	2.7259	0	3.80053	0.33429	1	Intron_gpII	8	22324239	22324323	+	85	sense_intronic	- && - && -	-
novel.1159	8.55602	5.69276	1.71686	1.1137	0	0	5.32188	0.371234	3.79547	0.107627	1	-	3	18727421	18741090	-	499	-	- && - && -	-
Os06g0696400	0	8.13252	0	0	0	0	2.71084	0	3.7928	0.335293	1	OsXTH11	6	29133106	29134569	+	1208	protein_coding	- && sp|Q38857|XTH22_ARATH Xyloglucan endotransglucosylase/hydrolase protein 22 OS=Arabidopsis thaliana OX=3702 GN=XTH22 PE=1 SV=1 && PF00722:Glycosyl hydrolases family 16|PF06955:Xyloglucan endo-transglycosylase (XET) C-terminus	ERF
Os11g0629582	0	8.13252	0	0	0	0	2.71084	0	3.7928	0.335293	1	Os11g0629582	11	24667206	24667700	+	495	protein_coding	- && - && -	-
novel.596	0	8.13252	0	0	0	0	2.71084	0	3.7928	0.335293	1	-	11	23619828	23621037	-	470	-	- && - && -	-
novel.2110	0	8.13252	0	0	0	0	2.71084	0	3.7928	0.335293	1	-	8	16796534	16797112	-	332	-	- && - && -	ERF
Os08g0290700	0	8.13252	0	0	0	0	2.71084	0	3.7928	0.335293	1	Os08g0290700	8	11607393	11608814	+	1303	protein_coding	- && sp|Q53QK0|Y1103_ORYSJ Flavonoid O-methyltransferase-like protein Os11g0303600 OS=Oryza sativa subsp. japonica OX=39947 GN=Os11g0303600 PE=2 SV=1 && PF00891:O-methyltransferase domain|PF08100:Dimerisation domain	-
Os05g0136800	0	8.13252	0	0	0	0	2.71084	0	3.7928	0.335293	1	Os05g0136800	5	2143794	2144660	-	867	protein_coding	- && sp|Q5JNT2|AT4_ORYSJ Acyl transferase 4 OS=Oryza sativa subsp. japonica OX=39947 GN=AT4 PE=1 SV=1 && PF02458:Transferase family	Nin-like
Os05g0394200	0	8.13252	0	0	0	0	2.71084	0	3.7928	0.335293	1	Os05g0394200	5	19178379	19183276	+	2223	protein_coding	- && sp|Q9AQW1|REL2_ORYSJ Protein ROLLING AND ERECT LEAF 2 OS=Oryza sativa subsp. japonica OX=39947 GN=REL2 PE=2 SV=1 && PF04782:Protein of unknown function (DUF632)	-
Os09g0545550	0	8.13252	0	0	0	0	2.71084	0	3.7928	0.335293	1	Os09g0545550	9	21574701	21575639	+	939	protein_coding	- && sp|Q43062|PME_PRUPE Pectinesterase/pectinesterase inhibitor PPE8B OS=Prunus persica OX=3760 PE=2 SV=1 && PF01095:Pectinesterase	NAC
Os10g0131000	0	8.13252	0	0	0	0	2.71084	0	3.7928	0.335293	1	Os10g0131000	10	1897769	1902437	+	2838	protein_coding	- && sp|F7J0N2|RGA5R_ORYSJ Disease resistance protein RGA5 OS=Oryza sativa subsp. japonica OX=39947 GN=RGA5 PE=1 SV=1 && PF18052:Rx N-terminal domain	WRKY
novel.587	2.13901	0	6.009	0	0	0	2.716	0	3.7904	0.335606	1	-	11	20089479	20090837	-	307	-	- && - && -	-
novel.1927	2.13901	0	6.009	0	0	0	2.716	0	3.7904	0.335606	1	-	7	26535372	26535758	-	254	-	- && sp|B9FUF9|KN12E_ORYSJ Kinesin-like protein KIN-12E OS=Oryza sativa subsp. japonica OX=39947 GN=KIN12E PE=2 SV=2 && -	B3
Os01g0673650	2.13901	0	6.009	0	0	0	2.716	0	3.7904	0.335606	1	Os01g0673650	1	27668621	27669424	+	458	ncRNA	- && sp|Q9FZ48|UBC36_ARATH Ubiquitin-conjugating enzyme E2 36 OS=Arabidopsis thaliana OX=3702 GN=UBC36 PE=1 SV=1 && -	-
Os07g0519100	2.13901	0	6.009	0	0	0	2.716	0	3.7904	0.335606	1	Os07g0519100	7	20045846	20049071	+	2846	protein_coding	- && sp|Q50EK1|C16B1_PICSI Cytochrome P450 716B1 OS=Picea sitchensis OX=3332 GN=CYP716B1 PE=2 SV=1 && PF00067:Cytochrome P450	NAC
novel.638	3.20851	4.06626	0.858429	0	0	0	2.71107	0	3.78742	0.258397	1	-	12	9686121	9686706	+	413	-	- && - && -	-
Os06g0484400	3.20851	4.06626	0.858429	0	0	0	2.71107	0	3.78742	0.258397	1	Os06g0484400	6	16501567	16503941	+	1779	protein_coding	- && - && -	-
Os03g0830500	26.7376	4.06626	42.9214	0	5.3613	0	24.5751	1.7871	3.78265	0.0162933	0.302691	OsFWL7	3	34883520	34884578	-	825	protein_coding	- && sp|D9HP26|CNR10_MAIZE Cell number regulator 10 OS=Zea mays OX=4577 GN=CNR10 PE=2 SV=1 && PF04749:PLAC8 family	B3
Os02g0609000	6.41702	0	1.71686	0	0	0	2.71129	0	3.78216	0.336678	1	Os02g0609000	2	23900438	23900923	-	486	protein_coding	- && - && -	-
Os07g0633300	6.41702	0	1.71686	0	0	0	2.71129	0	3.78216	0.336678	1	Os07g0633300	7	26271203	26272514	+	1248	protein_coding	- && - && PF07762:Protein of unknown function (DUF1618)	ERF
novel.225	57.7532	6.50601	25.7529	4.4548	2.14452	0	30.004	2.19977	3.78074	0.00397174	0.158567	-	1	26241940	26245665	-	3726	-	- && - && -	-
Os11g0702400	10.695	8.13252	84.126	0	7.50582	0	34.3178	2.50194	3.78027	0.0144954	0.287736	Os11g0702400	11	28766270	28766937	-	668	protein_coding	- && sp|Q681X4|ZAT5_ARATH Zinc finger protein ZAT5 OS=Arabidopsis thaliana OX=3702 GN=ZAT5 PE=2 SV=1 && PF13912:C2H2-type zinc finger	C2H2
Os06g0695200	3.20851	4.87951	0	0	0	0	2.69601	0	3.77969	0.337	1	prx93	6	29021739	29023459	+	1170	protein_coding	- && sp|Q96518|PER16_ARATH Peroxidase 16 OS=Arabidopsis thaliana OX=3702 GN=PER16 PE=1 SV=2 && PF00141:Peroxidase	NAC
Os04g0160600	3.20851	4.87951	0	0	0	0	2.69601	0	3.77969	0.337	1	SIP29	4	4169608	4170788	-	1181	protein_coding	- && - && -	-
Os02g0602700	16.0425	7.31927	20.6023	0	3.21678	0	14.6547	1.07226	3.77444	0.0237588	0.362494	Os02g0602700	2	23593919	23595886	+	1968	ncRNA	- && - && -	-
Os07g0524300	6.41702	3.25301	6.009	0	1.07226	0	5.22634	0.35742	3.77095	0.103959	1	Os07g0524300	7	20350794	20351457	-	664	protein_coding	- && - && PF03168:Late embryogenesis abundant protein	-
Os04g0452600	6.41702	1.6265	0	0	0	0	2.68117	0	3.76637	0.33874	1	Os04g0452600	4	22594108	22595839	+	1437	protein_coding	- && sp|Q0JCR9|MST1_ORYSJ Sugar transport protein MST1 OS=Oryza sativa subsp. japonica OX=39947 GN=MST1 PE=2 SV=1 && PF00083:Sugar (and other) transporter	ERF
Os09g0251450	7.48652	8.13252	0	1.1137	0	0	5.20635	0.371234	3.76611	0.174667	1	Os09g0251450	9	3933261	3935104	-	622	protein_coding	- && sp|Q6Z844|COPZ2_ORYSJ Coatomer subunit zeta-2 OS=Oryza sativa subsp. japonica OX=39947 GN=COPZ2 PE=2 SV=1 && -	-
Os03g0369700	12.834	3.25301	12.8764	0	2.14452	0	9.65449	0.71484	3.75603	0.054529	0.502418	Os03g0369700	3	14512480	14514288	+	1809	protein_coding	- && sp|Q1PFQ9|PPR62_ARATH Pentatricopeptide repeat-containing protein At1g28690, mitochondrial OS=Arabidopsis thaliana OX=3702 GN=PCMP-E34 PE=2 SV=2 && PF13041:PPR repeat family	bHLH
Os02g0251900	26.7376	261.054	10.3011	21.1603	0	1.01754	99.3642	7.39262	3.75513	0.00613035	0.196737	OsVQ7	2	8541338	8542125	-	788	protein_coding	- && - && -	-
Os12g0487750	2.13901	4.06626	1.71686	0	0	0	2.64071	0	3.75149	0.261878	1	Os12g0487750	12	18208802	18209572	-	771	ncRNA	- && - && -	-
ENSRNA049473876	5.34751	0	2.57529	0	0	0	2.64093	0	3.74536	0.341495	1	snoZ103	3	1692371	1692477	-	107	snoRNA	- && - && -	-
Os06g0197575	2.13901	4.87951	0.858429	0	0	0	2.62565	0	3.74351	0.271504	1	Os06g0197575	6	4953262	4953580	+	319	protein_coding	- && sp|O65282|CH20_ARATH 20 kDa chaperonin, chloroplastic OS=Arabidopsis thaliana OX=3702 GN=CPN20 PE=1 SV=2 && -	ARF
Os07g0509600	1.0695	6.50601	7.72586	0	1.07226	0	5.10046	0.35742	3.74281	0.123183	1	Os07g0509600	7	19403553	19405023	+	1390	protein_coding	- && sp|Q9FK02|DIM1B_ARATH Ribosomal RNA small subunit methyltransferase, mitochondrial OS=Arabidopsis thaliana OX=3702 GN=DIM1B PE=1 SV=1 && PF00398:Ribosomal RNA adenine dimethylase	G2-like
Os05g0428000	2.13901	5.69276	0	0	0	0	2.61059	0	3.73493	0.342868	1	Os05g0428000	5	20986065	20986277	-	213	protein_coding	- && - && -	-
Os02g0549900	2.13901	5.69276	0	0	0	0	2.61059	0	3.73493	0.342868	1	Os02g0549900	2	20665484	20668400	+	2917	protein_coding	- && - && -	-
Os12g0562455	2.13901	5.69276	0	0	0	0	2.61059	0	3.73493	0.342868	1	Os12g0562455	12	23054216	23055920	-	1438	ncRNA	- && - && -	WRKY
novel.2255	5.34751	2.43976	0	0	0	0	2.59576	0	3.72103	0.344704	1	-	9	12876615	12877605	-	889	-	- && - && -	-
Os02g0689000	0	7.31927	7.72586	0	1.07226	0	5.01504	0.35742	3.71814	0.181726	1	Os02g0689000	2	28258277	28259364	+	1088	protein_coding	- && - && PF04043:Plant invertase/pectin methylesterase inhibitor	-
novel.1031	0	0	7.72586	0	0	0	2.57529	0	3.71662	0.345287	1	-	3	13294534	13295163	+	318	-	- && sp|K7VLR4|APT1_MAIZE Protein ABERRANT POLLEN TRANSMISSION 1 OS=Zea mays OX=4577 GN=APT1 PE=2 SV=1 && -	-
novel.409	0	0	7.72586	0	0	0	2.57529	0	3.71662	0.345287	1	-	10	15558350	15567888	-	277	-	- && - && -	-
novel.935	0	0	7.72586	0	0	0	2.57529	0	3.71662	0.345287	1	-	2	12667376	12667705	-	244	-	- && sp|Q8GU85|AB40G_ORYSJ ABC transporter G family member 40 OS=Oryza sativa subsp. japonica OX=39947 GN=ABCG40 PE=3 SV=2 && -	-
Os02g0503500	0	0	7.72586	0	0	0	2.57529	0	3.71662	0.345287	1	Os02g0503500	2	17848182	17852559	-	1110	protein_coding	- && sp|P28643|FABG_CUPLA 3-oxoacyl-[acyl-carrier-protein] reductase, chloroplastic OS=Cuphea lanceolata OX=3930 GN=CLKR27 PE=2 SV=1 && PF13561:Enoyl-(Acyl carrier protein) reductase	LBD
novel.425	0	0	7.72586	0	0	0	2.57529	0	3.71662	0.345287	1	-	10	21634276	21634637	-	287	-	- && - && -	-
novel.1799	0	0	7.72586	0	0	0	2.57529	0	3.71662	0.345287	1	-	7	14717891	14719363	+	304	-	- && - && -	-
Os03g0387850	0	0	7.72586	0	0	0	2.57529	0	3.71662	0.345287	1	Os03g0387850	3	15461165	15463617	-	2453	protein_coding	- && - && -	-
Os08g0563450	0	0	7.72586	0	0	0	2.57529	0	3.71662	0.345287	1	Os08g0563450	8	28214432	28217144	+	738	protein_coding	- && - && -	-
novel.671	0	0	7.72586	0	0	0	2.57529	0	3.71662	0.345287	1	-	12	25886220	25887420	+	423	-	- && - && -	-
Os11g0428800	0	0	7.72586	0	0	0	2.57529	0	3.71662	0.345287	1	OsUCL35	11	13723177	13724624	+	762	protein_coding	- && sp|A0A0M4FTF3|BCP_PETHY Blue copper protein OS=Petunia hybrida OX=4102 GN=BCP PE=2 SV=1 && PF02298:Plastocyanin-like domain	MYB
Os04g0438200	0	0	7.72586	0	0	0	2.57529	0	3.71662	0.345287	1	Os04g0438200	4	21791510	21792300	-	791	protein_coding	- && - && -	-
Os03g0334300	0	0	7.72586	0	0	0	2.57529	0	3.71662	0.345287	1	Os03g0334300	3	12359258	12360010	-	753	protein_coding	- && - && -	-
Os02g0821600	0	0	7.72586	0	0	0	2.57529	0	3.71662	0.345287	1	Os02g0821600	2	35267660	35270075	+	1578	protein_coding	- && sp|F4JH46|DTX34_ARATH Protein DETOXIFICATION 34 OS=Arabidopsis thaliana OX=3702 GN=DTX34 PE=2 SV=1 && PF01554:MatE	MYB_related
Os02g0121700	3.20851	4.06626	7.72586	0	1.07226	0	5.00021	0.35742	3.71122	0.115858	1	OsTPS3	2	1145837	1151052	+	2037	protein_coding	- && sp|Q6ZH94|LINS_ORYSJ S-(+)-linalool synthase, chloroplastic OS=Oryza sativa subsp. japonica OX=39947 GN=LIS PE=2 SV=1 && PF03936:Terpene synthase family, metal binding domain|PF01397:Terpene synthase, N-terminal domain	bHLH
Os01g0957200	0	0.813252	6.86743	0	0	0	2.56023	0	3.70844	0.346372	1	Os01g0957200	1	42190489	42193879	+	1463	protein_coding	- && sp|Q94CJ5|RER4_ARATH Protein RETICULATA-RELATED 4, chloroplastic OS=Arabidopsis thaliana OX=3702 GN=RER4 PE=2 SV=1 && PF11891:Protein RETICULATA-related	NF-YA
Os02g0293575	4.27801	0	3.43371	0	0	0	2.57058	0	3.70766	0.346475	1	Os02g0293575	2	11162645	11166101	+	614	protein_coding	- && sp|Q66GN9|CLPX3_ARATH CLP protease regulatory subunit CLPX3, mitochondrial OS=Arabidopsis thaliana OX=3702 GN=CLPX3 PE=2 SV=1 && -	-
Os05g0253700	4.27801	0	3.43371	0	0	0	2.57058	0	3.70766	0.346475	1	Os05g0253700	5	9344837	9346158	-	1041	protein_coding	- && - && -	-
Os10g0162848	1.0695	4.87951	1.71686	0	0	0	2.55529	0	3.70643	0.28012	1	Os10g0162848	10	4121439	4121723	-	285	ncRNA	- && - && -	-
novel.974	0	2.43976	5.15057	0	0	0	2.53011	0	3.69194	0.348566	1	-	2	30293837	30294483	-	470	-	- && - && -	-
Os03g0128300	1.0695	6.50601	0	0	0	0	2.52517	0	3.68884	0.348979	1	Os03g0128300	3	1608031	1609003	-	893	protein_coding	- && - && -	-
Os05g0552800	156.147	879.125	1449.89	4.4548	72.9137	116	828.386	64.456	3.68303	3.43578e-05	0.00599883	Os05g0552800	5	27498776	27499586	-	811	protein_coding	- && - && PF14009:Domain of unknown function (DUF4228)	-
Os03g0199200	2.13901	25.2108	0	0	2.14452	0	9.1166	0.71484	3.67796	0.142079	0.681873	Os03g0199200	3	5218194	5219643	-	1450	protein_coding	- && - && -	-
Os09g0526500	17.112	107.349	135.632	0	20.3729	0	86.6977	6.79098	3.67583	0.00595963	0.194162	Os09g0526500	9	20587554	20588586	-	1033	protein_coding	- && - && -	HSF
Os02g0564150	0	4.06626	3.43371	0	0	0	2.49999	0	3.67526	0.350793	1	Os02g0564150	2	21414000	21414378	-	379	ncRNA	- && - && -	-
Os02g0200950	0	4.06626	3.43371	0	0	0	2.49999	0	3.67526	0.350793	1	Os02g0200950	2	5631540	5632106	-	567	ncRNA	- && - && -	-
Os10g0480900	4.27801	3.25301	0	0	0	0	2.51034	0	3.67432	0.35092	1	Os10g0480900	10	18120546	18121067	+	522	protein_coding	- && sp|A2XFI3|PDC2_ORYSI Pyruvate decarboxylase 2 OS=Oryza sativa subsp. indica OX=39946 GN=PDC2 PE=2 SV=2 && PF02776:Thiamine pyrophosphate enzyme, N-terminal TPP binding domain	NF-YC
Os01g0755600	4.27801	3.25301	0	0	0	0	2.51034	0	3.67432	0.35092	1	Os01g0755600	1	31705732	31706365	-	634	protein_coding	- && - && -	GRAS
Os04g0580400	5.34751	3.25301	6.009	0	1.07226	0	4.86984	0.35742	3.66991	0.120489	1	OsUBC3	4	29289244	29291788	-	554	protein_coding	- && sp|Q42551|SCE1_ARATH SUMO-conjugating enzyme SCE1 OS=Arabidopsis thaliana OX=3702 GN=SCE1 PE=1 SV=1 && PF00179:Ubiquitin-conjugating enzyme	ERF
Os03g0196500	0	4.87951	2.57529	0	0	0	2.48493	0	3.66685	0.351919	1	OsFbox131	3	5049125	5049901	-	777	protein_coding	- && sp|Q9LUB6|SNE_ARATH F-box protein SNE OS=Arabidopsis thaliana OX=3702 GN=SNE PE=1 SV=1 && PF12937:F-box-like	MYB_related
Os01g0657100	0	4.87951	2.57529	0	0	0	2.48493	0	3.66685	0.351919	1	PT11	1	26724948	26726953	-	1914	protein_coding	- && sp|Q94DB8|PT111_ORYSJ Inorganic phosphate transporter 1-11 OS=Oryza sativa subsp. japonica OX=39947 GN=PHT1-11 PE=2 SV=1 && PF00083:Sugar (and other) transporter	WRKY
novel.1135	0	2.43976	12.018	0	1.07226	0	4.81925	0.35742	3.65969	0.201891	1	-	3	9965035	9965964	-	858	-	- && - && -	-
Os01g0682601	7.48652	0	0	0	0	0	2.49551	0	3.65952	0.352903	1	Os01g0682601	1	28130392	28130464	+	73	ncRNA	- && - && -	-
Os11g0503900	7.48652	0	0	0	0	0	2.49551	0	3.65952	0.352903	1	Os11g0503900	11	17943546	17945362	+	1225	protein_coding	- && sp|P52839|SOT12_ARATH Cytosolic sulfotransferase 12 OS=Arabidopsis thaliana OX=3702 GN=SOT12 PE=1 SV=2 && PF00685:Sulfotransferase domain	ERF
novel.2079	7.48652	0	0	0	0	0	2.49551	0	3.65952	0.352903	1	-	8	11049931	11051271	-	392	-	- && - && -	-
Os05g0564700	7.48652	0	0	0	0	0	2.49551	0	3.65952	0.352903	1	OsERF#084	5	28109440	28110288	-	474	protein_coding	- && - && -	ERF
Os10g0375501	7.48652	0	0	0	0	0	2.49551	0	3.65952	0.352903	1	Os10g0375501	10	11935817	11936749	-	173	ncRNA	- && sp|Q6NPP4|CMTA2_ARATH Calmodulin-binding transcription activator 2 OS=Arabidopsis thaliana OX=3702 GN=CAMTA2 PE=1 SV=1 && -	CAMTA
novel.139	7.48652	0	0	0	0	0	2.49551	0	3.65952	0.352903	1	-	1	42771801	42772209	+	299	-	- && - && -	-
novel.1409	7.48652	0	0	0	0	0	2.49551	0	3.65952	0.352903	1	-	4	28213950	28216818	-	313	-	- && - && -	-
Os07g0664500	7.48652	0	0	0	0	0	2.49551	0	3.65952	0.352903	1	Os07g0664500	7	28057781	28059098	+	1207	protein_coding	- && sp|Q94KL7|SILD_FORIN Secoisolariciresinol dehydrogenase (Fragment) OS=Forsythia intermedia OX=55183 PE=1 SV=1 && PF13561:Enoyl-(Acyl carrier protein) reductase	bHLH
Os02g0675100	7.48652	0	0	0	0	0	2.49551	0	3.65952	0.352903	1	Os02g0675100	2	27502963	27503867	+	905	protein_coding	- && - && -	-
Os11g0118350	7.48652	0	0	0	0	0	2.49551	0	3.65952	0.352903	1	Os11g0118350	11	823619	825272	+	1654	protein_coding	- && sp|Q682S0|RPT2_ARATH Root phototropism protein 2 OS=Arabidopsis thaliana OX=3702 GN=RPT2 PE=1 SV=2 && PF03000:NPH3 family	C3H
Os01g0828400	7.48652	0	0	0	0	0	2.49551	0	3.65952	0.352903	1	Os01g0828400	1	35436810	35441457	-	2142	protein_coding	- && sp|Q9SIZ3|PMTN_ARATH Probable methyltransferase PMT23 OS=Arabidopsis thaliana OX=3702 GN=At2g40280 PE=2 SV=2 && PF03141:Putative S-adenosyl-L-methionine-dependent methyltransferase	NF-YB
Os01g0387865	7.48652	0	0	0	0	0	2.49551	0	3.65952	0.352903	1	Os01g0387865	1	16322731	16325678	+	2948	protein_coding	- && - && -	-
Os02g0803600	0	5.69276	1.71686	0	0	0	2.46987	0	3.6584	0.353054	1	OsVAMP7112	2	34263983	34265763	+	927	protein_coding	- && sp|Q9LFP1|VA713_ARATH Vesicle-associated membrane protein 713 OS=Arabidopsis thaliana OX=3702 GN=VAMP713 PE=1 SV=1 && PF13774:Regulated-SNARE-like domain|PF00957:Synaptobrevin	NAC
novel.736	0	6.50601	0.858429	0	0	0	2.45481	0	3.6499	0.354197	1	-	12	16387457	16389514	-	943	-	- && - && -	WRKY
Os12g0178800	12.834	1.6265	0	0	1.07226	0	4.82018	0.35742	3.64894	0.210774	1	Os12g0178800	12	3999978	4000795	-	818	protein_coding	- && - && -	-
Os01g0878000	0	7.31927	0	0	0	0	2.43976	0	3.64135	0.355348	1	Os01g0878000	1	38101549	38102991	-	1081	protein_coding	- && - && -	-
Os03g0640000	0	7.31927	0	0	0	0	2.43976	0	3.64135	0.355348	1	OspPLAIIIbeta	3	24616417	24617859	-	1443	protein_coding	- && sp|B8B7E7|PLP3_ORYSI Patatin-like protein 3 OS=Oryza sativa subsp. indica OX=39946 GN=PLP3 PE=3 SV=1 && PF01734:Patatin-like phospholipase	-
novel.731	0	7.31927	0	0	0	0	2.43976	0	3.64135	0.355348	1	-	12	14298120	14311481	-	598	-	- && - && -	-
Os03g0257000	0	7.31927	0	0	0	0	2.43976	0	3.64135	0.355348	1	Os03g0257000	3	8307296	8311472	-	941	protein_coding	- && - && -	-
Os02g0612600	0	7.31927	0	0	0	0	2.43976	0	3.64135	0.355348	1	Os02g0612600	2	24132135	24132736	+	602	protein_coding	- && - && -	-
Os11g0299300	0	7.31927	0	0	0	0	2.43976	0	3.64135	0.355348	1	Os11g0299300	11	11110526	11112183	-	1658	protein_coding	- && sp|A2WY00|EG1_ORYSI Phospholipase A1 EG1, chloroplastic/mitochondrial OS=Oryza sativa subsp. indica OX=39946 GN=EG1 PE=3 SV=1 && PF01764:Lipase (class 3)	Trihelix
novel.1445	0	7.31927	0	0	0	0	2.43976	0	3.64135	0.355348	1	-	5	7112834	7113102	+	269	-	- && - && -	-
Os05g0127266	0	7.31927	0	0	0	0	2.43976	0	3.64135	0.355348	1	Os05g0127266	5	1540430	1541246	-	505	ncRNA	- && sp|Q9LY51|PLCD7_ARATH Phosphoinositide phospholipase C 7 OS=Arabidopsis thaliana OX=3702 GN=PLC7 PE=1 SV=1 && -	C3H
Os03g0748750	0	7.31927	0	0	0	0	2.43976	0	3.64135	0.355348	1	Os03g0748750	3	30815040	30815499	+	460	protein_coding	- && - && -	-
Os05g0472700	0	7.31927	0	0	0	0	2.43976	0	3.64135	0.355348	1	OsZIP5	5	23216442	23218934	+	1431	protein_coding	- && sp|Q6L8G0|ZIP5_ORYSJ Zinc transporter 5 OS=Oryza sativa subsp. japonica OX=39947 GN=ZIP5 PE=2 SV=1 && PF02535:ZIP Zinc transporter	NF-YC
Os02g0287900	0	7.31927	0	0	0	0	2.43976	0	3.64135	0.355348	1	OsFbox080	2	10857586	10859012	-	1427	protein_coding	- && - && -	-
Os10g0199500	0	7.31927	0	0	0	0	2.43976	0	3.64135	0.355348	1	Os10g0199500	10	6946843	6953361	+	1362	protein_coding	- && sp|Q9FGG3|WTR45_ARATH WAT1-related protein At5g64700 OS=Arabidopsis thaliana OX=3702 GN=At5g64700 PE=2 SV=1 && PF00892:EamA-like transporter family	ERF
Os03g0692000	0	7.31927	0	0	0	0	2.43976	0	3.64135	0.355348	1	Os03g0692000	3	27678315	27681645	+	1497	protein_coding	- && sp|Q9FLD7|GT14A_ARATH Beta-glucuronosyltransferase GlcAT14A OS=Arabidopsis thaliana OX=3702 GN=GLCAT14A PE=2 SV=1 && PF02485:Core-2/I-Branching enzyme	E2F/DP
Os06g0675300	0	7.31927	0	0	0	0	2.43976	0	3.64135	0.355348	1	Os06g0675300	6	28018457	28020392	+	1936	protein_coding	- && - && -	-
Os10g0399901	0	7.31927	0	0	0	0	2.43976	0	3.64135	0.355348	1	Os10g0399901	10	13478227	13482415	-	4189	protein_coding	- && - && -	-
Os11g0620500	7.48652	0.813252	6.009	0	1.07226	0	4.76959	0.35742	3.63656	0.144063	1	Os11g0620500	11	24192139	24195237	+	2485	protein_coding	- && sp|Q9M1L7|PRK3_ARATH Pollen receptor-like kinase 3 OS=Arabidopsis thaliana OX=3702 GN=PRK3 PE=1 SV=1 && PF08263:Leucine rich repeat N-terminal domain|PF00069:Protein kinase domain|PF07714:Protein tyrosine kinase	Trihelix
Os04g0357700	3.20851	2.43976	8.58429	0	1.07226	0	4.74418	0.35742	3.63472	0.133702	1	OsRALF-13	4	17097749	17098154	+	406	protein_coding	- && - && -	-
Os12g0511200	5.34751	8.13252	39.4877	0	4.28904	0	17.6559	1.42968	3.63031	0.0327898	0.416687	Os12g0511200	12	19694851	19698144	+	1598	protein_coding	- && sp|Q9SZG0|HHP4_ARATH Heptahelical transmembrane protein 4 OS=Arabidopsis thaliana OX=3702 GN=HHP4 PE=2 SV=1 && PF03006:Haemolysin-III related	BES1
Os06g0549600	2.13901	0	5.15057	0	0	0	2.42986	0	3.62941	0.356961	1	Os06g0549600	6	20808194	20810005	-	1812	protein_coding	- && sp|Q5QJ60|CYND4_CYNDA Berberine bridge enzyme-like Cyn d 4 OS=Cynodon dactylon OX=28909 PE=1 SV=1 && PF08031:Berberine and berberine like|PF01565:FAD binding domain	CPP
Os03g0390666	2.13901	0	5.15057	0	0	0	2.42986	0	3.62941	0.356961	1	Os03g0390666	3	15649060	15650571	-	413	ncRNA	- && sp|Q9LVM5|TTHL_ARATH Uric acid degradation bifunctional protein TTL OS=Arabidopsis thaliana OX=3702 GN=TTL PE=1 SV=1 && -	-
Os06g0327400	2.13901	0	5.15057	0	0	0	2.42986	0	3.62941	0.356961	1	Os06g0327400	6	12859939	12860605	-	609	protein_coding	- && - && -	-
Os04g0644950	0	8.94577	5.15057	0	1.07226	0	4.69878	0.35742	3.62466	0.201784	1	Os04g0644950	4	32831740	32831940	-	201	protein_coding	- && - && -	-
novel.244	7.48652	3.25301	3.43371	0	1.07226	0	4.72441	0.35742	3.623	0.13098	1	-	1	34737336	34738291	-	713	-	- && - && -	-
novel.340	6.41702	0	0.858429	0	0	0	2.42515	0	3.61947	0.358309	1	-	10	19354109	19354526	+	284	-	- && - && -	-
Os08g0133200	1.0695	21.9578	16.3101	0	3.21678	0	13.1125	1.07226	3.61813	0.0577511	0.51203	Os08g0133200	8	1855105	1856895	-	1032	protein_coding	- && sp|Q5S1W2|BON2_ARATH Protein BONZAI 2 OS=Arabidopsis thaliana OX=3702 GN=BON2 PE=1 SV=2 && -	ERF
novel.2288	0	11.3855	2.57529	1.1137	0	0	4.6536	0.371234	3.61107	0.210725	1	-	AP008246	198400	203269	-	1500	-	- && - && -	-
Os04g0301500	32.0851	212.259	43.7799	2.2274	21.4452	0	96.0412	7.89087	3.60787	0.00227175	0.113785	OsbHLH006	4	13466455	13468869	-	1281	protein_coding	- && sp|Q0JEB7|BH006_ORYSJ Transcription factor BHLH6 OS=Oryza sativa subsp. japonica OX=39947 GN=BHLH6 PE=1 SV=1 && PF00010:Helix-loop-helix DNA-binding domain	bHLH
Os03g0303100	5.34751	17.0783	2.57529	0	0	2.03508	8.33369	0.67836	3.59445	0.0839029	0.582565	Os03g0303100	3	10692333	10693906	+	1574	protein_coding	- && - && PF07816:Protein of unknown function (DUF1645)	-
novel.1428	3.20851	10.5723	0	0	1.07226	0	4.59359	0.35742	3.58926	0.215971	1	-	5	1106174	1107696	+	469	-	- && - && -	-
Os03g0415700	1.0695	0	6.009	0	0	0	2.3595	0	3.58877	0.362487	1	Os03g0415700	3	17248806	17249567	+	762	protein_coding	- && - && PF02466:Tim17/Tim22/Tim23/Pmp24 family	-
Os08g0114000	2.13901	4.06626	0.858429	0	0	0	2.35456	0	3.58571	0.309863	1	Os08g0114000	8	749996	750899	+	904	protein_coding	- && - && -	-
Os02g0720400	5.34751	0	1.71686	0	0	0	2.35479	0	3.57834	0.363913	1	Os02g0720400	2	29886216	29888140	+	996	protein_coding	- && - && PF04720:PDDEXK-like family of unknown function	-
Os04g0625350	5.34751	0	1.71686	0	0	0	2.35479	0	3.57834	0.363913	1	Os04g0625350	4	31800144	31804447	-	4304	protein_coding	- && sp|Q8L765|BPM1_ARATH BTB/POZ and MATH domain-containing protein 1 OS=Arabidopsis thaliana OX=3702 GN=BPM1 PE=1 SV=1 && PF11707:Ribosome 60S biogenesis N-terminal	WRKY
Os01g0298400	38.5021	497.71	112.454	14.4781	3.21678	36.6315	216.222	18.1088	3.57605	0.000160861	0.019229	Os01g0298400	1	10934895	10935992	+	1098	protein_coding	- && sp|Q10MB4|MYB2_ORYSJ Transcription factor MYB2 OS=Oryza sativa subsp. japonica OX=39947 GN=MYB2 PE=2 SV=1 && PF00249:Myb-like DNA-binding domain	MYB
Os12g0113600	3109.04	5913.15	1759.78	309.609	91.1421	505.718	3593.99	302.156	3.57204	7.62414e-09	4.67806e-06	Os12g0113600	12	690006	691172	+	853	protein_coding	- && - && -	-
Os11g0514500	71.6567	53.6746	539.952	35.6384	20.3729	0	221.761	18.6705	3.57137	0.0380592	0.438324	Os11g0514500	11	18430464	18432555	-	993	protein_coding	- && sp|Q6Z4U4|BAK1_ORYSJ LRR receptor kinase BAK1 OS=Oryza sativa subsp. japonica OX=39947 GN=BAK1 PE=1 SV=1 && PF08263:Leucine rich repeat N-terminal domain	CO-like
Os01g0641050	13.9035	12.1988	12.8764	3.3411	0	0	12.9929	1.1137	3.56811	0.0344095	0.421973	Os01g0641050	1	25758466	25759042	+	577	ncRNA	- && - && -	-
Os01g0947800	36.3631	26.0241	2.57529	5.56851	0	0	21.6541	1.85617	3.55859	0.0315492	0.410704	Os01g0947800	1	41689146	41689565	+	420	protein_coding	- && - && -	-
Os01g0705100	18.1815	17.8915	0.858429	0	1.07226	2.03508	12.3105	1.03578	3.55368	0.0455731	0.469367	OsGLP1-3	1	29231900	29232574	+	675	protein_coding	- && sp|Q94JF3|GL12_ORYSJ Germin-like protein 1-2 OS=Oryza sativa subsp. japonica OX=39947 GN=Os01g0705100 PE=3 SV=1 && PF00190:Cupin	bZIP
novel.611	23.5291	14.6385	12.8764	3.3411	1.07226	0	17.0147	1.47112	3.54981	0.0115622	0.258283	-	11	28054182	28055832	-	430	-	- && - && -	-
novel.522	0	0	6.86743	0	0	0	2.28914	0	3.54705	0.368214	1	-	11	28340950	28341386	+	339	-	- && - && -	-
novel.1474	0	0	6.86743	0	0	0	2.28914	0	3.54705	0.368214	1	-	5	19172409	19173234	+	606	-	- && - && -	-
Os03g0191050	0	0	6.86743	0	0	0	2.28914	0	3.54705	0.368214	1	Os03g0191050	3	4733027	4733150	+	124	ncRNA	- && sp|Q6NPP4|CMTA2_ARATH Calmodulin-binding transcription activator 2 OS=Arabidopsis thaliana OX=3702 GN=CAMTA2 PE=1 SV=1 && -	CAMTA
Os08g0486801	0	0	6.86743	0	0	0	2.28914	0	3.54705	0.368214	1	Os08g0486801	8	24075181	24076612	-	670	ncRNA	- && - && -	-
novel.1877	0	0	6.86743	0	0	0	2.28914	0	3.54705	0.368214	1	-	7	11861681	11862109	-	299	-	- && - && -	-
Os10g0124900	0	0	6.86743	0	0	0	2.28914	0	3.54705	0.368214	1	Os10g0124900	10	1591068	1594054	+	1215	protein_coding	- && - && -	-
Os04g0392300	0	0	6.86743	0	0	0	2.28914	0	3.54705	0.368214	1	OsSTA122	4	19300027	19301775	+	933	protein_coding	- && - && -	-
Os04g0485500	0	0	6.86743	0	0	0	2.28914	0	3.54705	0.368214	1	Os04g0485500	4	24272538	24273265	+	247	protein_coding	- && sp|Q2QZ37|OBGM_ORYSJ Probable GTP-binding protein OBGM, mitochondrial OS=Oryza sativa subsp. japonica OX=39947 GN=OBGM PE=2 SV=1 && -	-
novel.2143	0	0	6.86743	0	0	0	2.28914	0	3.54705	0.368214	1	-	9	256214	257677	+	307	-	- && - && -	-
Os02g0521500	0	0	6.86743	0	0	0	2.28914	0	3.54705	0.368214	1	Os02g0521500	2	19011509	19012299	+	524	protein_coding	- && - && PF10275:Peptidase C65 Otubain	-
Os05g0316050	0	0	6.86743	0	0	0	2.28914	0	3.54705	0.368214	1	Os05g0316050	5	14588487	14593652	+	1244	protein_coding	- && - && -	-
Os12g0450300	0	0	6.86743	0	0	0	2.28914	0	3.54705	0.368214	1	Os12g0450300	12	15461853	15463265	-	1413	protein_coding	- && sp|Q766C3|NEP1_NEPGR Aspartic proteinase nepenthesin-1 OS=Nepenthes gracilis OX=150966 GN=nep1 PE=1 SV=1 && PF14541:Xylanase inhibitor C-terminal|PF14543:Xylanase inhibitor N-terminal	Trihelix
novel.687	0	0	6.86743	0	0	0	2.28914	0	3.54705	0.368214	1	-	12	2356349	2358059	-	1711	-	- && sp|Q9ZT94|POLR2_ARATH Retrovirus-related Pol polyprotein from transposon RE2 OS=Arabidopsis thaliana OX=3702 GN=RE2 PE=4 SV=1 && PF00665:Integrase core domain	M-type_MADS
Os01g0771950	0	0	6.86743	0	0	0	2.28914	0	3.54705	0.368214	1	Os01g0771950	1	32581323	32584446	+	1614	ncRNA	- && sp|P33363|BGLX_ECOLI Periplasmic beta-glucosidase OS=Escherichia coli (strain K12) OX=83333 GN=bglX PE=3 SV=2 && PF01915:Glycosyl hydrolase family 3 C-terminal domain	ARR-B
Os05g0510600	0	0	6.86743	0	0	0	2.28914	0	3.54705	0.368214	1	Os05g0510600	5	25291060	25293013	-	1954	protein_coding	- && sp|Q94EE9|TYDC_ORYSJ Tyrosine decarboxylase OS=Oryza sativa subsp. japonica OX=39947 GN=TYDC PE=1 SV=1 && PF00282:Pyridoxal-dependent decarboxylase conserved domain	-
Os04g0570850	0	0	6.86743	0	0	0	2.28914	0	3.54705	0.368214	1	Os04g0570850	4	28724216	28727173	+	1693	protein_coding	- && sp|Q9ZPH9|PMTF_ARATH Probable methyltransferase PMT15 OS=Arabidopsis thaliana OX=3702 GN=At4g00750 PE=2 SV=1 && PF03141:Putative S-adenosyl-L-methionine-dependent methyltransferase	NAC
Os07g0676900	475.929	182.168	503.039	34.5247	45.0349	20.3508	387.045	33.3035	3.53975	9.73022e-11	8.04138e-08	prx109	7	28660188	28661792	+	1229	protein_coding	- && sp|A5H452|PER70_MAIZE Peroxidase 70 OS=Zea mays OX=4577 GN=PER70 PE=1 SV=1 && PF00141:Peroxidase	NAC
Os07g0571000	4.27801	0	2.57529	0	0	0	2.28443	0	3.53611	0.369726	1	Os07g0571000	7	23047033	23047670	-	638	protein_coding	- && - && -	-
Os03g0182900	0	21.1445	4.29214	2.2274	0	0	8.4789	0.742467	3.53567	0.150721	0.690746	Os03g0182900	3	4347084	4348127	+	900	ncRNA	- && - && -	-
Os01g0340801	10.695	0	2.57529	1.1137	0	0	4.42344	0.371234	3.52528	0.230672	1	Os01g0340801	1	13397235	13401925	+	4691	ncRNA	- && - && -	-
novel.2039	1.0695	5.69276	0	0	0	0	2.25409	0	3.52515	0.371244	1	-	8	27912766	27913115	+	246	-	- && - && -	-
Os08g0289400	1.0695	5.69276	0	0	0	0	2.25409	0	3.52515	0.371244	1	Os08g0289400	8	11512090	11528238	-	3059	protein_coding	- && sp|Q9SIW2|CHR35_ARATH Protein CHROMATIN REMODELING 35 OS=Arabidopsis thaliana OX=3702 GN=DRD1 PE=1 SV=1 && PF00271:Helicase conserved C-terminal domain	MYB_related
Os05g0468100	0	2.43976	4.29214	0	0	0	2.24397	0	3.51937	0.372046	1	Os05g0468100	5	22974497	22978036	+	1724	protein_coding	- && - && PF07762:Protein of unknown function (DUF1618)	-
Os01g0233800	1.0695	0	12.018	0	1.07226	0	4.3625	0.35742	3.51449	0.245764	1	Os01g0233800	1	7400509	7404310	+	2064	protein_coding	- && sp|Q9LTW5|AGC15_ARATH Serine/threonine-protein kinase AGC1-5 OS=Arabidopsis thaliana OX=3702 GN=AGC1-5 PE=1 SV=1 && PF00069:Protein kinase domain	NAC
novel.1316	187.163	91.0842	103.011	23.3877	0	10.1754	127.086	11.1877	3.50839	0.000119815	0.0158009	-	4	34036986	34038078	+	1093	-	- && - && -	-
Os06g0627400	4.27801	2.43976	0	0	0	0	2.23926	0	3.50807	0.373618	1	Os06g0627400	6	25342428	25344083	-	1656	protein_coding	- && - && -	-
Os02g0640100	4.27801	2.43976	0	0	0	0	2.23926	0	3.50807	0.373618	1	Os02g0640100	2	25689454	25690540	-	1037	protein_coding	- && - && -	-
Os09g0411500	4.27801	2.43976	0	0	0	0	2.23926	0	3.50807	0.373618	1	Os09g0411500	9	14603214	14605119	+	964	protein_coding	- && - && -	WOX
Os01g0843700	12.834	135.813	0	7.79591	5.3613	0	49.549	4.38574	3.50387	0.0326418	0.415659	Os01g0843700	1	36232930	36233540	+	611	protein_coding	- && sp|Q9LNX4|SMR5_ARATH Cyclin-dependent protein kinase inhibitor SMR5 OS=Arabidopsis thaliana OX=3702 GN=SMR5 PE=1 SV=1 && -	-
Os01g0677000	0	4.06626	2.57529	0	0	0	2.21385	0	3.50064	0.374653	1	OsSTA27	1	27840205	27842391	+	1991	protein_coding	- && sp|Q9FYG4|GLOX1_ARATH Aldehyde oxidase GLOX1 OS=Arabidopsis thaliana OX=3702 GN=GLOX1 PE=2 SV=1 && PF09118:Domain of unknown function (DUF1929)|PF07250:Glyoxal oxidase N-terminus	NAC
ENSRNA049473206	2.13901	6.50601	4.29214	0	1.07226	0	4.31239	0.35742	3.49973	0.157067	1	SNOR75	3	32399182	32399267	-	86	snoRNA	- && - && -	-
Os06g0234700	3.20851	0	3.43371	0	0	0	2.21407	0	3.49271	0.37576	1	Os06g0234700	6	7015818	7017180	+	1363	ncRNA	- && sp|Q7Y1C8|KN14G_ORYSJ Kinesin-like protein KIN-14G OS=Oryza sativa subsp. japonica OX=39947 GN=KIN14G PE=2 SV=2 && -	-
Os12g0481000	3.20851	0	3.43371	0	0	0	2.21407	0	3.49271	0.37576	1	Os12g0481000	12	17680782	17682682	-	1385	protein_coding	- && - && PF03140:Plant protein of unknown function	ERF
Os04g0476400	13.9035	17.0783	29.1866	0	5.3613	0	20.0561	1.7871	3.49141	0.0206263	0.33875	Os04g0476400	4	23843614	23847934	+	2471	protein_coding	- && - && PF17745:Ydr279p protein triple barrel domain	FAR1
Os02g0717200	25.6681	30.0903	52.3641	0	9.65034	0	36.0408	3.21678	3.48802	0.00946196	0.235061	Os02g0717200	2	29753204	29753612	+	409	protein_coding	- && - && -	G2-like
Os03g0397500	0	17.0783	6.86743	0	2.14452	0	7.9819	0.71484	3.48725	0.156055	0.698718	OsWD40-74	3	16065907	16069194	+	2178	protein_coding	- && sp|O60508|PRP17_HUMAN Pre-mRNA-processing factor 17 OS=Homo sapiens OX=9606 GN=CDC40 PE=1 SV=1 && PF00400:WD domain, G-beta repeat	CPP
novel.1362	4.27801	0	8.58429	0	1.07226	0	4.28743	0.35742	3.48632	0.235205	1	-	4	13344320	13344766	-	330	-	- && - && -	-
Os03g0766950	12.834	0	0	0	1.07226	0	4.27801	0.35742	3.47753	0.32355	1	Os03g0766950	3	31759271	31759685	-	415	ncRNA	- && sp|A7SGU6|PSMG2_NEMVE Proteasome assembly chaperone 2 OS=Nematostella vectensis OX=45351 GN=psmg2 PE=3 SV=1 && -	-
Os11g0701900	12.834	0	0	0	1.07226	0	4.27801	0.35742	3.47753	0.32355	1	Os11g0701900	11	28755994	28757153	-	1160	protein_coding	- && sp|Q7GCM7|XIP1_ORYSJ Xylanase inhibitor protein 1 OS=Oryza sativa subsp. japonica OX=39947 GN=RIXI PE=1 SV=1 && PF00704:Glycosyl hydrolases family 18	C2H2
novel.593	0	6.50601	0	0	0	0	2.16867	0	3.47211	0.378646	1	-	11	21925672	21928581	-	840	-	- && sp|Q5W6L9|KN12C_ORYSJ Kinesin-like protein KIN-12C OS=Oryza sativa subsp. japonica OX=39947 GN=KIN12C PE=2 SV=1 && PF00225:Kinesin motor domain	SAP
Os09g0450600	0	6.50601	0	0	0	0	2.16867	0	3.47211	0.378646	1	Os09g0450600	9	16875034	16876024	+	701	protein_coding	- && sp|Q07764|HVA22_HORVU Protein HVA22 OS=Hordeum vulgare OX=4513 GN=HVA22 PE=2 SV=1 && PF03134:TB2/DP1, HVA22 family	GeBP
Os01g0885900	0	6.50601	0	0	0	0	2.16867	0	3.47211	0.378646	1	OsERF#017	1	38489459	38490169	+	711	protein_coding	- && sp|Q9C9I8|ERF20_ARATH Ethylene-responsive transcription factor ERF020 OS=Arabidopsis thaliana OX=3702 GN=ERF020 PE=2 SV=1 && PF00847:AP2 domain	ERF
novel.1996	0	6.50601	0	0	0	0	2.16867	0	3.47211	0.378646	1	-	8	18164961	18165525	+	490	-	- && - && -	-
Os07g0224066	0	6.50601	0	0	0	0	2.16867	0	3.47211	0.378646	1	Os07g0224066	7	6865634	6866196	-	284	protein_coding	- && sp|P50888|RL24_HORVU 60S ribosomal protein L24 OS=Hordeum vulgare OX=4513 GN=RPL24 PE=2 SV=1 && -	-
novel.1110	0	6.50601	0	0	0	0	2.16867	0	3.47211	0.378646	1	-	3	1393686	1394204	-	348	-	- && - && -	-
Os08g0409900	0	6.50601	0	0	0	0	2.16867	0	3.47211	0.378646	1	Os08g0409900	8	19632714	19635614	+	1950	protein_coding	- && - && PF07690:Major Facilitator Superfamily	HSF
Os09g0370300	0	6.50601	0	0	0	0	2.16867	0	3.47211	0.378646	1	SDH2-2	9	12295674	12296730	-	1057	protein_coding	- && sp|Q6H4G3|SDHB2_ORYSJ Succinate dehydrogenase [ubiquinone] iron-sulfur subunit 2, mitochondrial OS=Oryza sativa subsp. japonica OX=39947 GN=SDH2-2 PE=1 SV=1 && PF13534:4Fe-4S dicluster domain|PF13085:2Fe-2S iron-sulfur cluster binding domain	-
novel.9	0	6.50601	0	0	0	0	2.16867	0	3.47211	0.378646	1	-	1	1876370	1876689	+	320	-	- && - && -	-
Os08g0549450	0	6.50601	0	0	0	0	2.16867	0	3.47211	0.378646	1	Os08g0549450	8	27566146	27568633	+	466	protein_coding	- && sp|P15543|ACP3_HORVU Acyl carrier protein 3, chloroplastic OS=Hordeum vulgare OX=4513 GN=ACL1.3 PE=1 SV=2 && -	ERF
Os05g0499100	0	6.50601	0	0	0	0	2.16867	0	3.47211	0.378646	1	glb1(t)*	5	24576939	24577725	-	787	protein_coding	- && sp|P29835|GL19_ORYSJ 19 kDa globulin OS=Oryza sativa subsp. japonica OX=39947 GN=Os05g0499100 PE=1 SV=2 && PF00234:Protease inhibitor/seed storage/LTP family	-
Os08g0488100	0	6.50601	0	0	0	0	2.16867	0	3.47211	0.378646	1	Os08g0488100	8	24138061	24138525	+	465	protein_coding	- && sp|P14009|14KD_DAUCA 14 kDa proline-rich protein DC2.15 OS=Daucus carota OX=4039 PE=2 SV=1 && -	Trihelix
Os10g0393600	0	6.50601	0	0	0	0	2.16867	0	3.47211	0.378646	1	Os10g0393600	10	13123214	13125751	+	768	protein_coding	- && sp|Q8RXT9|GDL8_ARATH GDSL esterase/lipase At1g28590 OS=Arabidopsis thaliana OX=3702 GN=At1g28590 PE=2 SV=2 && -	B3
Os02g0496700	0	6.50601	0	0	0	0	2.16867	0	3.47211	0.378646	1	Os02g0496700	2	17455795	17456202	-	408	protein_coding	- && - && -	-
novel.2007	0	6.50601	0	0	0	0	2.16867	0	3.47211	0.378646	1	-	8	20018566	20020026	+	347	-	- && - && -	-
novel.967	0	6.50601	0	0	0	0	2.16867	0	3.47211	0.378646	1	-	2	27739194	27741418	-	2225	-	- && sp|Q9LRB7|EL5_ORYSJ E3 ubiquitin-protein ligase EL5 OS=Oryza sativa subsp. japonica OX=39947 GN=EL5.1 PE=1 SV=1 && -	WOX
Os12g0156500	0	6.50601	0	0	0	0	2.16867	0	3.47211	0.378646	1	OsFbox644	12	2784339	2785620	-	1282	protein_coding	- && - && -	-
Os02g0578500	0	6.50601	0	0	0	0	2.16867	0	3.47211	0.378646	1	Os02g0578500	2	22234705	22238120	+	966	protein_coding	- && sp|Q9XI73|PNSL2_ARATH Photosynthetic NDH subunit of lumenal location 2, chloroplastic OS=Arabidopsis thaliana OX=3702 GN=PNSL2 PE=1 SV=1 && PF05757:Oxygen evolving enhancer protein 3 (PsbQ)	bZIP
Os04g0596900	0	6.50601	0	0	0	0	2.16867	0	3.47211	0.378646	1	Os04g0596900	4	30107310	30108889	-	1209	protein_coding	- && sp|P26302|KPPR_WHEAT Phosphoribulokinase, chloroplastic OS=Triticum aestivum OX=4565 PE=2 SV=1 && PF00485:Phosphoribulokinase / Uridine kinase family	BBR-BPC
Os07g0104100	0	6.50601	0	0	0	0	2.16867	0	3.47211	0.378646	1	prx97	7	236594	237329	+	736	protein_coding	- && sp|P37834|PER1_ORYSJ Peroxidase 1 OS=Oryza sativa subsp. japonica OX=39947 GN=PRX74 PE=2 SV=2 && PF00141:Peroxidase	M-type_MADS
Os07g0584550	0	6.50601	0	0	0	0	2.16867	0	3.47211	0.378646	1	Os07g0584550	7	23706154	23708855	-	891	ncRNA	- && - && -	-
Os05g0207600	0	6.50601	0	0	0	0	2.16867	0	3.47211	0.378646	1	Os05g0207600	5	6657927	6661392	+	1318	protein_coding	- && sp|Q60EZ2|GSK2_ORYSJ Shaggy-related protein kinase GSK2 OS=Oryza sativa subsp. japonica OX=39947 GN=GSK2 PE=1 SV=1 && PF00069:Protein kinase domain	C3H
Os08g0481200	0	6.50601	0	0	0	0	2.16867	0	3.47211	0.378646	1	OsPUB14	8	23793741	23796449	-	2248	protein_coding	- && sp|Q681N2|PUB15_ARATH U-box domain-containing protein 15 OS=Arabidopsis thaliana OX=3702 GN=PUB15 PE=2 SV=2 && PF00514:Armadillo/beta-catenin-like repeat|PF04564:U-box domain	bHLH
Os10g0488300	0	6.50601	0	0	0	0	2.16867	0	3.47211	0.378646	1	Os10g0488300	10	18486477	18496730	+	2441	protein_coding	- && sp|Q94KD3|VP52A_ARATH Vacuolar protein sorting-associated protein 52 A OS=Arabidopsis thaliana OX=3702 GN=VPS52 PE=1 SV=1 && PF04129:Vps52 / Sac2 family	-
Os06g0526100	0	6.50601	0	0	0	0	2.16867	0	3.47211	0.378646	1	OsbHLH054	6	19490529	19494500	+	3123	protein_coding	- && sp|Q700C7|SPCH_ARATH Transcription factor SPEECHLESS OS=Arabidopsis thaliana OX=3702 GN=SPCH PE=1 SV=1 && PF00010:Helix-loop-helix DNA-binding domain	bHLH
Os08g0513051	4.27801	12.1988	7.72586	2.2274	0	0	8.06755	0.742467	3.47019	0.0851952	0.585596	Os08g0513051	8	25437150	25440696	-	1455	protein_coding	- && sp|Q9FN02|PPP7_ARATH Serine/threonine-protein phosphatase 7 OS=Arabidopsis thaliana OX=3702 GN=PP7 PE=1 SV=1 && PF00149:Calcineurin-like phosphoesterase	FAR1
Os05g0152266	5.34751	6.50601	0.858429	0	1.07226	0	4.23732	0.35742	3.46941	0.174768	1	Os05g0152266	5	3009481	3010285	-	753	protein_coding	- && - && -	-
Os03g0765500	3.20851	20.3313	0	0	2.14452	0	7.8466	0.71484	3.4612	0.173055	0.72201	Os03g0765500	3	31697683	31698949	-	716	protein_coding	- && sp|Q9XIM0|MEE14_ARATH CCG-binding protein 1 OS=Arabidopsis thaliana OX=3702 GN=MEE14 PE=1 SV=1 && -	-
Os06g0492750	3.20851	3.25301	0	0	0	0	2.15384	0	3.45413	0.381175	1	Os06g0492750	6	17044190	17045874	-	1481	protein_coding	- && sp|Q9FNJ1|FDL47_ARATH F-box/FBD/LRR-repeat protein At5g22700 OS=Arabidopsis thaliana OX=3702 GN=At5g22700 PE=2 SV=2 && PF00646:F-box domain	NAC
Os09g0460250	3.20851	3.25301	0	0	0	0	2.15384	0	3.45413	0.381175	1	Os09g0460250	9	17405811	17413209	-	3378	protein_coding	- && sp|Q4PE39|SEC23_USTMA Protein transport protein SEC23 OS=Ustilago maydis (strain 521 / FGSC 9021) OX=237631 GN=SEC23 PE=3 SV=1 && PF04811:Sec23/Sec24 trunk domain|PF04810:Sec23/Sec24 zinc finger	NAC
Os10g0522700	22.4596	39.0361	8.58429	0	6.43356	0	23.36	2.14452	3.44757	0.0228934	0.354748	Os10g0522700	10	20271867	20272423	-	557	protein_coding	- && - && -	-
Os01g0959600	3.20851	5.69276	14.5933	1.1137	1.07226	0	7.83152	0.728654	3.44515	0.0709551	0.552283	EMP5	1	42297103	42299800	+	2516	protein_coding	- && sp|Q9LRV9|PP228_ARATH Pentatricopeptide repeat-containing protein At3g13880 OS=Arabidopsis thaliana OX=3702 GN=PCMP-E89 PE=2 SV=1 && PF14432:DYW family of nucleic acid deaminases|PF13041:PPR repeat family	M-type_MADS
Os11g0161166	4.27801	6.50601	24.8944	3.3411	0	0	11.8928	1.1137	3.43964	0.0631959	0.531564	Os11g0161166	11	2984173	2986877	-	2705	protein_coding	- && - && -	GRAS
novel.1972	6.41702	0	0	0	0	0	2.13901	0	3.43573	0.383775	1	-	8	10620451	10620865	+	202	-	- && - && -	-
Os05g0155450	6.41702	0	0	0	0	0	2.13901	0	3.43573	0.383775	1	Os05g0155450	5	3245999	3246383	+	385	ncRNA	- && - && -	-
Os06g0560300	6.41702	0	0	0	0	0	2.13901	0	3.43573	0.383775	1	ONAC094	6	21419757	21421894	-	1239	protein_coding	- && sp|Q9M0F8|NAC75_ARATH NAC domain-containing protein 75 OS=Arabidopsis thaliana OX=3702 GN=NAC075 PE=2 SV=1 && PF02365:No apical meristem (NAM) protein	NAC
Os07g0162200	6.41702	0	0	0	0	0	2.13901	0	3.43573	0.383775	1	Os07g0162200	7	3321133	3322023	-	891	protein_coding	- && - && PF04576:Zein-binding	-
novel.555	6.41702	0	0	0	0	0	2.13901	0	3.43573	0.383775	1	-	11	11740187	11740981	-	309	-	- && - && -	-
Os02g0307050	6.41702	0	0	0	0	0	2.13901	0	3.43573	0.383775	1	Os02g0307050	2	12031091	12034140	+	3050	protein_coding	- && - && -	-
Os03g0607400	6.41702	0	0	0	0	0	2.13901	0	3.43573	0.383775	1	Os03g0607400	3	22822747	22826585	-	2404	protein_coding	- && sp|Q2QN30|NRAM6_ORYSJ Metal transporter Nramp6 OS=Oryza sativa subsp. japonica OX=39947 GN=NRAMP6 PE=2 SV=1 && PF01566:Natural resistance-associated macrophage protein	-
Os05g0353300	6.41702	0	0	0	0	0	2.13901	0	3.43573	0.383775	1	Os05g0353300	5	16686998	16690968	+	1813	protein_coding	- && sp|Q0WNN7|PP176_ARATH Pentatricopeptide repeat-containing protein At2g30100, chloroplastic OS=Arabidopsis thaliana OX=3702 GN=At2g30100 PE=2 SV=2 && -	-
Os01g0958950	6.41702	0	0	0	0	0	2.13901	0	3.43573	0.383775	1	Os01g0958950	1	42269992	42274053	-	1528	protein_coding	- && sp|Q9ZRV4|MLH1_ARATH DNA mismatch repair protein MLH1 OS=Arabidopsis thaliana OX=3702 GN=MLH1 PE=2 SV=1 && PF16413:DNA mismatch repair protein Mlh1 C-terminus	-
Os04g0508000	6.41702	0	0	0	0	0	2.13901	0	3.43573	0.383775	1	OsTBL30	4	25381717	25384946	-	2487	protein_coding	- && sp|Q8VYR3|TBL2_ARATH Protein trichome birefringence-like 2 OS=Arabidopsis thaliana OX=3702 GN=TBL2 PE=2 SV=1 && PF14416:PMR5 N terminal Domain|PF13839:GDSL/SGNH-like Acyl-Esterase family found in Pmr5 and Cas1p	BES1
Os05g0141200	6.41702	0	0	0	0	0	2.13901	0	3.43573	0.383775	1	Os05g0141200	5	2363742	2371823	-	2823	protein_coding	- && - && -	MYB_related
Os08g0434000	6.41702	0	6.009	0	1.07226	0	4.14201	0.35742	3.43401	0.244677	1	Os08g0434000	8	21043003	21047252	+	3394	protein_coding	- && sp|Q9SN85|PP267_ARATH Pentatricopeptide repeat-containing protein At3g47530 OS=Arabidopsis thaliana OX=3702 GN=PCMP-H76 PE=2 SV=1 && PF14432:DYW family of nucleic acid deaminases|PF13041:PPR repeat family	Nin-like
Os01g0768333	50.2666	301.716	313.326	3.3411	13.9394	44.7718	221.77	20.6841	3.41922	8.9568e-05	0.0129954	OsSAUR2	1	32390305	32390673	+	369	protein_coding	- && - && PF02519:Auxin responsive protein	-
Os01g0607000	3.20851	8.94577	11.1596	2.2274	0	0	7.77128	0.742467	3.41568	0.0959672	0.606659	Os01g0607000	1	23914150	23914856	+	707	protein_coding	- && - && -	-
Os02g0106001	2.13901	12.1988	19.7439	0	3.21678	0	11.3605	1.07226	3.41093	0.0712349	0.552487	Os02g0106001	2	316819	319099	+	1101	protein_coding	- && sp|P49398|RS4_ORYSJ 40S ribosomal protein S4 OS=Oryza sativa subsp. japonica OX=39947 GN=RPS4 PE=2 SV=3 && -	NAC
novel.1224	465.234	137.44	470.419	13.3644	87.9253	0	357.697	33.7632	3.40533	0.048023	0.476444	-	4	7380310	7381422	+	995	-	- && - && -	-
Os01g0705700	0	47.9818	8.58429	0	5.3613	0	18.8554	1.7871	3.40295	0.0989404	0.612339	OsICE1	1	29271158	29273175	+	1979	protein_coding	- && sp|A0A3Q7HES4|MTB2_SOLLC Transcription factor MTB2 OS=Solanum lycopersicum OX=4081 GN=MTB2 PE=2 SV=1 && PF14215:bHLH-MYC and R2R3-MYB transcription factors N-terminal|PF00010:Helix-loop-helix DNA-binding domain	bHLH
Os07g0663900	1.0695	0	5.15057	0	0	0	2.07336	0	3.40215	0.388547	1	Os07g0663900	7	28013811	28014713	+	903	protein_coding	- && sp|Q7FAE1|MOMAS_ORYSJ Momilactone A synthase OS=Oryza sativa subsp. japonica OX=39947 GN=Os04g0179200 PE=2 SV=1 && PF13561:Enoyl-(Acyl carrier protein) reductase	bHLH
Os01g0760701	1.0695	0	5.15057	0	0	0	2.07336	0	3.40215	0.388547	1	Os01g0760701	1	31998916	32001471	+	993	protein_coding	- && sp|P37833|AATC_ORYSJ Aspartate aminotransferase, cytoplasmic OS=Oryza sativa subsp. japonica OX=39947 GN=Os01g0760600 PE=2 SV=1 && -	-
Os05g0530600	1.0695	0	5.15057	0	0	0	2.07336	0	3.40215	0.388547	1	Os05g0530600	5	26347379	26351467	+	1742	ncRNA	- && sp|Q852Q2|OSK1_ORYSJ Serine/threonine protein kinase OSK1 OS=Oryza sativa subsp. japonica OX=39947 GN=OSK1 PE=1 SV=1 && PF00069:Protein kinase domain	bHLH
Os02g0452550	2.13901	4.06626	0	0	0	0	2.06842	0	3.39828	0.389099	1	Os02g0452550	2	14942705	14961844	+	2288	ncRNA	- && sp|Q7XWP3|SEC1A_ORYSJ Probable protein transport Sec1a OS=Oryza sativa subsp. japonica OX=39947 GN=Os04g0252400 PE=3 SV=2 && -	-
Os10g0115200	2.13901	4.06626	0	0	0	0	2.06842	0	3.39828	0.389099	1	Os10g0115200	10	976507	978286	-	1590	protein_coding	- && sp|P0DH88|BBRA_ORYSJ Barley B recombinant-like protein A OS=Oryza sativa subsp. japonica OX=39947 GN=Os10g0114500 PE=2 SV=1 && PF06217:GAGA binding protein-like family	BBR-BPC
Os04g0617350	2.13901	7.31927	2.57529	0	1.07226	0	4.01119	0.35742	3.39548	0.182095	1	Os04g0617350	4	31357541	31357847	+	307	protein_coding	- && - && PF02519:Auxin responsive protein	-
novel.1804	84.4907	21.1445	135.632	0	9.65034	13.228	80.4223	7.62612	3.39208	0.00105012	0.0694285	-	7	17365424	17368065	+	2400	-	- && - && -	MYB
Os05g0326600	5.34751	0.813252	0	0	0	0	2.05359	0	3.37884	0.391881	1	Os05g0326600	5	15129398	15131491	-	1356	protein_coding	- && - && -	-
novel.2195	4.27801	1.6265	6.009	1.1137	0	0	3.97117	0.371234	3.37535	0.184015	1	-	9	16652708	16652963	+	256	-	- && - && -	-
novel.367	12.834	0	9.44271	0	2.14452	0	7.42558	0.71484	3.3753	0.178101	0.725447	-	10	782781	784145	-	1184	-	- && - && -	-
Os11g0579900	8.55602	21.1445	25.7529	0	5.3613	0	18.4845	1.7871	3.37461	0.0311908	0.408945	Os11g0579900	11	21892875	21897222	-	2844	protein_coding	- && sp|Q9LVC3|PUM12_ARATH Pumilio homolog 12 OS=Arabidopsis thaliana OX=3702 GN=APUM12 PE=2 SV=2 && PF00806:Pumilio-family RNA binding repeat	C3H
Os06g0235500	7.48652	13.8253	0.858429	0	2.14452	0	7.39008	0.71484	3.37309	0.127067	0.660942	Os06g0235500	6	7057088	7060563	-	3350	protein_coding	- && - && -	-
Os07g0538000	253.472	32.5301	163.101	13.3644	30.0233	0	149.701	14.4626	3.37301	0.00124127	0.0763642	Os07g0538000	7	21150017	21152324	-	1980	protein_coding	- && sp|Q9FJU9|E1313_ARATH Glucan endo-1,3-beta-glucosidase 13 OS=Arabidopsis thaliana OX=3702 GN=At5g56590 PE=2 SV=1 && PF00332:Glycosyl hydrolases family 17|PF07983:X8 domain	ERF
Os07g0152950	8.55602	0.813252	2.57529	0	1.07226	0	3.98152	0.35742	3.37227	0.200123	1	Os07g0152950	7	2799025	2801038	-	1774	protein_coding	- && sp|B8B7C5|GLO5_ORYSI Peroxisomal (S)-2-hydroxy-acid oxidase GLO5 OS=Oryza sativa subsp. indica OX=39946 GN=GLO5 PE=3 SV=1 && -	G2-like
Os06g0150300	5.34751	6.50601	0	0	1.07226	0	3.95118	0.35742	3.36846	0.259265	1	Os06g0150300	6	2587930	2588896	-	967	protein_coding	- && - && -	-
Os02g0178000	3.20851	0	8.58429	0	1.07226	0	3.93093	0.35742	3.36188	0.26503	1	SnRK1	2	4306895	4309939	-	1651	protein_coding	- && sp|Q94CG0|CIPKL_ARATH CBL-interacting serine/threonine-protein kinase 21 OS=Arabidopsis thaliana OX=3702 GN=CIPK21 PE=1 SV=1 && PF00069:Protein kinase domain|PF03822:NAF domain	bHLH
Os05g0105100	27.8071	35.7831	13.7349	1.1137	6.43356	0	25.775	2.51575	3.36147	0.00873322	0.229125	OsRab11A2	5	284991	287174	+	873	protein_coding	- && sp|O04486|RAA2A_ARATH Ras-related protein RABA2a OS=Arabidopsis thaliana OX=3702 GN=RABA2A PE=2 SV=1 && PF00071:Ras family	TALE
Os01g0821600	35.2936	248.855	110.737	1.1137	11.7949	25.4385	131.629	12.7824	3.36033	0.000353284	0.0332127	OsWRKY21	1	35062738	35064472	+	1521	protein_coding	- && - && PF03106:WRKY DNA -binding domain	WRKY
Os08g0462300	0	40.6626	3.43371	1.1137	3.21678	0	14.6988	1.44349	3.35654	0.0930714	0.6017	OsFbox455	8	22692351	22694330	-	1542	protein_coding	- && - && PF00646:F-box domain	-
Os03g0810750	0	0	6.009	0	0	0	2.003	0	3.35486	0.395329	1	Os03g0810750	3	33937758	33937946	+	189	ncRNA	- && sp|F4J0W4|MIRO2_ARATH Mitochondrial Rho GTPase 2 OS=Arabidopsis thaliana OX=3702 GN=MIRO2 PE=2 SV=1 && -	-
Os01g0832100	0	0	6.009	0	0	0	2.003	0	3.35486	0.395329	1	OsGELP27	1	35605705	35607771	+	1381	protein_coding	- && sp|Q9SIZ6|GDL47_ARATH GDSL esterase/lipase At2g40250 OS=Arabidopsis thaliana OX=3702 GN=At2g40250 PE=2 SV=1 && PF00657:GDSL-like Lipase/Acylhydrolase	ERF
novel.2040	0	0	6.009	0	0	0	2.003	0	3.35486	0.395329	1	-	8	28217330	28217824	+	280	-	- && - && -	-
Os01g0356951	0	0	6.009	0	0	0	2.003	0	3.35486	0.395329	1	Os01g0356951	1	14444478	14445110	+	633	ncRNA	- && sp|Q9LKC0|YUC5_ARATH Probable indole-3-pyruvate monooxygenase YUCCA5 OS=Arabidopsis thaliana OX=3702 GN=YUC5 PE=2 SV=1 && -	-
Os07g0661450	0	0	6.009	0	0	0	2.003	0	3.35486	0.395329	1	Os07g0661450	7	27901217	27901446	+	230	protein_coding	- && sp|F4J3H7|ZRK7_ARATH Serine/threonine-protein kinase ZRK7 OS=Arabidopsis thaliana OX=3702 GN=ZRK7 PE=2 SV=1 && -	-
Os11g0615600	0	0	6.009	0	0	0	2.003	0	3.35486	0.395329	1	Os11g0615600	11	23934121	23935127	+	1007	protein_coding	- && - && -	-
novel.2029	0	0	6.009	0	0	0	2.003	0	3.35486	0.395329	1	-	8	25089268	25089469	+	202	-	- && - && -	-
Os03g0194450	0	0	6.009	0	0	0	2.003	0	3.35486	0.395329	1	Os03g0194450	3	4909646	4912104	-	707	protein_coding	- && sp|Q94EH2|TI222_ARATH Chloroplastic import inner membrane translocase subunit TIM22-2 OS=Arabidopsis thaliana OX=3702 GN=TIM22-2 PE=1 SV=1 && -	-
Os11g0527000	0	0	6.009	0	0	0	2.003	0	3.35486	0.395329	1	Os11g0527000	11	19126918	19128138	+	1221	protein_coding	- && - && -	-
Os04g0524950	0	0	6.009	0	0	0	2.003	0	3.35486	0.395329	1	Os04g0524950	4	26257464	26257829	-	282	protein_coding	- && - && -	-
Os05g0115950	0	0	6.009	0	0	0	2.003	0	3.35486	0.395329	1	Os05g0115950	5	865291	868831	+	906	ncRNA	- && sp|A7WM73|HEXO1_ARATH Beta-hexosaminidase 1 OS=Arabidopsis thaliana OX=3702 GN=HEXO1 PE=1 SV=1 && -	-
Os01g0834125	0	0	6.009	0	0	0	2.003	0	3.35486	0.395329	1	Os01g0834125	1	35721437	35722747	+	1311	protein_coding	- && sp|Q9ZQC5|ICR2_ARATH Interactor of constitutive active ROPs 2, chloroplastic OS=Arabidopsis thaliana OX=3702 GN=ICR2 PE=1 SV=1 && -	NF-YB
Os07g0170400	0	0	6.009	0	0	0	2.003	0	3.35486	0.395329	1	Os07g0170400	7	3727685	3728433	+	507	ncRNA	- && sp|F4K1Z0|ECT3_ARATH YTH domain-containing protein ECT3 OS=Arabidopsis thaliana OX=3702 GN=ECT3 PE=1 SV=1 && PF04146:YT521-B-like domain	C3H
Os01g0205800	0	0	6.009	0	0	0	2.003	0	3.35486	0.395329	1	Os01g0205800	1	5774960	5778040	+	1013	ncRNA	- && sp|Q9LWN0|GSK1_ORYSJ Shaggy-related protein kinase GSK1 OS=Oryza sativa subsp. japonica OX=39947 GN=GSK1 PE=1 SV=1 && PF00069:Protein kinase domain	C3H
Os05g0413575	0	0	6.009	0	0	0	2.003	0	3.35486	0.395329	1	Os05g0413575	5	20211736	20213397	-	587	protein_coding	- && sp|O48964|IDI1_CAMAC Isopentenyl-diphosphate Delta-isomerase I OS=Camptotheca acuminata OX=16922 GN=IPI1 PE=2 SV=1 && PF00293:NUDIX domain	-
Os03g0360300	0	0	6.009	0	0	0	2.003	0	3.35486	0.395329	1	Os03g0360300	3	13995812	13996647	-	836	protein_coding	- && - && -	-
Os11g0143600	0	0	6.009	0	0	0	2.003	0	3.35486	0.395329	1	Os11g0143600	11	2024383	2025624	+	1242	protein_coding	- && - && PF07893:Protein of unknown function (DUF1668)	-
Os01g0569800	0	0	6.009	0	0	0	2.003	0	3.35486	0.395329	1	Os01g0569800	1	21831960	21835149	-	3190	protein_coding	- && - && -	-
Os06g0161800	0	0	6.009	0	0	0	2.003	0	3.35486	0.395329	1	Os06g0161800	6	3128079	3130959	+	1271	protein_coding	- && - && -	-
Os08g0206466	0	0	6.009	0	0	0	2.003	0	3.35486	0.395329	1	Os08g0206466	8	6210108	6211145	-	1038	protein_coding	- && sp|Q8VXB1|HAK12_ORYSJ Putative potassium transporter 12 OS=Oryza sativa subsp. japonica OX=39947 GN=HAK12 PE=2 SV=1 && PF02705:K+ potassium transporter	C3H
Os06g0211600	0	0	6.009	0	0	0	2.003	0	3.35486	0.395329	1	Os06g0211600	6	5701639	5704991	+	1773	protein_coding	- && sp|Q9M5Q1|FUT1_PEA Galactoside 2-alpha-L-fucosyltransferase OS=Pisum sativum OX=3888 GN=FT1 PE=2 SV=1 && PF03254:Xyloglucan fucosyltransferase	B3
Os02g0615500	0	0	6.009	0	0	0	2.003	0	3.35486	0.395329	1	Os02g0615500	2	24327114	24331291	+	3439	protein_coding	- && sp|Q2R2D5|XA21_ORYSJ Receptor kinase-like protein Xa21 OS=Oryza sativa subsp. japonica OX=39947 GN=XA21 PE=1 SV=1 && PF00069:Protein kinase domain|PF08263:Leucine rich repeat N-terminal domain|PF13855:Leucine rich repeat	WRKY
Os02g0731050	0	0	6.009	0	0	0	2.003	0	3.35486	0.395329	1	Os02g0731050	2	30449574	30451465	-	1892	ncRNA	- && - && -	WRKY
Os01g0890200	0	0	6.009	0	0	0	2.003	0	3.35486	0.395329	1	Os01g0890200	1	38704701	38707473	+	2367	protein_coding	- && sp|O64477|Y2913_ARATH G-type lectin S-receptor-like serine/threonine-protein kinase At2g19130 OS=Arabidopsis thaliana OX=3702 GN=At2g19130 PE=2 SV=1 && PF01453:D-mannose binding lectin|PF08276:PAN-like domain|PF00954:S-locus glycoprotein domain|PF00069:Protein kinase domain	MYB_related
Os04g0182250	0	0	6.009	0	0	0	2.003	0	3.35486	0.395329	1	Os04g0182250	4	5592612	5596585	-	3974	protein_coding	- && - && -	HSF
Os02g0195900	1.0695	4.06626	0.858429	0	0	0	1.99806	0	3.35118	0.375383	1	Os02g0195900	2	5355523	5355901	+	379	protein_coding	- && - && -	-
Os10g0549500	1.0695	4.06626	0.858429	0	0	0	1.99806	0	3.35118	0.375383	1	Os10g0549500	10	21520864	21524885	+	1056	protein_coding	- && sp|K7QHS5|BCAT2_HUMLU Branched-chain amino acid aminotransferase 2, chloroplastic OS=Humulus lupulus OX=3486 GN=BCAT2 PE=1 SV=1 && PF01063:Amino-transferase class IV	MYB_related
Os02g0774500	2.13901	0	30.9034	1.1137	2.14452	0	11.0141	1.08607	3.35056	0.121601	0.652989	TagI	2	32695464	32697585	-	1092	protein_coding	- && sp|Q39147|3MG_ARATH DNA-3-methyladenine glycosylase OS=Arabidopsis thaliana OX=3702 GN=MAG PE=2 SV=1 && PF02245:Methylpurine-DNA glycosylase (MPG)	-
Os02g0781300	0	0.813252	5.15057	0	0	0	1.98794	0	3.34443	0.396835	1	OsERF#011	2	33107745	33108527	-	783	protein_coding	- && sp|Q9S7L5|ERF18_ARATH Ethylene-responsive transcription factor ERF018 OS=Arabidopsis thaliana OX=3702 GN=ERF018 PE=2 SV=1 && PF00847:AP2 domain	ERF
Os01g0107700	0	28.4638	4.29214	1.1137	2.14452	0	10.9187	1.08607	3.34122	0.109164	0.629496	Os01g0107700	1	412625	415823	+	2031	protein_coding	- && sp|Q9FFN2|GLYT3_ARATH Probable glycosyltransferase At5g03795 OS=Arabidopsis thaliana OX=3702 GN=At5g03795 PE=3 SV=2 && PF03016:Exostosin family	MIKC_MADS
Os10g0528900	1.0695	4.87951	0	0	0	0	1.983	0	3.34039	0.397418	1	OsGSTU14	10	20574829	20576053	+	1134	protein_coding	- && sp|Q06398|GSTU6_ORYSJ Probable glutathione S-transferase GSTU6 OS=Oryza sativa subsp. japonica OX=39947 GN=GSTU6 PE=2 SV=2 && PF13410:Glutathione S-transferase, C-terminal domain|PF02798:Glutathione S-transferase, N-terminal domain	-
Os12g0113900	68.4482	112.229	18.027	11.137	8.57808	0	66.2346	6.5717	3.34036	0.00175617	0.0944482	Os12g0113900	12	692719	694583	+	1565	protein_coding	- && - && PF04859:Plant protein of unknown function (DUF641)	-
Os04g0308600	4.27801	7.31927	0	1.1137	0	0	3.86576	0.371234	3.33831	0.266937	1	Os04g0308600	4	13949076	13950288	-	1100	protein_coding	- && - && -	-
novel.328	105.881	129.307	75.5417	6.68221	10.7226	13.228	103.577	10.2109	3.33821	6.44884e-08	2.80502e-05	-	10	15271528	15277001	+	4643	-	- && sp|Q8L765|BPM1_ARATH BTB/POZ and MATH domain-containing protein 1 OS=Arabidopsis thaliana OX=3702 GN=BPM1 PE=1 SV=1 && PF00651:BTB/POZ domain	WRKY
Os04g0352066	0	13.012	8.58429	0	2.14452	0	7.19877	0.71484	3.33821	0.182098	0.729783	Os04g0352066	4	16801977	16802287	+	311	protein_coding	- && - && -	-
Os07g0580300	4.27801	34.1566	36.9124	0	7.50582	0	25.1157	2.50194	3.33115	0.0339057	0.420394	Os07g0580300	7	23479734	23480747	-	760	protein_coding	- && - && -	-
Os03g0209700	0	2.43976	3.43371	0	0	0	1.95782	0	3.32335	0.399888	1	Os03g0209700	3	5729595	5732123	+	534	protein_coding	- && - && -	-
Os04g0547800	0	2.43976	3.43371	0	0	0	1.95782	0	3.32335	0.399888	1	Os04g0547800	4	27416019	27421357	-	972	protein_coding	- && sp|Q9SJB4|GDL34_ARATH GDSL esterase/lipase At2g04570 OS=Arabidopsis thaliana OX=3702 GN=At2g04570 PE=2 SV=1 && -	ERF
Os01g0821300	2.13901	38.2228	12.8764	0	5.3613	0	17.7461	1.7871	3.31664	0.0587156	0.51433	OsWRKY108	1	35032858	35035321	-	1386	protein_coding	- && sp|Q93WU8|WRK54_ARATH Probable WRKY transcription factor 54 OS=Arabidopsis thaliana OX=3702 GN=WRKY54 PE=1 SV=2 && PF03106:WRKY DNA -binding domain	WRKY
Os04g0462300	32.0851	8.13252	13.7349	2.2274	3.21678	0	17.9842	1.81473	3.31478	0.0172043	0.310215	Os04g0462300	4	23094153	23095938	-	1114	protein_coding	- && - && -	-
Os01g0139700	16.0425	15.4518	64.3821	0	9.65034	0	31.9588	3.21678	3.31463	0.0238035	0.362505	Os01g0139700	1	2102113	2102672	-	560	protein_coding	- && - && -	-
Os01g0631800	32.0851	396.867	318.477	5.56851	27.8788	41.7192	249.143	25.0555	3.31222	0.000140899	0.0172936	Os01g0631800	1	25288392	25289157	+	766	protein_coding	- && - && -	-
Os11g0453900	6.41702	2.43976	2.57529	0	1.07226	0	3.81069	0.35742	3.31196	0.196257	1	RAB21	11	15320288	15321526	-	852	protein_coding	- && sp|A2ZDX4|DH16D_ORYSI Dehydrin Rab16D OS=Oryza sativa subsp. indica OX=39946 GN=RAB16D PE=2 SV=1 && PF00257:Dehydrin	-
Os07g0229200	37.4326	6.50601	20.6023	3.3411	3.21678	0	21.5136	2.18596	3.30624	0.0137833	0.282994	OsFbox355	7	7206630	7209537	-	1708	protein_coding	- && sp|Q84W80|FBL42_ARATH F-box/LRR-repeat protein At3g03360 OS=Arabidopsis thaliana OX=3702 GN=At3g03360 PE=2 SV=2 && -	NAC
Os05g0105401	5.34751	0	6.009	0	1.07226	0	3.7855	0.35742	3.3047	0.274535	1	Os05g0105401	5	297542	298520	-	979	protein_coding	- && sp|Q2R8L1|RGA5S_ORYSJ Disease resistance protein RGA5 OS=Oryza sativa subsp. japonica OX=39947 GN=RGA5 PE=2 SV=1 && -	CAMTA
Os04g0111250	7.48652	2.43976	11.1596	0	2.14452	0	7.02862	0.71484	3.29893	0.120834	0.652137	Os04g0111250	4	649031	650373	+	1343	protein_coding	- && sp|Q43870|APS2_ARATH ATP sulfurylase 2 OS=Arabidopsis thaliana OX=3702 GN=APS2 PE=1 SV=1 && -	-
Os05g0492600	3.20851	0	2.57529	0	0	0	1.92793	0	3.29156	0.404519	1	YR48	5	24197060	24200694	+	3635	protein_coding	- && sp|Q9LRR4|R13L1_ARATH Putative disease resistance RPP13-like protein 1 OS=Arabidopsis thaliana OX=3702 GN=RPPL1 PE=3 SV=1 && -	FAR1
Os02g0468100	3.20851	0	2.57529	0	0	0	1.92793	0	3.29156	0.404519	1	Os02g0468100	2	15759406	15760551	+	1146	protein_coding	- && sp|Q9FJ75|WAXS4_ARATH Probable long-chain-alcohol O-fatty-acyltransferase 4 OS=Arabidopsis thaliana OX=3702 GN=AT4 PE=2 SV=1 && PF13813:Membrane bound O-acyl transferase family	-
Os10g0496000	17.112	21.1445	55.7979	0	9.65034	0	31.3515	3.21678	3.28707	0.0217343	0.348324	OsDof27	10	18873532	18875014	-	1405	protein_coding	- && sp|Q9M161|DOF41_ARATH Dof zinc finger protein DOF4.1 OS=Arabidopsis thaliana OX=3702 GN=DOF4.1 PE=2 SV=2 && PF02701:Dof domain, zinc finger	Dof
novel.2047	0	0	11.1596	0	1.07226	0	3.71986	0.35742	3.28485	0.366608	1	-	8	3999952	4000377	-	333	-	- && - && -	-
Os03g0383600	13.9035	12.1988	5.15057	0	3.21678	0	10.4176	1.07226	3.28112	0.0732457	0.558276	Os03g0383600	3	15208874	15210538	+	1665	protein_coding	- && sp|Q9LZ72|KCS19_ARATH 3-ketoacyl-CoA synthase 19 OS=Arabidopsis thaliana OX=3702 GN=KCS19 PE=2 SV=1 && PF08541:3-Oxoacyl-[acyl-carrier-protein (ACP)] synthase III C terminal|PF08392:FAE1/Type III polyketide synthase-like protein	-
Os09g0456100	0	5.69276	0	0	0	0	1.89759	0	3.28033	0.406164	1	LP1	9	17182867	17188315	+	2845	protein_coding	- && - && PF03763:Remorin, C-terminal region	-
Os12g0605200	0	5.69276	0	0	0	0	1.89759	0	3.28033	0.406164	1	Os12g0605200	12	25541170	25544911	-	1196	protein_coding	- && sp|F4HZB5|NET1D_ARATH Protein NETWORKED 1D OS=Arabidopsis thaliana OX=3702 GN=NET1D PE=3 SV=1 && PF07765:KIP1-like protein	bHLH
novel.1657	0	5.69276	0	0	0	0	1.89759	0	3.28033	0.406164	1	-	6	24552517	24553031	+	301	-	- && - && -	-
novel.1281	0	5.69276	0	0	0	0	1.89759	0	3.28033	0.406164	1	-	4	21631788	21632220	+	319	-	- && - && -	-
Os05g0122700	0	5.69276	0	0	0	0	1.89759	0	3.28033	0.406164	1	OsRCI2-7	5	1246357	1247008	-	580	protein_coding	- && sp|Q9ARD5|LT02_HORVU Low temperature-induced protein lt101.2 OS=Hordeum vulgare OX=4513 GN=LT101.2 PE=2 SV=1 && -	-
novel.1070	0	5.69276	0	0	0	0	1.89759	0	3.28033	0.406164	1	-	3	25091472	25091851	+	281	-	- && - && -	-
novel.385	0	5.69276	0	0	0	0	1.89759	0	3.28033	0.406164	1	-	10	7680523	7681195	-	227	-	- && - && -	-
Os08g0193000	0	5.69276	0	0	0	0	1.89759	0	3.28033	0.406164	1	Os08g0193000	8	5432554	5434185	-	1632	protein_coding	- && - && -	-
novel.1626	0	5.69276	0	0	0	0	1.89759	0	3.28033	0.406164	1	-	6	15613381	15615100	+	275	-	- && - && -	-
novel.202	0	5.69276	0	0	0	0	1.89759	0	3.28033	0.406164	1	-	1	18372888	18373276	-	301	-	- && - && -	-
novel.1243	0	5.69276	0	0	0	0	1.89759	0	3.28033	0.406164	1	-	4	11206268	11206927	+	318	-	- && - && -	-
Os04g0635450	0	5.69276	0	0	0	0	1.89759	0	3.28033	0.406164	1	Os04g0635450	4	32331657	32332138	+	482	ncRNA	- && - && -	-
Os09g0327000	0	5.69276	0	0	0	0	1.89759	0	3.28033	0.406164	1	Os09g0327000	9	9641472	9642417	+	863	protein_coding	- && - && PF04654:Protein of unknown function, DUF599	-
Os10g0463032	0	5.69276	0	0	0	0	1.89759	0	3.28033	0.406164	1	Os10g0463032	10	17052157	17053269	-	631	ncRNA	- && sp|Q05045|CH61_CUCMA Chaperonin CPN60-1, mitochondrial OS=Cucurbita maxima OX=3661 GN=CPN60-1 PE=1 SV=1 && PF00118:TCP-1/cpn60 chaperonin family	bZIP
Os01g0153000	0	5.69276	0	0	0	0	1.89759	0	3.28033	0.406164	1	Os01g0153000	1	2851954	2855225	+	3129	protein_coding	- && sp|Q2R2D5|XA21_ORYSJ Receptor kinase-like protein Xa21 OS=Oryza sativa subsp. japonica OX=39947 GN=XA21 PE=1 SV=1 && PF13855:Leucine rich repeat|PF00069:Protein kinase domain|PF08263:Leucine rich repeat N-terminal domain	WRKY
Os02g0511901	0	5.69276	0	0	0	0	1.89759	0	3.28033	0.406164	1	Os02g0511901	2	18363893	18370186	+	2215	protein_coding	- && sp|F4HW04|DPOE1_ARATH DNA polymerase epsilon catalytic subunit A OS=Arabidopsis thaliana OX=3702 GN=POL2A PE=1 SV=1 && PF08490:Domain of unknown function (DUF1744)	-
Os11g0176250	0	5.69276	0	0	0	0	1.89759	0	3.28033	0.406164	1	Os11g0176250	11	3801750	3803538	+	561	ncRNA	- && sp|Q9ZVW2|HEN2_ARATH DExH-box ATP-dependent RNA helicase DExH10 OS=Arabidopsis thaliana OX=3702 GN=HEN2 PE=1 SV=2 && -	C3H
Os06g0230400	0	5.69276	0	0	0	0	1.89759	0	3.28033	0.406164	1	Os06g0230400	6	6766098	6770111	-	576	protein_coding	- && - && -	-
Os03g0588600	0	5.69276	0	0	0	0	1.89759	0	3.28033	0.406164	1	Os03g0588600	3	21748596	21751686	+	2215	protein_coding	- && sp|Q67ZB3|FRL3_ARATH FRIGIDA-like protein 3 OS=Arabidopsis thaliana OX=3702 GN=FRL3 PE=1 SV=1 && PF07899:Frigida-like protein	FAR1
Os08g0136001	0	5.69276	0	0	0	0	1.89759	0	3.28033	0.406164	1	Os08g0136001	8	2031265	2032955	-	876	protein_coding	- && sp|P43283|TRPB1_MAIZE Tryptophan synthase beta chain 1 (Fragment) OS=Zea mays OX=4577 GN=TSB1 PE=2 SV=1 && PF00291:Pyridoxal-phosphate dependent enzyme	-
Os06g0151100	0	5.69276	0	0	0	0	1.89759	0	3.28033	0.406164	1	Os06g0151100	6	2633736	2635234	-	1499	protein_coding	- && sp|Q9SRQ2|CHAT_ARATH (Z)-3-hexen-1-ol acetyltransferase OS=Arabidopsis thaliana OX=3702 GN=CHAT PE=1 SV=1 && PF02458:Transferase family	ARF
Os11g0654000	0	5.69276	0	0	0	0	1.89759	0	3.28033	0.406164	1	Os11g0654000	11	26140051	26144230	-	3687	protein_coding	- && sp|P0DO07|PIK2_ORYSJ Disease resistance protein Pik-2 OS=Oryza sativa subsp. japonica OX=39947 GN=PIK-2 PE=3 SV=1 && PF00931:NB-ARC domain|PF18052:Rx N-terminal domain	WRKY
Os11g0524051	0	5.69276	0	0	0	0	1.89759	0	3.28033	0.406164	1	Os11g0524051	11	18981927	18987762	-	877	protein_coding	- && sp|Q9FI46|CRL_ARATH Chromophore lyase CRL, chloroplastic OS=Arabidopsis thaliana OX=3702 GN=CRL PE=1 SV=1 && -	-
Os09g0535400	0	5.69276	0	0	0	0	1.89759	0	3.28033	0.406164	1	Os09g0535400	9	21054538	21055909	+	1372	protein_coding	- && - && -	-
Os07g0203500	0	5.69276	0	0	0	0	1.89759	0	3.28033	0.406164	1	Os07g0203500	7	5565331	5566233	-	903	protein_coding	- && - && -	-
Os07g0637600	0	5.69276	0	0	0	0	1.89759	0	3.28033	0.406164	1	Os07g0637600	7	26504430	26511490	-	2089	protein_coding	- && sp|O80528|HASP_ARATH Serine/threonine-protein kinase haspin homolog OS=Arabidopsis thaliana OX=3702 GN=HASPIN PE=1 SV=1 && PF12330:Haspin like kinase domain	-
Os03g0682200	0	5.69276	0	0	0	0	1.89759	0	3.28033	0.406164	1	OsAGO12	3	27153508	27156667	-	1401	protein_coding	- && sp|Q7Y001|AGO12_ORYSJ Protein argonaute 12 OS=Oryza sativa subsp. japonica OX=39947 GN=AGO12 PE=2 SV=2 && PF02171:Piwi domain|PF16487:Mid domain of argonaute	GATA
Os01g0928400	0	5.69276	0	0	0	0	1.89759	0	3.28033	0.406164	1	Os01g0928400	1	40744003	40750822	-	1569	protein_coding	- && sp|G3XKQ9|LAX2_ORYSJ Protein LAX PANICLE 2 OS=Oryza sativa subsp. japonica OX=39947 GN=LAX2 PE=1 SV=1 && -	-
Os10g0422700	0	5.69276	0	0	0	0	1.89759	0	3.28033	0.406164	1	Os10g0422700	10	14974639	14976372	-	1626	protein_coding	- && - && -	-
Os06g0642550	0	5.69276	0	0	0	0	1.89759	0	3.28033	0.406164	1	Os06g0642550	6	26159547	26161453	+	1807	protein_coding	- && sp|A0A0N9HT29|C71BE_SINHE Desmethyl-deoxy-podophyllotoxin synthase OS=Sinopodophyllum hexandrum OX=93608 GN=CYP71BE54 PE=1 SV=1 && PF00067:Cytochrome P450	E2F/DP
Os03g0216400	9.62553	0	11.1596	0	2.14452	0	6.92837	0.71484	3.2764	0.198031	0.744392	Os03g0216400	3	6118856	6120196	-	1341	protein_coding	- && sp|Q9MA95|PP214_ARATH Putative pentatricopeptide repeat-containing protein At3g05240 OS=Arabidopsis thaliana OX=3702 GN=PCMP-E82 PE=3 SV=2 && -	bHLH
Os08g0552000	4.27801	5.69276	11.1596	2.2274	0	0	7.04345	0.742467	3.27172	0.117556	0.647396	Os08g0552000	8	27652529	27654345	+	1569	protein_coding	- && - && PF03087:Arabidopsis protein of unknown function	-
Os02g0583700	3.20851	1.6265	0.858429	0	0	0	1.89781	0	3.26932	0.391758	1	Os02g0583700	2	22509550	22510620	-	630	protein_coding	- && - && -	-
Os07g0517900	5.34751	10.5723	25.7529	2.2274	2.14452	0	13.8909	1.45731	3.26858	0.0322205	0.41348	Os07g0517900	7	19975985	19981363	-	1515	protein_coding	- && sp|Q50EK1|C16B1_PICSI Cytochrome P450 716B1 OS=Picea sitchensis OX=3332 GN=CYP716B1 PE=2 SV=1 && PF00067:Cytochrome P450	NAC
Os05g0512301	5.34751	5.69276	0	0	1.07226	0	3.68009	0.35742	3.26531	0.283243	1	Os05g0512301	5	25387145	25387923	-	779	protein_coding	- && - && -	-
Os02g0788133	3.20851	2.43976	0	0	0	0	1.88275	0	3.2585	0.409371	1	Os02g0788133	2	33490232	33491122	-	796	protein_coding	- && - && PF05903:PPPDE putative peptidase domain	-
gene-psaB	3.20851	2.43976	0	0	0	0	1.88275	0	3.2585	0.409371	1	gene-psaB	Pt	36768	38972	-	2205	protein_coding	- && sp|P0C356|PSAB_ORYSA Photosystem I P700 chlorophyll a apoprotein A2 OS=Oryza sativa OX=4530 GN=psaB PE=3 SV=1 && PF00223:Photosystem I psaA/psaB protein	FAR1
Os02g0664050	8.55602	2.43976	0	0	1.07226	0	3.66526	0.35742	3.25452	0.290514	1	Os02g0664050	2	26930336	26932000	-	424	ncRNA	- && sp|O48646|GPX6_ARATH Probable phospholipid hydroperoxide glutathione peroxidase 6, mitochondrial OS=Arabidopsis thaliana OX=3702 GN=GPX6 PE=2 SV=2 && -	GATA
Os06g0115700	3.20851	0	7.72586	0	1.07226	0	3.64479	0.35742	3.25254	0.289967	1	Os06g0115700	6	875388	876368	-	981	protein_coding	- && - && -	-
ENSRNA049476307	0	4.87951	6.009	0	1.07226	0	3.6295	0.35742	3.25208	0.284284	1	snoZ199	8	1620414	1620498	+	85	snoRNA	- && - && -	-
Os01g0530316	27.8071	29.2771	24.8944	2.2274	6.43356	0	27.3262	2.88699	3.24934	0.00543545	0.189248	Os01g0530316	1	19083072	19083314	+	243	ncRNA	- && - && -	-
ENSRNA049465704	19.2511	0	0.858429	0	1.07226	1.01754	6.70316	0.6966	3.24909	0.190545	0.73676	Intron_gpII	10	10798445	10798521	+	77	sense_intronic	- && - && -	-
Os10g0500650	21.3901	24.3976	24.036	1.1137	1.07226	5.0877	23.2745	2.42455	3.24908	0.00419084	0.162364	Os10g0500650	10	19096260	19096549	-	290	ncRNA	- && - && -	-
Os11g0517200	0	6.50601	4.29214	0	1.07226	0	3.59939	0.35742	3.24054	0.287597	1	Os11g0517200	11	18544614	18548898	-	1149	protein_coding	- && - && -	-
Os06g0218600	2.13901	0	3.43371	0	0	0	1.85757	0	3.24044	0.412034	1	OsUCL16	6	6086859	6088128	+	886	protein_coding	- && sp|Q41001|BCP_PEA Blue copper protein OS=Pisum sativum OX=3888 PE=2 SV=1 && PF02298:Plastocyanin-like domain	C2H2
Os02g0237801	2.13901	0	3.43371	0	0	0	1.85757	0	3.24044	0.412034	1	Os02g0237801	2	7775144	7778858	+	3715	protein_coding	- && - && -	-
Os05g0255800	7.48652	0.813252	2.57529	1.1137	0	0	3.62502	0.371234	3.23714	0.227801	1	Os05g0255800	5	9438726	9442321	+	1868	protein_coding	- && - && PF04783:Protein of unknown function (DUF630)|PF04782:Protein of unknown function (DUF632)	-
novel.1092	0	8.13252	2.57529	0	1.07226	0	3.56927	0.35742	3.22881	0.294453	1	-	3	31468227	31468616	+	390	-	- && - && -	-
Os11g0641300	11.7645	4.06626	4.29214	0	2.14452	0	6.70764	0.71484	3.22776	0.130466	0.666387	Os11g0641300	11	25399957	25400721	+	765	protein_coding	- && - && -	-
Os05g0556650	14.973	0	5.15057	0	2.14452	0	6.70787	0.71484	3.22661	0.212615	0.756176	Os05g0556650	5	27686378	27687385	-	600	protein_coding	- && sp|Q940P8|TCPB_ARATH T-complex protein 1 subunit beta OS=Arabidopsis thaliana OX=3702 GN=CCT2 PE=1 SV=1 && PF00118:TCP-1/cpn60 chaperonin family	ERF
novel.1701	7.48652	5.69276	6.86743	0	2.14452	0	6.68224	0.71484	3.22632	0.122983	0.654118	-	6	9372472	9372912	-	306	-	- && - && -	-
Os06g0494701	10.695	7.31927	12.018	0	3.21678	0	10.0108	1.07226	3.22448	0.0772407	0.567857	Os06g0494701	6	17236186	17239130	-	2945	protein_coding	- && - && -	-
Os06g0133500	85.5602	1082.44	618.927	4.4548	92.2143	95.6488	595.642	64.106	3.21541	0.000478783	0.0408367	Os06g0133500	6	1785455	1785802	-	348	protein_coding	- && - && -	-
Os01g0653350	10.695	0	0	1.1137	0	0	3.56501	0.371234	3.21396	0.383623	1	Os01g0653350	1	26428183	26429329	-	690	protein_coding	- && - && -	-
Os12g0127200	25.6681	65.0601	184.562	5.56851	15.0116	9.15787	91.7634	9.91267	3.21093	0.000160018	0.019229	Os12g0127200	12	1309549	1310703	-	1155	protein_coding	- && sp|Q9ZVD2|NHL13_ARATH NDR1/HIN1-like protein 13 OS=Arabidopsis thaliana OX=3702 GN=NHL13 PE=2 SV=1 && PF03168:Late embryogenesis abundant protein	-
Os08g0239000	6.41702	0.813252	3.43371	0	1.07226	0	3.55466	0.35742	3.21044	0.231354	1	Os08g0239000	8	8424284	8425290	+	1007	protein_coding	- && - && PF05347:Complex 1 protein (LYR family)	-
Os01g0259900	456.678	663.613	400.028	51.2303	62.1911	50.877	506.773	54.7661	3.21038	9.11911e-16	1.32994e-12	SAD1L	1	8718704	8720961	+	792	protein_coding	- && sp|F4KF27|MDA2_ARATH Mediator-associated protein 2 OS=Arabidopsis thaliana OX=3702 GN=At5g64680 PE=1 SV=1 && -	-
Os04g0475200	0	10.5723	0	1.1137	0	0	3.52409	0.371234	3.20899	0.383587	1	Os04g0475200	4	23779181	23781629	+	2449	protein_coding	- && sp|Q7FAZ3|LERK1_ORYSJ G-type lectin S-receptor-like serine/threonine-protein kinase LECRK1 OS=Oryza sativa subsp. japonica OX=39947 GN=LECRK1 PE=2 SV=1 && PF00069:Protein kinase domain	S1Fa-like
Os05g0129200	0	10.5723	0	0	1.07226	0	3.52409	0.35742	3.20897	0.384141	1	OsGH9B12	5	1707173	1709074	-	1539	protein_coding	- && sp|P0C1U5|GUN14_ORYSJ Endoglucanase 14 OS=Oryza sativa subsp. japonica OX=39947 GN=Os05g0129200 PE=2 SV=1 && PF00759:Glycosyl hydrolase family 9	WRKY
Os01g0812800	24.5986	40.6626	92.7103	0	17.1562	0	52.6571	5.71872	3.20442	0.0186658	0.321665	Os01g0812800	1	34550416	34552611	-	614	protein_coding	- && sp|O49884|RL30_LUPLU 60S ribosomal protein L30 OS=Lupinus luteus OX=3873 GN=RPL30 PE=3 SV=1 && PF01248:Ribosomal protein L7Ae/L30e/S12e/Gadd45 family	-
Os02g0179200	1.0695	0	9.44271	0	1.07226	0	3.50407	0.35742	3.19832	0.315496	1	Os02g0179200	2	4390150	4393564	-	1338	protein_coding	- && sp|Q9M0A5|GGP3_ARATH Gamma-glutamyl peptidase 3 OS=Arabidopsis thaliana OX=3702 GN=GGP3 PE=1 SV=1 && PF00117:Glutamine amidotransferase class-I	-
Os09g0497100	2.13901	4.06626	4.29214	0	1.07226	0	3.49914	0.35742	3.19718	0.220774	1	Os09g0497100	9	19220516	19227564	-	3589	protein_coding	- && sp|Q9C5E7|PUM6_ARATH Pumilio homolog 6, chloroplastic OS=Arabidopsis thaliana OX=3702 GN=APUM6 PE=1 SV=1 && PF00806:Pumilio-family RNA binding repeat	G2-like
Os08g0536383	2.13901	3.25301	0	0	0	0	1.79734	0	3.19472	0.418826	1	Os08g0536383	8	26817443	26817646	+	204	ncRNA	- && - && -	-
Os04g0326201	2.13901	3.25301	0	0	0	0	1.79734	0	3.19472	0.418826	1	Os04g0326201	4	15120363	15121909	-	1525	protein_coding	- && sp|F8WKW1|UGT2_GARJA 7-deoxyloganetin glucosyltransferase OS=Gardenia jasminoides OX=114476 GN=UGT85A24 PE=1 SV=1 && PF00201:UDP-glucoronosyl and UDP-glucosyl transferase	GRAS
Os04g0375900	6.41702	3.25301	0.858429	0	1.07226	0	3.50948	0.35742	3.19281	0.234994	1	Os04g0375900	4	18361265	18366200	-	2531	protein_coding	- && sp|Q7XMJ2|KN10B_ORYSJ Kinesin-like protein KIN-10B OS=Oryza sativa subsp. japonica OX=39947 GN=KIN10B PE=2 SV=2 && PF00225:Kinesin motor domain|PF12836:Helix-hairpin-helix motif	MYB_related
Os05g0181700	351.866	2020.12	1207.81	34.5247	86.853	270.666	1193.26	130.681	3.19015	1.59418e-05	0.00316196	Os05g0181700	5	4926710	4927411	+	702	protein_coding	- && - && -	-
Os03g0715600	1.0695	0	4.29214	0	0	0	1.78722	0	3.18764	0.419883	1	Os03g0715600	3	28977570	28980305	+	1222	protein_coding	- && sp|P04464|CALM_WHEAT Calmodulin OS=Triticum aestivum OX=4565 PE=1 SV=3 && PF13499:EF-hand domain pair	NAC
Os04g0280251	1.0695	0	4.29214	0	0	0	1.78722	0	3.18764	0.419883	1	Os04g0280251	4	11869166	11887359	-	3147	protein_coding	- && sp|Q54R62|UCKC_DICDI Uridine-cytidine kinase C OS=Dictyostelium discoideum OX=44689 GN=udkC PE=3 SV=1 && -	-
Os08g0376900	8.55602	27.6506	12.8764	3.3411	2.14452	0	16.361	1.82854	3.17889	0.0237929	0.362505	Os08g0376900	8	17685537	17686015	+	479	protein_coding	- && - && -	-
Os08g0173300	68.4482	433.463	56.6563	20.0466	21.4452	20.3508	186.189	20.6142	3.17619	6.42485e-05	0.00989387	OsPROPEP3	8	4290418	4291283	+	866	protein_coding	- && - && -	-
Os05g0415600	16.0425	5.69276	17.1686	1.1137	3.21678	0	12.968	1.44349	3.17285	0.0394852	0.444576	Os05g0415600	5	20314680	20321520	-	5150	protein_coding	- && sp|Q8L7S6|HEXO3_ARATH Beta-hexosaminidase 3 OS=Arabidopsis thaliana OX=3702 GN=HEXO3 PE=1 SV=1 && -	-
Os12g0427600	5.34751	0	0	0	0	0	1.7825	0	3.17075	0.422412	1	OsSub63	12	13625375	13627725	-	2351	protein_coding	- && sp|A9QY38|SBT4_LOTJA Subtilisin-like protease 4 OS=Lotus japonicus OX=34305 GN=SBTM4 PE=2 SV=1 && PF05922:Peptidase inhibitor I9|PF17766:Fibronectin type-III domain|PF00082:Subtilase family	Trihelix
Os04g0435402	5.34751	0	0	0	0	0	1.7825	0	3.17075	0.422412	1	Os04g0435402	4	21654339	21654767	-	429	ncRNA	- && - && -	-
Os03g0284200	5.34751	0	0	0	0	0	1.7825	0	3.17075	0.422412	1	Os03g0284200	3	9764932	9765922	-	991	ncRNA	- && - && -	-
Os12g0610800	5.34751	0	0	0	0	0	1.7825	0	3.17075	0.422412	1	Os12g0610800	12	25807637	25809339	-	1103	protein_coding	- && sp|B8BMY7|CSPL6_ORYSI CASP-like protein 1B2 OS=Oryza sativa subsp. indica OX=39946 GN=OsI_39071 PE=2 SV=1 && PF04535:Domain of unknown function (DUF588)	LSD
Os04g0608850	5.34751	0	0	0	0	0	1.7825	0	3.17075	0.422412	1	Os04g0608850	4	30824029	30824837	-	497	ncRNA	- && sp|A0A1P8AS03|ECT4_ARATH YTH domain-containing protein ECT4 OS=Arabidopsis thaliana OX=3702 GN=ECT4 PE=2 SV=1 && -	C3H
Os08g0401500	5.34751	0	0	0	0	0	1.7825	0	3.17075	0.422412	1	Os08g0401500	8	19157206	19161819	-	2112	protein_coding	- && sp|Q9S746|HTH_ARATH Protein HOTHEAD OS=Arabidopsis thaliana OX=3702 GN=HTH PE=1 SV=1 && PF00732:GMC oxidoreductase|PF05199:GMC oxidoreductase	G2-like
novel.584	5.34751	0	0	0	0	0	1.7825	0	3.17075	0.422412	1	-	11	18666409	18667097	-	276	-	- && - && -	-
novel.1794	5.34751	0	0	0	0	0	1.7825	0	3.17075	0.422412	1	-	7	13938725	13939318	+	271	-	- && - && -	-
Os09g0501600	5.34751	0	0	0	0	0	1.7825	0	3.17075	0.422412	1	OsbHLH092	9	19406212	19408388	-	1554	protein_coding	- && sp|Q9CAA9|BH049_ARATH Transcription factor bHLH49 OS=Arabidopsis thaliana OX=3702 GN=BHLH49 PE=1 SV=1 && PF00010:Helix-loop-helix DNA-binding domain	bHLH
Os02g0715250	5.34751	0	0	0	0	0	1.7825	0	3.17075	0.422412	1	Os02g0715250	2	29675632	29676023	-	267	protein_coding	- && - && -	-
Os11g0234001	5.34751	0	0	0	0	0	1.7825	0	3.17075	0.422412	1	Os11g0234001	11	7114429	7115003	+	459	protein_coding	- && - && -	-
Os02g0808300	5.34751	0	0	0	0	0	1.7825	0	3.17075	0.422412	1	OsWAK23	2	34545277	34553608	+	1364	protein_coding	- && sp|Q9LMN6|WAK4_ARATH Wall-associated receptor kinase 4 OS=Arabidopsis thaliana OX=3702 GN=WAK4 PE=2 SV=1 && PF13947:Wall-associated receptor kinase galacturonan-binding	FAR1
Os09g0547900	5.34751	0	0	0	0	0	1.7825	0	3.17075	0.422412	1	Os09g0547900	9	21656212	21664428	+	3177	protein_coding	- && - && PF04780:Protein of unknown function (DUF629)	C2H2
Os02g0817300	5.34751	0	0	0	0	0	1.7825	0	3.17075	0.422412	1	Os02g0817300	2	35057036	35062522	+	1516	protein_coding	- && sp|O80856|ARC1A_ARATH Actin-related protein 2/3 complex subunit 1A OS=Arabidopsis thaliana OX=3702 GN=ARPC1A PE=2 SV=1 && -	GRAS
Os02g0609700	5.34751	0	0	0	0	0	1.7825	0	3.17075	0.422412	1	Os02g0609700	2	23929863	23931203	-	1341	ncRNA	- && - && -	-
Os01g0741200	5.34751	0	0	0	0	0	1.7825	0	3.17075	0.422412	1	OsLysM-RLK4	1	30949379	30952405	-	1537	protein_coding	- && sp|F4IB81|LYK3_ARATH LysM domain receptor-like kinase 3 OS=Arabidopsis thaliana OX=3702 GN=LYK3 PE=2 SV=1 && PF00069:Protein kinase domain	GRAS
Os03g0646850	5.34751	0	0	0	0	0	1.7825	0	3.17075	0.422412	1	Os03g0646850	3	25040422	25041271	-	685	ncRNA	- && sp|Q42877|RPB2_SOLLC DNA-directed RNA polymerase II subunit RPB2 OS=Solanum lycopersicum OX=4081 GN=RPB2 PE=2 SV=1 && PF04560:RNA polymerase Rpb2, domain 7|PF00562:RNA polymerase Rpb2, domain 6	WRKY
Os09g0551150	5.34751	0	0	0	0	0	1.7825	0	3.17075	0.422412	1	Os09g0551150	9	21805108	21806184	-	1077	protein_coding	- && sp|Q9ZT07|RKS1_ARATH G-type lectin S-receptor-like serine/threonine-protein kinase RKS1 OS=Arabidopsis thaliana OX=3702 GN=RKS1 PE=3 SV=3 && PF01453:D-mannose binding lectin|PF00954:S-locus glycoprotein domain	MYB_related
Os10g0133100	5.34751	0	0	0	0	0	1.7825	0	3.17075	0.422412	1	OsFbox521	10	2059421	2060817	-	1397	protein_coding	- && sp|Q9ZUB9|FB17_ARATH Putative F-box protein At1g23770 OS=Arabidopsis thaliana OX=3702 GN=At1g23770 PE=4 SV=1 && -	bHLH
Os03g0155300	5.34751	0	0	0	0	0	1.7825	0	3.17075	0.422412	1	OsEXPA12	3	2998855	2999999	+	966	protein_coding	- && sp|Q7G6Z2|EXP12_ORYSJ Expansin-A12 OS=Oryza sativa subsp. japonica OX=39947 GN=EXPA12 PE=2 SV=1 && PF03330:Lytic transglycolase|PF01357:Pollen allergen	bZIP
Os06g0589700	5.34751	0	0	0	0	0	1.7825	0	3.17075	0.422412	1	Os06g0589700	6	23136424	23139448	-	1449	protein_coding	- && sp|Q05196|PABP5_ARATH Polyadenylate-binding protein 5 OS=Arabidopsis thaliana OX=3702 GN=PAB5 PE=1 SV=3 && PF00658:Poly-adenylate binding protein, unique domain|PF00076:RNA recognition motif. (a.k.a. RRM, RBD, or RNP domain)	WOX
Os02g0550500	5.34751	0	0	0	0	0	1.7825	0	3.17075	0.422412	1	Os02g0550500	2	20706626	20711448	+	3232	protein_coding	- && - && PF10551:MULE transposase domain	B3
Os07g0190650	5.34751	0	0	0	0	0	1.7825	0	3.17075	0.422412	1	Os07g0190650	7	4878345	4880263	-	1857	protein_coding	- && sp|Q9LV10|PTR53_ARATH Protein NRT1/ PTR FAMILY 2.11 OS=Arabidopsis thaliana OX=3702 GN=NPF2.11 PE=1 SV=1 && PF00854:POT family	BBR-BPC
Os01g0138600	4.27801	37.4096	6.86743	2.2274	3.21678	0	16.185	1.81473	3.16988	0.0402387	0.447962	Os01g0138600	1	2063615	2065995	-	1656	protein_coding	- && - && -	-
novel.201	0	0	10.3011	1.1137	0	0	3.43371	0.371234	3.16945	0.393201	1	-	1	18339015	18339381	-	267	-	- && - && -	-
Os01g0810700	0	0	10.3011	1.1137	0	0	3.43371	0.371234	3.16945	0.393201	1	Os01g0810700	1	34438164	34442422	+	1645	protein_coding	- && sp|Q9FZB8|Y5181_ARATH Probable LRR receptor-like serine/threonine-protein kinase At1g51810 OS=Arabidopsis thaliana OX=3702 GN=At1g51810 PE=1 SV=1 && PF12819:Malectin-like domain	FAR1
ENSRNA049472231	0	0	10.3011	0	1.07226	0	3.43371	0.35742	3.16945	0.393767	1	snoZ118	2	783601	783708	-	108	snoRNA	- && - && -	-
Os10g0111350	0	1.6265	8.58429	1.1137	0	0	3.4036	0.371234	3.1584	0.315208	1	Os10g0111350	10	790406	791375	+	970	ncRNA	- && sp|Q93Z20|PTR17_ARATH Protein NRT1/ PTR FAMILY 8.5 OS=Arabidopsis thaliana OX=3702 GN=NPF8.5 PE=2 SV=1 && -	TALE
novel.1213	0	1.6265	8.58429	0	1.07226	0	3.4036	0.35742	3.15839	0.315764	1	-	4	4117356	4117855	+	312	-	- && - && -	-
Os10g0550066	8.55602	0	1.71686	0	1.07226	0	3.42429	0.35742	3.15491	0.318191	1	OsMED12_2	10	21570015	21572927	+	1265	protein_coding	- && sp|H3K2Y6|MED12_ARATH Mediator of RNA polymerase II transcription subunit 12 OS=Arabidopsis thaliana OX=3702 GN=MED12 PE=1 SV=1 && PF09497:Transcription mediator complex subunit Med12	-
Os12g0181533	12.834	89.4577	22.3191	3.3411	10.7226	0	41.537	4.6879	3.15338	0.0106711	0.252693	Os12g0181533	12	4121027	4123125	-	1730	protein_coding	- && sp|Q39134|AAP3_ARATH Amino acid permease 3 OS=Arabidopsis thaliana OX=3702 GN=AAP3 PE=1 SV=2 && PF01490:Transmembrane amino acid transporter protein	MYB_related
novel.500	1.0695	2.43976	1.71686	0	0	0	1.74204	0	3.15235	0.421917	1	-	11	24062992	24066064	+	2860	-	- && sp|P08770|TRA1_MAIZE Putative AC transposase OS=Zea mays OX=4577 PE=2 SV=2 && PF05699:hAT family C-terminal dimerisation region	bHLH
Os10g0534400	1.0695	6.50601	2.57529	0	1.07226	0	3.3836	0.35742	3.15165	0.244594	1	Os10g0534400	10	20786594	20787842	-	1145	protein_coding	- && - && -	-
Os07g0523300	137.966	32.5301	143.358	14.4781	10.7226	10.1754	104.618	11.792	3.14955	1.69377e-05	0.00323027	OsRPL44	7	20274858	20275820	+	676	protein_coding	- && sp|O23290|RL36A_ARATH 60S ribosomal protein L36a OS=Arabidopsis thaliana OX=3702 GN=RPL36AA PE=3 SV=3 && -	-
Os09g0249750	3.20851	0	6.86743	0	1.07226	0	3.35865	0.35742	3.13421	0.317994	1	Os09g0249750	9	3793011	3796214	-	464	protein_coding	- && sp|Q6K471|FTRC_ORYSJ Ferredoxin-thioredoxin reductase catalytic chain, chloroplastic OS=Oryza sativa subsp. japonica OX=39947 GN=Os09g0249900 PE=2 SV=1 && -	-
Os09g0555800	0	0	5.15057	0	0	0	1.71686	0	3.13306	0.428089	1	Os09g0555800	9	22082886	22084928	-	1780	protein_coding	- && sp|I3PB36|CNL_PETHY Trans-cinnamate:CoA ligase, peroxisomal OS=Petunia hybrida OX=4102 GN=CNL PE=1 SV=1 && PF13193:AMP-binding enzyme C-terminal domain|PF00501:AMP-binding enzyme	NAC
novel.901	0	0	5.15057	0	0	0	1.71686	0	3.13306	0.428089	1	-	2	3525430	3529594	-	1254	-	- && sp|Q84TE6|NAC22_ARATH NAC domain-containing protein 21/22 OS=Arabidopsis thaliana OX=3702 GN=NAC021 PE=1 SV=2 && PF02365:No apical meristem (NAM) protein	NAC
novel.1018	0	0	5.15057	0	0	0	1.71686	0	3.13306	0.428089	1	-	3	8351748	8352033	+	286	-	- && - && -	-
novel.538	0	0	5.15057	0	0	0	1.71686	0	3.13306	0.428089	1	-	11	5441319	5454204	-	719	-	- && - && -	-
Os02g0670100	0	0	5.15057	0	0	0	1.71686	0	3.13306	0.428089	1	OsRLCK82	2	27215205	27217721	-	1427	protein_coding	- && sp|Q9SII6|PIX13_ARATH Probable serine/threonine-protein kinase PIX13 OS=Arabidopsis thaliana OX=3702 GN=PIX13 PE=1 SV=2 && PF07714:Protein tyrosine kinase	bHLH
Os05g0400500	0	0	5.15057	0	0	0	1.71686	0	3.13306	0.428089	1	Os05g0400500	5	19480823	19482167	+	499	protein_coding	- && - && -	-
gene-rps13	0	0	5.15057	0	0	0	1.71686	0	3.13306	0.428089	1	gene-rps13	Mt	242491	242841	-	351	protein_coding	- && sp|P07924|RT13_WHEAT Ribosomal protein S13, mitochondrial OS=Triticum aestivum OX=4565 GN=RPS13 PE=3 SV=2 && PF00416:Ribosomal protein S13/S18	-
Os08g0433350	0	0	5.15057	0	0	0	1.71686	0	3.13306	0.428089	1	Os08g0433350	8	21015721	21015974	+	254	protein_coding	- && sp|A9LYG9|PSBI_ACOAM Photosystem II reaction center protein I OS=Acorus americanus OX=263995 GN=psbI PE=3 SV=1 && -	-
Os05g0208050	0	0	5.15057	0	0	0	1.71686	0	3.13306	0.428089	1	Os05g0208050	5	6699339	6700469	-	1040	protein_coding	- && sp|Q9C5M0|DTC_ARATH Mitochondrial dicarboxylate/tricarboxylate transporter DTC OS=Arabidopsis thaliana OX=3702 GN=DTC PE=1 SV=1 && PF00153:Mitochondrial carrier protein	M-type_MADS
Os07g0554900	0	0	5.15057	0	0	0	1.71686	0	3.13306	0.428089	1	OsFbox393	7	22101917	22105152	+	2012	protein_coding	- && - && -	-
Os05g0248200	0	0	5.15057	0	0	0	1.71686	0	3.13306	0.428089	1	Os05g0248200	5	8981788	8982953	+	1166	protein_coding	- && sp|Q5WMW5|XIP_ORYSJ Xylanase inhibitor protein XIP OS=Oryza sativa subsp. japonica OX=39947 GN=XIP PE=2 SV=1 && PF00704:Glycosyl hydrolases family 18	C2H2
Os11g0524900	0	0	5.15057	0	0	0	1.71686	0	3.13306	0.428089	1	OsSTA260	11	19022642	19026620	-	2121	protein_coding	- && sp|Q5U9T2|LECH_HORVU Horcolin OS=Hordeum vulgare OX=4513 PE=3 SV=1 && PF01419:Jacalin-like lectin domain	B3
Os10g0122100	0	0	5.15057	0	0	0	1.71686	0	3.13306	0.428089	1	Os10g0122100	10	1412002	1412362	-	361	protein_coding	- && - && -	-
Os03g0719000	0	0	5.15057	0	0	0	1.71686	0	3.13306	0.428089	1	Os03g0719000	3	29114654	29117733	-	1671	protein_coding	- && sp|Q9SIS3|MA656_ARATH 65-kDa microtubule-associated protein 6 OS=Arabidopsis thaliana OX=3702 GN=MAP65-6 PE=1 SV=1 && PF03999:Microtubule associated protein (MAP65/ASE1 family)	LBD
Os04g0515350	0	0	5.15057	0	0	0	1.71686	0	3.13306	0.428089	1	Os04g0515350	4	25751498	25753118	+	431	protein_coding	- && sp|Q9SIM4|RL141_ARATH 60S ribosomal protein L14-1 OS=Arabidopsis thaliana OX=3702 GN=RPL14A PE=2 SV=1 && -	-
Os08g0197025	0	0	5.15057	0	0	0	1.71686	0	3.13306	0.428089	1	Os08g0197025	8	5613322	5616590	-	2085	protein_coding	- && sp|Q7X7A4|MOF_ORYSJ MEIOTIC F-BOX protein MOF OS=Oryza sativa subsp. japonica OX=39947 GN=MOF PE=1 SV=2 && -	BES1
Os08g0510101	0	0	5.15057	0	0	0	1.71686	0	3.13306	0.428089	1	Os08g0510101	8	25310647	25311749	-	901	protein_coding	- && sp|Q9M5J9|PGIP1_ARATH Polygalacturonase inhibitor 1 OS=Arabidopsis thaliana OX=3702 GN=PGIP1 PE=1 SV=1 && -	MYB_related
Os12g0221600	0	0	5.15057	0	0	0	1.71686	0	3.13306	0.428089	1	OsRALF-35	12	6576372	6577029	+	658	protein_coding	- && - && -	-
Os07g0268800	0	0	5.15057	0	0	0	1.71686	0	3.13306	0.428089	1	Os07g0268800	7	9738390	9740798	+	2409	protein_coding	- && - && PF13968:Domain of unknown function (DUF4220)|PF04578:Protein of unknown function, DUF594	TCP
Os03g0626000	0	0	5.15057	0	0	0	1.71686	0	3.13306	0.428089	1	Os03g0626000	3	23831912	23832694	+	783	protein_coding	- && - && -	-
Os06g0618050	0	0	5.15057	0	0	0	1.71686	0	3.13306	0.428089	1	Os06g0618050	6	24805630	24808211	-	1190	protein_coding	- && sp|F4JET1|NSE4B_ARATH Non-structural maintenance of chromosomes element 4 homolog B OS=Arabidopsis thaliana OX=3702 GN=NSE4B PE=2 SV=1 && -	C3H
Os06g0708075	0	0	5.15057	0	0	0	1.71686	0	3.13306	0.428089	1	Os06g0708075	6	29951260	29953086	-	1047	ncRNA	- && sp|Q5Z9J0|MPK12_ORYSJ Mitogen-activated protein kinase 12 OS=Oryza sativa subsp. japonica OX=39947 GN=MPK12 PE=1 SV=2 && PF00069:Protein kinase domain	HB-other
Os07g0273301	0	0	5.15057	0	0	0	1.71686	0	3.13306	0.428089	1	Os07g0273301	7	10128299	10137995	-	1869	protein_coding	- && sp|B2ZX90|FAS1_ORYSJ Chromatin assembly factor 1 subunit FSM OS=Oryza sativa subsp. japonica OX=39947 GN=FSM PE=2 SV=1 && PF12253:Chromatin assembly factor 1 subunit A	HB-other
Os01g0765600	0	0	5.15057	0	0	0	1.71686	0	3.13306	0.428089	1	Os01g0765600	1	32258915	32260026	-	1112	protein_coding	- && sp|Q8L3R2|CML41_ARATH Probable calcium-binding protein CML41 OS=Arabidopsis thaliana OX=3702 GN=CML41 PE=2 SV=2 && PF00036:EF hand|PF13833:EF-hand domain pair	-
Os01g0242400	0	0	5.15057	0	0	0	1.71686	0	3.13306	0.428089	1	Os01g0242400	1	7856373	7857611	+	1239	protein_coding	- && sp|Q9LNB9|LBD2_ARATH LOB domain-containing protein 2 OS=Arabidopsis thaliana OX=3702 GN=LBD2 PE=2 SV=2 && PF03195:Lateral organ boundaries (LOB) domain	LBD
Os12g0524201	0	0	5.15057	0	0	0	1.71686	0	3.13306	0.428089	1	Os12g0524201	12	20541795	20543788	+	1994	protein_coding	- && - && -	-
Os11g0167600	0	0	5.15057	0	0	0	1.71686	0	3.13306	0.428089	1	OsEXO70C2	11	3266129	3268207	+	2079	protein_coding	- && sp|Q9FGH9|E70B1_ARATH Exocyst complex component EXO70B1 OS=Arabidopsis thaliana OX=3702 GN=EXO70B1 PE=1 SV=1 && PF03081:Exo70 exocyst complex subunit	GRAS
Os02g0210700	0	0	5.15057	0	0	0	1.71686	0	3.13306	0.428089	1	Os02g0210700	2	6183755	6187803	+	3912	protein_coding	- && sp|Q2R2D5|XA21_ORYSJ Receptor kinase-like protein Xa21 OS=Oryza sativa subsp. japonica OX=39947 GN=XA21 PE=1 SV=1 && PF08263:Leucine rich repeat N-terminal domain|PF00069:Protein kinase domain|PF13855:Leucine rich repeat	WRKY
Os01g0584200	0	0	5.15057	0	0	0	1.71686	0	3.13306	0.428089	1	Os01g0584200	1	22683901	22688068	-	2584	protein_coding	- && sp|Q39160|MYO5_ARATH Myosin-5 OS=Arabidopsis thaliana OX=3702 GN=XI-1 PE=1 SV=1 && PF01843:DIL domain	NAC
Os08g0138100	1.0695	8.94577	0	0	1.07226	0	3.33842	0.35742	3.13108	0.33084	1	OsUCL26	8	2137494	2138081	+	588	protein_coding	- && sp|O82081|UCC1_ARATH Uclacyanin 1 OS=Arabidopsis thaliana OX=3702 GN=UCC1 PE=1 SV=1 && PF02298:Plastocyanin-like domain	C2H2
Os06g0592400	1.0695	4.06626	0	0	0	0	1.71192	0	3.12831	0.428807	1	OsALDH2B2	6	23291753	23292254	+	502	protein_coding	- && sp|A0A2I7G3B0|ALDH1_TANCI Aldehyde dehydrogenase 1 OS=Tanacetum cinerariifolium OX=118510 GN=ALDH1 PE=1 SV=1 && -	NAC
Os11g0491500	1.0695	4.06626	0	0	0	0	1.71192	0	3.12831	0.428807	1	OsENODL22	11	17383893	17384607	+	639	protein_coding	- && - && PF02298:Plastocyanin-like domain	-
Os01g0841400	1.0695	4.06626	0	0	0	0	1.71192	0	3.12831	0.428807	1	Os01g0841400	1	36117133	36118473	+	1341	protein_coding	- && - && PF13041:PPR repeat family	MYB
Os08g0474000	0	51.2349	29.1866	0	0	9.15787	26.8071	3.05262	3.12781	0.101112	0.615525	DERF3	8	23353856	23354936	+	834	protein_coding	- && sp|Q9SZ06|EF109_ARATH Ethylene-responsive transcription factor ERF109 OS=Arabidopsis thaliana OX=3702 GN=ERF109 PE=1 SV=1 && PF00847:AP2 domain	ERF
Os02g0773732	0	5.69276	4.29214	0	1.07226	0	3.3283	0.35742	3.12764	0.314865	1	OsTBL31	2	32670804	32673918	-	2713	protein_coding	- && sp|Q9FG35|TBR_ARATH Protein trichome birefringence OS=Arabidopsis thaliana OX=3702 GN=TBR PE=1 SV=1 && PF14416:PMR5 N terminal Domain|PF13839:GDSL/SGNH-like Acyl-Esterase family found in Pmr5 and Cas1p	BES1
ENSRNA049472477	0	0.813252	4.29214	0	0	0	1.7018	0	3.12097	0.42992	1	MIR815	5	14992252	14992329	+	78	pre_miRNA	- && - && -	-
Os05g0564450	0	0.813252	4.29214	0	0	0	1.7018	0	3.12097	0.42992	1	Os05g0564450	5	28093214	28094390	+	581	protein_coding	- && sp|Q9FJH0|RAA1F_ARATH Ras-related protein RABA1f OS=Arabidopsis thaliana OX=3702 GN=RABA1F PE=2 SV=1 && PF00071:Ras family	WOX
Os04g0249600	364.7	274.066	23.1776	18.9329	24.662	32.5613	220.648	25.3854	3.11807	0.000121081	0.0158834	STR6	4	9671368	9674023	-	1891	protein_coding	- && sp|Q8RUD6|HARC1_ARATH Protein HIGH ARSENIC CONTENT 1, mitochondrial OS=Arabidopsis thaliana OX=3702 GN=HAC1 PE=1 SV=1 && PF00581:Rhodanese-like domain	-
Os01g0778900	18.1815	24.3976	4.29214	2.2274	3.21678	0	15.6237	1.81473	3.1152	0.0340659	0.421004	Os01g0778900	1	32976736	32977251	-	516	protein_coding	- && - && -	-
Os01g0734501	4.27801	0	0.858429	0	0	0	1.71215	0	3.11505	0.430817	1	Os01g0734501	1	30646787	30647149	+	363	protein_coding	- && - && -	-
Os01g0147600	4.27801	0	0.858429	0	0	0	1.71215	0	3.11505	0.430817	1	Os01g0147600	1	2573049	2577415	-	780	protein_coding	- && - && -	-
Os07g0650375	4.27801	0	0.858429	0	0	0	1.71215	0	3.11505	0.430817	1	Os07g0650375	7	27185312	27189685	+	2964	protein_coding	- && - && -	MYB_related
Os03g0154300	4.27801	0	0.858429	0	0	0	1.71215	0	3.11505	0.430817	1	Os03g0154300	3	2968984	2982526	+	2932	protein_coding	- && sp|Q9S7V4|HA22A_ARATH HVA22-like protein a OS=Arabidopsis thaliana OX=3702 GN=HVA22A PE=2 SV=1 && -	bHLH
Os01g0354450	0	7.31927	2.57529	0	1.07226	0	3.29818	0.35742	3.11498	0.321536	1	Os01g0354450	1	14229224	14230079	-	856	protein_coding	- && - && -	-
Os03g0165050	12.834	85.3914	24.036	7.79591	6.43356	0	40.7538	4.74316	3.11293	0.00884748	0.230163	Os03g0165050	3	3500612	3501013	+	402	protein_coding	- && - && -	-
Os02g0193300	19.2511	200.06	168.252	21.1603	8.57808	15.2631	129.188	15.0005	3.10896	0.000190366	0.0216502	Os02g0193300	2	5194540	5195290	-	751	protein_coding	- && - && PF14009:Domain of unknown function (DUF4228)	-
EPlORYSAT000373647	0	1.6265	3.43371	0	0	0	1.68674	0	3.10877	0.43177	1	rrn18	Mt	282767	284461	-	1695	rRNA	- && - && -	-
Os02g0156700	0	1.6265	3.43371	0	0	0	1.68674	0	3.10877	0.43177	1	Os02g0156700	2	3106065	3109343	+	3279	protein_coding	- && - && PF08263:Leucine rich repeat N-terminal domain|PF13855:Leucine rich repeat	ERF
Os06g0504100	11.7645	2.43976	4.29214	0	2.14452	0	6.16548	0.71484	3.10489	0.160886	0.706617	OsMADS75	6	17869243	17869929	-	687	protein_coding	- && sp|Q9FKK2|AGL62_ARATH Agamous-like MADS-box protein AGL62 OS=Arabidopsis thaliana OX=3702 GN=AGL62 PE=1 SV=1 && PF00319:SRF-type transcription factor (DNA-binding and dimerisation domain)	M-type_MADS
Os06g0536333	4.27801	0.813252	0	0	0	0	1.69709	0	3.10269	0.432695	1	Os06g0536333	6	20093428	20094565	+	540	protein_coding	- && sp|Q72M93|Y3295_LEPIC Macro domain-containing protein LIC_13295 OS=Leptospira interrogans serogroup Icterohaemorrhagiae serovar copenhageni (strain Fiocruz L1-130) OX=267671 GN=LIC_13295 PE=4 SV=1 && PF01661:Macro domain	-
novel.2119	0	8.94577	0.858429	1.1137	0	0	3.26807	0.371234	3.10194	0.337052	1	-	8	21538213	21538830	-	285	-	- && sp|Q9SUH5|AUG8_ARATH AUGMIN subunit 8 OS=Arabidopsis thaliana OX=3702 GN=AUG8 PE=1 SV=1 && -	-
ENSRNA049472108	7.48652	11.3855	0	2.2274	0	0	6.29068	0.742467	3.09907	0.233437	0.773895	snoR64	2	634569	634662	+	94	snoRNA	- && - && -	-
Os11g0123066	4.27801	10.5723	3.43371	0	2.14452	0	6.09467	0.71484	3.09696	0.15775	0.700606	Os11g0123066	11	1033365	1037017	+	3498	protein_coding	- && - && -	FAR1
Os02g0225900	18.1815	77.2589	14.5933	6.68221	3.21678	3.05262	36.6779	4.3172	3.09454	0.00312894	0.138776	Os02g0225900	2	7062837	7064444	+	1608	protein_coding	- && sp|O65451|FB333_ARATH Probable F-box protein At4g22030 OS=Arabidopsis thaliana OX=3702 GN=At4g22030 PE=4 SV=1 && PF14476:Petal formation-expressed	-
gene-rps15	0	9.75902	0	1.1137	0	0	3.25301	0.371234	3.09366	0.410996	1	gene-rps15	Pt	100818	101090	+	273	protein_coding	- && sp|Q6ENB2|RR15_ORYNI 30S ribosomal protein S15, chloroplastic OS=Oryza nivara OX=4536 GN=rps15-A PE=3 SV=1 && -	-
novel.1702	0	9.75902	0	0	1.07226	0	3.25301	0.35742	3.09364	0.411591	1	-	6	9735864	9736658	-	381	-	- && - && -	-
Os03g0363950	0	9.75902	0	0	1.07226	0	3.25301	0.35742	3.09364	0.411591	1	Os03g0363950	3	14188486	14192214	-	1744	protein_coding	- && - && -	bZIP
Os02g0722350	5.34751	33.3433	7.72586	4.4548	1.07226	0	15.4722	1.84235	3.08894	0.0473899	0.473441	Os02g0722350	2	29985287	29987543	-	2257	protein_coding	- && sp|F4JRE0|TMN12_ARATH Transmembrane 9 superfamily member 12 OS=Arabidopsis thaliana OX=3702 GN=TMN12 PE=2 SV=1 && PF02990:Endomembrane protein 70	-
Os04g0193300	0	3.25301	1.71686	0	0	0	1.65662	0	3.08411	0.435527	1	OsFbox183	4	6384637	6388945	-	2178	protein_coding	- && sp|Q9C800|FB34_ARATH Putative F-box protein At1g33530 OS=Arabidopsis thaliana OX=3702 GN=At1g33530 PE=4 SV=1 && PF00646:F-box domain|PF08268:F-box associated domain	-
Os02g0649700	0	3.25301	1.71686	0	0	0	1.65662	0	3.08411	0.435527	1	OsFtsH7	2	26156276	26162430	+	3059	protein_coding	- && sp|Q6H6R9|FTSH7_ORYSJ ATP-dependent zinc metalloprotease FTSH 7, chloroplastic OS=Oryza sativa subsp. japonica OX=39947 GN=FTSH7 PE=3 SV=1 && PF06480:FtsH Extracellular|PF17862:AAA+ lid domain|PF01434:Peptidase family M41|PF00004:ATPase family associated with various cellular activities (AAA)	WRKY
Os10g0129100	82.3517	44.7288	66.9574	0	7.50582	15.2631	64.6793	7.58964	3.08202	0.00139065	0.0818338	OsFbox519	10	1785224	1788076	-	2247	protein_coding	- && sp|O23257|FBL72_ARATH Putative F-box/LRR-repeat protein At4g13960 OS=Arabidopsis thaliana OX=3702 GN=At4g13960 PE=4 SV=1 && -	BES1
Os08g0418600	2.13901	3.25301	4.29214	0	1.07226	0	3.22805	0.35742	3.0803	0.249033	1	Os08g0418600	8	20021117	20022817	+	865	protein_coding	- && - && -	-
Os11g0251250	9.62553	12.1988	6.009	3.3411	0	0	9.27777	1.1137	3.07891	0.100566	0.614724	Os11g0251250	11	8158799	8159426	-	628	protein_coding	- && - && -	-
novel.304	0	4.06626	0.858429	0	0	0	1.64156	0	3.07164	0.437434	1	-	10	8667879	8668239	+	289	-	- && - && -	-
Os12g0203200	0	4.06626	0.858429	0	0	0	1.64156	0	3.07164	0.437434	1	Os12g0203200	12	5399052	5401325	+	514	protein_coding	- && - && -	-
novel.453	5.34751	0	4.29214	0	1.07226	0	3.21322	0.35742	3.0668	0.332415	1	-	11	6151320	6152300	+	874	-	- && - && -	B3
Os02g0792600	16.0425	4.06626	6.86743	0	3.21678	0	8.99208	1.07226	3.06555	0.113439	0.638824	Os02g0792600	2	33680142	33681521	+	1180	protein_coding	- && - && -	-
Os02g0112900	12.834	0	122.755	4.4548	11.7949	0	45.1964	5.41655	3.06336	0.0661173	0.538479	OsGABA-T	2	679468	697321	-	1601	protein_coding	- && sp|Q6ZH29|GATP4_ORYSJ Probable gamma-aminobutyrate transaminase 4 OS=Oryza sativa subsp. japonica OX=39947 GN=GABA-T PE=2 SV=1 && PF00202:Aminotransferase class-III	ERF
novel.1907	9.62553	0	0	0	1.07226	0	3.20851	0.35742	3.06167	0.42029	1	-	7	20178106	20179002	-	276	-	- && - && -	-
Os02g0795850	0	4.87951	0	0	0	0	1.6265	0	3.05907	0.439362	1	Os02g0795850	2	33836943	33837607	-	553	protein_coding	- && sp|Q9LSQ3|LRL3_ARATH Transcription factor LRL3 OS=Arabidopsis thaliana OX=3702 GN=LRL3 PE=2 SV=1 && -	bHLH
Os05g0270800	0	4.87951	0	0	0	0	1.6265	0	3.05907	0.439362	1	Os05g0270800	5	10914088	10916007	+	816	protein_coding	- && sp|P52423|PUR3_VIGUN Phosphoribosylglycinamide formyltransferase, chloroplastic OS=Vigna unguiculata OX=3917 GN=PUR3 PE=2 SV=2 && PF00551:Formyl transferase	-
Os05g0363566	0	4.87951	0	0	0	0	1.6265	0	3.05907	0.439362	1	Os05g0363566	5	17368029	17369091	-	1057	protein_coding	- && - && -	-
Os02g0591850	0	4.87951	0	0	0	0	1.6265	0	3.05907	0.439362	1	Os02g0591850	2	22888409	22888823	+	415	ncRNA	- && - && -	-
Os02g0188600	0	4.87951	0	0	0	0	1.6265	0	3.05907	0.439362	1	Os02g0188600	2	4913036	4913371	-	336	protein_coding	- && - && -	-
Os11g0460500	0	4.87951	0	0	0	0	1.6265	0	3.05907	0.439362	1	Os11g0460500	11	15667656	15670725	+	1318	protein_coding	- && - && -	-
Os08g0391700	0	4.87951	0	0	0	0	1.6265	0	3.05907	0.439362	1	Os08g0391700	8	18542460	18547920	-	1248	protein_coding	- && sp|Q84TC2|BX6_MAIZE DIBOA-glucoside dioxygenase BX6 OS=Zea mays OX=4577 GN=BX6 PE=1 SV=1 && PF14226:non-haem dioxygenase in morphine synthesis N-terminal|PF03171:2OG-Fe(II) oxygenase superfamily	STAT
Os09g0518750	0	4.87951	0	0	0	0	1.6265	0	3.05907	0.439362	1	Os09g0518750	9	20249609	20250111	-	503	protein_coding	- && - && -	-
Os12g0115801	0	4.87951	0	0	0	0	1.6265	0	3.05907	0.439362	1	Os12g0115801	12	766799	767974	+	643	ncRNA	- && sp|A0A2U7XUE3|CHIL2_HUMLU Chalcone isomerase-like protein 2 OS=Humulus lupulus OX=3486 GN=CHIL2 PE=1 SV=1 && -	-
Os07g0448100	0	4.87951	0	0	0	0	1.6265	0	3.05907	0.439362	1	OsPIP2	7	15358960	15360391	+	1214	protein_coding	- && sp|Q8GRT8|PIP24_ORYSJ Aquaporin PIP2-4 OS=Oryza sativa subsp. japonica OX=39947 GN=PIP2-4 PE=2 SV=1 && PF00230:Major intrinsic protein	C3H
Os03g0105000	0	4.87951	0	0	0	0	1.6265	0	3.05907	0.439362	1	Os03g0105000	3	313806	315321	+	1516	protein_coding	- && - && -	-
Os04g0558900	0	4.87951	0	0	0	0	1.6265	0	3.05907	0.439362	1	OsSub43	4	27997197	27999958	+	2762	protein_coding	- && sp|G7KEU7|SBT_MEDTR Subtilisin-like protease OS=Medicago truncatula OX=3880 GN=SBT PE=2 SV=1 && PF05922:Peptidase inhibitor I9|PF00082:Subtilase family|PF17766:Fibronectin type-III domain	Trihelix
Os05g0520401	0	4.87951	0	0	0	0	1.6265	0	3.05907	0.439362	1	Os05g0520401	5	25833421	25834392	-	972	protein_coding	- && sp|P69781|GAT12_ARATH GATA transcription factor 12 OS=Arabidopsis thaliana OX=3702 GN=GATA12 PE=2 SV=1 && PF00320:GATA zinc finger	GATA
Os01g0288700	0	4.87951	0	0	0	0	1.6265	0	3.05907	0.439362	1	Os01g0288700	1	10398599	10399256	+	658	protein_coding	- && - && -	-
Os11g0637900	0	4.87951	0	0	0	0	1.6265	0	3.05907	0.439362	1	Os11g0637900	11	25205090	25206092	+	1003	protein_coding	- && sp|Q41745|LPAT_MAIZE 1-acyl-sn-glycerol-3-phosphate acyltransferase PLS1 OS=Zea mays OX=4577 GN=PLS1 PE=2 SV=1 && -	-
Os07g0107366	0	4.87951	0	0	0	0	1.6265	0	3.05907	0.439362	1	Os07g0107366	7	404708	405708	+	1001	protein_coding	- && sp|Q9FIG6|DIR1_ARATH Dirigent protein 1 OS=Arabidopsis thaliana OX=3702 GN=DIR1 PE=2 SV=1 && PF03018:Dirigent-like protein	NAC
Os06g0264200	0	4.87951	0	0	0	0	1.6265	0	3.05907	0.439362	1	OsBBX17	6	8704831	8706949	+	2020	protein_coding	- && sp|Q8RWD0|COL16_ARATH Zinc finger protein CONSTANS-LIKE 16 OS=Arabidopsis thaliana OX=3702 GN=COL16 PE=1 SV=2 && PF06203:CCT motif|PF00643:B-box zinc finger	CO-like
Os07g0511100	0	4.87951	0	0	0	0	1.6265	0	3.05907	0.439362	1	Os07g0511100	7	19515060	19516021	+	962	protein_coding	- && - && -	-
Os11g0104260	0	4.87951	0	0	0	0	1.6265	0	3.05907	0.439362	1	Os11g0104260	11	179895	181542	+	1648	protein_coding	- && - && -	-
Os05g0544600	0	4.87951	0	0	0	0	1.6265	0	3.05907	0.439362	1	Os05g0544600	5	27024974	27027058	-	2085	protein_coding	- && - && PF13968:Domain of unknown function (DUF4220)|PF04578:Protein of unknown function, DUF594	TCP
Os12g0141800	0	4.87951	0	0	0	0	1.6265	0	3.05907	0.439362	1	Os12g0141800	12	2028539	2030789	+	2251	protein_coding	- && - && PF11443:Domain of unknown function (DUF2828)	-
Os01g0729600	0	4.87951	0	0	0	0	1.6265	0	3.05907	0.439362	1	Os01g0729600	1	30413693	30415806	-	2021	protein_coding	- && - && PF00266:Aminotransferase class-V	NAC
Os02g0285700	0	4.87951	0	0	0	0	1.6265	0	3.05907	0.439362	1	Os02g0285700	2	10725543	10729638	-	4096	protein_coding	- && sp|Q9LTW5|AGC15_ARATH Serine/threonine-protein kinase AGC1-5 OS=Arabidopsis thaliana OX=3702 GN=AGC1-5 PE=1 SV=1 && PF00069:Protein kinase domain	NAC
novel.1280	1.0695	3.25301	5.15057	0	1.07226	0	3.15769	0.35742	3.05069	0.265749	1	-	4	21354130	21354571	+	357	-	- && - && -	-
Os01g0647200	0	75.6324	0	0	0	9.15787	25.2108	3.05262	3.04413	NA	1	Os01g0647200	1	26086062	26088337	-	2276	protein_coding	- && - && -	-
novel.1049	0	0	9.44271	0	1.07226	0	3.14757	0.35742	3.04401	0.423711	1	-	3	19411975	19412960	+	323	-	- && - && -	-
Os04g0469425	12.834	0.813252	4.29214	1.1137	1.07226	0	5.97981	0.728654	3.04119	0.154276	0.695872	Os04g0469425	4	23460674	23461204	+	531	protein_coding	- && sp|Q9M1V3|PP296_ARATH Pentatricopeptide repeat-containing protein At3g63370, chloroplastic OS=Arabidopsis thaliana OX=3702 GN=PCMP-H83 PE=2 SV=2 && -	bHLH
Os06g0727900	0	0.813252	8.58429	0	1.07226	0	3.13251	0.35742	3.03841	0.353089	1	Os06g0727900	6	30982225	30988361	+	2019	protein_coding	- && sp|Q6YRM6|Y8219_ORYSJ Glycosyltransferase family 92 protein Os08g0121900 OS=Oryza sativa subsp. japonica OX=39947 GN=Os08g0121900 PE=2 SV=1 && PF01697:Glycosyltransferase family 92	-
novel.1884	0	8.94577	8.58429	0	2.14452	0	5.84335	0.71484	3.03727	0.247135	0.782231	-	7	14465667	14466442	-	456	-	- && - && -	-
Os01g0205550	3.20851	1.6265	0	0	0	0	1.61167	0	3.03161	0.443588	1	Os01g0205550	1	5770252	5772046	-	575	ncRNA	- && sp|A2YDY2|RL11_ORYSI 60S ribosomal protein L11 OS=Oryza sativa subsp. indica OX=39946 GN=RPL11 PE=2 SV=2 && -	-
Os05g0548900	17.112	62.6204	0	4.4548	5.3613	0	26.5775	3.27203	3.02788	0.0737586	0.559812	OsPEAMT2	5	27229414	27233659	-	2042	protein_coding	- && sp|Q944H0|PEAM2_ARATH Phosphomethylethanolamine N-methyltransferase OS=Arabidopsis thaliana OX=3702 GN=NMT2 PE=1 SV=2 && PF08241:Methyltransferase domain|PF13847:Methyltransferase domain	-
Os05g0203800	0	3.25301	6.009	1.1137	0	0	3.08734	0.371234	3.01864	0.342534	1	MADS58	5	6446886	6458100	-	1180	protein_coding	- && sp|Q2V0P1|MAD58_ORYSJ MADS-box transcription factor 58 OS=Oryza sativa subsp. japonica OX=39947 GN=MADS58 PE=2 SV=1 && PF00319:SRF-type transcription factor (DNA-binding and dimerisation domain)|PF01486:K-box region	MIKC_MADS
Os12g0594600	79.1432	130.934	37.7709	22.274	8.57808	0	82.6159	10.284	3.01232	0.00331097	0.142247	Os12g0594600	12	24957948	24961215	+	922	protein_coding	- && - && PF01466:Skp1 family, dimerisation domain	-
novel.39	18.1815	3.25301	12.8764	1.1137	1.07226	2.03508	11.437	1.40701	3.01206	0.0445118	0.466433	-	1	12491780	12492494	+	445	-	- && - && -	-
Os04g0386650	0	4.06626	5.15057	0	1.07226	0	3.07228	0.35742	3.0119	0.343821	1	Os04g0386650	4	18988688	18992884	+	1006	protein_coding	- && sp|Q13Q00|OADC_PARXL Oxaloacetate decarboxylase OS=Paraburkholderia xenovorans (strain LB400) OX=266265 GN=Bxeno_B0871 PE=3 SV=1 && PF13714:Phosphoenolpyruvate phosphomutase	AP2
Os07g0141100	10.695	3.25301	20.6023	0	4.28904	0	11.5168	1.42968	3.01137	0.100748	0.614781	Os07g0141100	7	2128467	2130049	-	1452	protein_coding	- && sp|Q8RWZ5|SD25_ARATH G-type lectin S-receptor-like serine/threonine-protein kinase SD2-5 OS=Arabidopsis thaliana OX=3702 GN=SD25 PE=1 SV=1 && PF00069:Protein kinase domain	ERF
Os01g0795900	18.1815	16.265	8.58429	0	5.3613	0	14.3436	1.7871	3.00546	0.0690103	0.545939	Os01g0795900	1	33710184	33710502	+	319	protein_coding	- && - && -	-
Os03g0128500	31.0156	34.1566	37.7709	2.2274	9.65034	1.01754	34.3143	4.29843	3.00033	0.00314006	0.138818	OsPoldelta2	3	1612327	1616443	-	1983	protein_coding	- && sp|Q9LRE5|DPOD2_ORYSJ DNA polymerase delta small subunit OS=Oryza sativa subsp. japonica OX=39947 GN=POLD2 PE=2 SV=1 && PF18018:DNA polymerase delta subunit OB-fold domain|PF04042:DNA polymerase alpha/epsilon subunit B	-
Os12g0412400	2.13901	0	2.57529	0	0	0	1.57143	0	2.9975	0.44887	1	Os12g0412400	12	12581812	12582469	+	658	protein_coding	- && - && -	-
Os03g0118500	2.13901	0	2.57529	0	0	0	1.57143	0	2.9975	0.44887	1	Os03g0118500	3	1004320	1007975	-	1198	ncRNA	- && sp|Q9FJ82|DAPB3_ARATH Dihydrodipicolinate reductase-like protein CRR1, chloroplastic OS=Arabidopsis thaliana OX=3702 GN=DAPB3 PE=2 SV=1 && -	-
Os07g0604300	2.13901	0	2.57529	0	0	0	1.57143	0	2.9975	0.44887	1	Os07g0604300	7	24751787	24755315	+	1707	protein_coding	- && sp|Q6Z4G8|COBL1_ORYSJ COBRA-like protein 1 OS=Oryza sativa subsp. japonica OX=39947 GN=BC1L6 PE=2 SV=1 && PF04833:COBRA-like protein	C2H2
Os08g0543050	2.13901	0	2.57529	0	0	0	1.57143	0	2.9975	0.44887	1	PIC27	8	27175631	27179263	-	3633	protein_coding	- && sp|Q7XA42|RGA1_SOLBU Putative disease resistance protein RGA1 OS=Solanum bulbocastanum OX=147425 GN=RGA1 PE=2 SV=2 && PF18052:Rx N-terminal domain|PF00931:NB-ARC domain	EIL
Os01g0742300	7.48652	0	1.71686	0	1.07226	0	3.06779	0.35742	2.99622	0.356344	1	Os01g0742300	1	30997998	30999138	-	1141	protein_coding	- && sp|Q9SZE1|3HID1_ARATH Probable 3-hydroxyisobutyrate dehydrogenase-like 1, mitochondrial OS=Arabidopsis thaliana OX=3702 GN=At4g29120 PE=1 SV=1 && PF03446:NAD binding domain of 6-phosphogluconate dehydrogenase|PF14833:NAD-binding of NADP-dependent 3-hydroxyisobutyrate dehydrogenase	ERF
Os11g0578033	7.48652	0	1.71686	1.1137	0	0	3.06779	0.371234	2.99619	0.355736	1	Os11g0578033	11	21801943	21804760	+	2818	protein_coding	- && - && -	-
Os09g0416900	4.27801	4.87951	0	0	1.07226	0	3.05251	0.35742	2.99578	0.349902	1	Os09g0416900	9	14938305	14941327	+	2054	protein_coding	- && - && -	bHLH
novel.1522	117.645	270.813	127.906	6.68221	19.3007	38.6665	172.121	21.5498	2.99409	1.41828e-05	0.00290607	-	5	6951560	6952638	-	650	-	- && - && -	-
Os08g0203350	17.112	112.229	34.3371	0	3.21678	17.2982	54.5593	6.83832	2.98993	0.0125463	0.267293	Os08g0203350	8	6006493	6007052	-	560	protein_coding	- && - && -	-
Os03g0734000	37.4326	0	13.7349	0	6.43356	0	17.0558	2.14452	2.98956	0.151812	0.691774	Os03g0734000	3	30071523	30072291	+	659	protein_coding	- && - && -	-
Os06g0201200	2.13901	2.43976	37.7709	0	5.3613	0	14.1165	1.7871	2.98489	0.125086	0.657045	Os06g0201200	6	5106165	5106929	+	765	protein_coding	- && - && -	-
Os01g0681100	7.48652	17.8915	0	0	3.21678	0	8.45935	1.07226	2.98239	0.214786	0.758216	OsDRP1B	1	28054939	28060593	+	2688	protein_coding	- && sp|Q39828|SDL5A_SOYBN Dynamin-related protein 5A OS=Glycine max OX=3847 PE=2 SV=1 && PF00350:Dynamin family	bZIP
Os06g0138600	56.6836	71.5661	41.2046	12.2507	2.14452	7.12278	56.4848	7.17267	2.98115	0.000246467	0.026226	Os06g0138600	6	2039736	2041427	-	1692	protein_coding	- && sp|Q8RWB7|PMT12_ARATH Probable methyltransferase At1g29790 OS=Arabidopsis thaliana OX=3702 GN=CLSC5 PE=2 SV=1 && -	-
Os01g0699600	64.1702	1360.57	249.803	23.3877	26.8065	161.789	558.181	70.6611	2.98106	0.00170377	0.0922306	OsNPK1-PK	1	28946550	28948064	-	1515	protein_coding	- && sp|Q9ZVP5|M3K18_ARATH Mitogen-activated protein kinase kinase kinase 18 OS=Arabidopsis thaliana OX=3702 GN=MAPKKK18 PE=1 SV=1 && PF00069:Protein kinase domain	NF-YC
Os04g0604300	9.62553	84.5782	2.57529	0	0	12.2105	32.2597	4.07016	2.98014	0.0787835	0.5703	OsXTH9	4	30482211	30483492	-	1070	protein_coding	- && sp|P24806|XTH24_ARATH Xyloglucan endotransglucosylase/hydrolase protein 24 OS=Arabidopsis thaliana OX=3702 GN=XTH24 PE=1 SV=2 && PF00722:Glycosyl hydrolases family 16|PF06955:Xyloglucan endo-transglycosylase (XET) C-terminus	NAC
Os03g0180800	10.695	62.6204	42.063	1.1137	6.43356	7.12278	38.4595	4.89001	2.97239	0.00442975	0.167674	TIFY11A	3	4232004	4233038	-	1035	protein_coding	- && sp|A2XD78|TI11A_ORYSI Protein TIFY 11a OS=Oryza sativa subsp. indica OX=39946 GN=TIFY11A PE=3 SV=1 && PF09425:Divergent CCT motif|PF06200:tify domain	-
novel.281	143.313	363.524	126.189	16.7055	38.6013	25.4385	211.009	26.9151	2.97094	1.07816e-06	0.000334136	-	10	2873141	2874918	+	1778	-	- && - && -	NAC
Os03g0751400	3.20851	4.06626	1.71686	0	1.07226	0	2.99721	0.35742	2.97084	0.278002	1	Os03g0751400	3	30981065	30984498	+	876	protein_coding	- && sp|O23049|RK6_ARATH 50S ribosomal protein L6, chloroplastic OS=Arabidopsis thaliana OX=3702 GN=RPL6 PE=2 SV=1 && PF00347:Ribosomal protein L6	NF-YA
Os05g0172300	9.62553	1.6265	6.009	2.2274	0	0	5.75368	0.742467	2.97017	0.189227	0.735821	Os05g0172300	5	4317909	4323215	-	2905	protein_coding	- && sp|A0A178VBJ0|APSR1_ARATH Protein ALTERED PHOSPHATE STARVATION RESPONSE 1 OS=Arabidopsis thaliana OX=3702 GN=APSR1 PE=2 SV=1 && -	-
Os04g0586000	75.9347	204.126	248.944	16.7055	18.2284	32.5613	176.335	22.4984	2.96925	1.56374e-06	0.000447212	Os04g0586000	4	29610157	29611144	-	890	protein_coding	- && sp|Q9FGQ9|FLZ1_ARATH FCS-Like Zinc finger 1 OS=Arabidopsis thaliana OX=3702 GN=FLZ1 PE=1 SV=1 && PF04570:zinc-finger of the FCS-type, C2-C2	-
Os01g0950700	0	8.94577	0	0	1.07226	0	2.98192	0.35742	2.96828	0.441695	1	Os01g0950700	1	41861562	41863695	+	1920	protein_coding	- && sp|A0A1P8BH59|PICBP_ARATH Calmodulin binding protein PICBP OS=Arabidopsis thaliana OX=3702 GN=PICBP PE=2 SV=1 && PF07839:Plant calmodulin-binding domain	M-type_MADS
Os03g0801000	2.13901	2.43976	0	0	0	0	1.52625	0	2.95724	0.455149	1	Os03g0801000	3	33406495	33407287	+	687	protein_coding	- && - && -	-
Os02g0216400	621.381	715.661	393.16	83.5276	66.4801	73.2629	576.734	74.4235	2.95435	1.42841e-13	1.60975e-10	Os02g0216400	2	6515931	6519173	+	916	protein_coding	- && - && -	-
gene-ndhE	36.3631	4.87951	0.858429	2.2274	3.21678	0	14.0337	1.81473	2.95157	0.0918026	0.597705	gene-ndhE	Pt	108712	109017	-	306	protein_coding	- && sp|B3TNA1|NU4LC_BRADI NAD(P)H-quinone oxidoreductase subunit 4L, chloroplastic OS=Brachypodium distachyon OX=15368 GN=ndhE PE=3 SV=1 && PF00420:NADH-ubiquinone/plastoquinone oxidoreductase chain 4L	-
Os11g0572200	4.27801	50.4216	36.9124	3.3411	8.57808	0	30.5373	3.97306	2.94941	0.025839	0.375772	OsEXO70FX8	11	21462291	21465155	-	2865	protein_coding	- && - && PF03081:Exo70 exocyst complex subunit	WRKY
Os05g0577900	8.55602	22.771	1.71686	0	4.28904	0	11.0146	1.42968	2.94901	0.126405	0.659921	Os05g0577900	5	28774967	28779841	-	1466	protein_coding	- && - && -	-
Os01g0702700	3.20851	14.6385	6.86743	0	3.21678	0	8.23816	1.07226	2.94756	0.139206	0.679014	OsMYB14	1	29132173	29133909	-	1513	protein_coding	- && sp|P20027|MYB3_HORVU Myb-related protein Hv33 OS=Hordeum vulgare OX=4513 GN=MYB2 PE=2 SV=3 && PF00249:Myb-like DNA-binding domain	MYB
novel.1541	6.41702	2.43976	0	0	1.07226	0	2.95226	0.35742	2.94283	0.365739	1	-	5	13925584	13927319	-	1043	-	- && - && -	-
Os10g0327100	2.13901	4.06626	2.57529	1.1137	0	0	2.92685	0.371234	2.93916	0.284745	1	Os10g0327100	10	9102177	9102802	+	492	ncRNA	- && sp|Q9SYS7|CRK39_ARATH Putative cysteine-rich receptor-like protein kinase 39 OS=Arabidopsis thaliana OX=3702 GN=CRK39 PE=3 SV=1 && -	ERF
Os02g0137600	0	26.8373	22.3191	0	6.43356	0	16.3855	2.14452	2.93711	0.152918	0.69336	Os02g0137600	2	1998224	2000826	+	1636	protein_coding	- && sp|C6D563|RSMH_PAESJ Ribosomal RNA small subunit methyltransferase H OS=Paenibacillus sp. (strain JDR-2) OX=324057 GN=rsmH PE=3 SV=1 && PF01795:MraW methylase family	-
novel.1200	1.0695	0	3.43371	0	0	0	1.50107	0	2.93538	0.45858	1	-	3	34301350	34302774	-	346	-	- && - && -	-
Os02g0743400	1.0695	0	3.43371	0	0	0	1.50107	0	2.93538	0.45858	1	PIN1A	2	31158979	31161998	-	2342	protein_coding	- && sp|Q5SMQ9|PIN1A_ORYSJ Auxin efflux carrier component 1a OS=Oryza sativa subsp. japonica OX=39947 GN=PIN1A PE=2 SV=1 && PF03547:Membrane transport protein	bHLH
Os02g0696900	28.8766	4.06626	16.3101	0	6.43356	0	16.4177	2.14452	2.93481	0.0828892	0.579874	OsKANADI1	2	28653055	28657883	+	1350	protein_coding	- && sp|Q9C616|KAN2_ARATH Probable transcription factor KAN2 OS=Arabidopsis thaliana OX=3702 GN=KAN2 PE=2 SV=1 && PF00249:Myb-like DNA-binding domain	G2-like
Os01g0796000	752.93	2536.53	1606.98	136.985	309.883	194.35	1632.15	213.74	2.93294	1.28927e-08	6.94886e-06	Os01g0796000	1	33713552	33714121	+	570	protein_coding	- && - && -	-
Os03g0820400	227.804	1779.39	1698.83	11.137	167.273	307.297	1235.34	161.902	2.93139	0.0009758	0.0657419	ZFP	3	34427704	34428391	+	688	protein_coding	- && sp|Q9SSW2|AZF2_ARATH Zinc finger protein AZF2 OS=Arabidopsis thaliana OX=3702 GN=AZF2 PE=2 SV=1 && PF13912:C2H2-type zinc finger	C2H2
Os06g0216400	5.34751	0	3.43371	1.1137	0	0	2.92708	0.371234	2.93125	0.366492	1	Os06g0216400	6	5921695	5923664	-	1970	protein_coding	- && sp|Q9LSB8|PP235_ARATH Putative pentatricopeptide repeat-containing protein At3g15930 OS=Arabidopsis thaliana OX=3702 GN=PCMP-E51 PE=3 SV=2 && PF12854:PPR repeat	HSF
Os06g0620700	5.34751	16.265	10.3011	0	2.14452	2.03508	10.6379	1.3932	2.92609	0.0641098	0.53356	Os06g0620700	6	24920808	24921218	+	411	protein_coding	- && - && -	-
Os08g0113000	227.804	436.716	367.407	7.79591	55.7575	72.2454	343.976	45.2663	2.92408	1.55682e-05	0.00311304	prx117	8	697180	698576	+	1397	protein_coding	- && sp|Q9SZB9|PER47_ARATH Peroxidase 47 OS=Arabidopsis thaliana OX=3702 GN=PER47 PE=2 SV=2 && PF00141:Peroxidase	NAC
Os02g0820100	5.34751	0	19.7439	3.3411	0	0	8.36379	1.1137	2.922	0.230178	0.771817	Os02g0820100	2	35210917	35211512	+	596	protein_coding	- && - && -	-
Os08g0145501	1.0695	15.4518	7.72586	0	3.21678	0	8.08238	1.07226	2.92071	0.16524	0.713439	Os08g0145501	8	2572008	2573290	+	1283	protein_coding	- && - && -	-
Os04g0657600	12.834	12.1988	7.72586	3.3411	0	1.01754	10.9196	1.45288	2.92001	0.0631945	0.531564	OsFbox235	4	33534392	33535684	-	1293	protein_coding	- && - && -	MYB_related
Os03g0603500	48.1276	131.747	85.8429	10.0233	16.0839	9.15787	88.5724	11.755	2.91646	1.69285e-05	0.00323027	Os03g0603500	3	22612502	22614216	+	371	protein_coding	- && - && -	-
Os06g0237000	23.5291	107.349	28.3281	6.68221	3.21678	11.1929	53.0688	7.03064	2.91536	0.00173564	0.0937509	Os06g0237000	6	7120876	7121491	-	616	protein_coding	- && - && -	-
Os02g0781400	12.834	0.813252	2.57529	0	2.14452	0	5.40752	0.71484	2.91299	0.227796	0.769386	Os02g0781400	2	33114782	33117303	-	1110	protein_coding	- && sp|O65282|CH20_ARATH 20 kDa chaperonin, chloroplastic OS=Arabidopsis thaliana OX=3702 GN=CPN20 PE=1 SV=2 && PF00166:Chaperonin 10 Kd subunit	ARF
Os02g0149900	4.27801	0	12.018	1.1137	1.07226	0	5.432	0.728654	2.90851	0.233676	0.773895	Oshox26	2	2757660	2758714	+	747	protein_coding	- && sp|Q67UX6|HOX26_ORYSJ Putative homeobox-leucine zipper protein HOX26 OS=Oryza sativa subsp. japonica OX=39947 GN=HOX26 PE=3 SV=1 && PF00046:Homeodomain|PF02183:Homeobox associated leucine zipper	HD-ZIP
Os01g0828900	0	0	8.58429	1.1137	0	0	2.86143	0.371234	2.90661	0.4561	1	Os01g0828900	1	35473695	35474333	-	639	protein_coding	- && sp|A2XED8|G1L7_ORYSI Protein G1-like7 OS=Oryza sativa subsp. indica OX=39946 GN=OsI_10694 PE=3 SV=1 && PF04852:Protein of unknown function (DUF640)	NF-YA
Os03g0145150	0	0	8.58429	0	1.07226	0	2.86143	0.35742	2.9066	0.456755	1	Os03g0145150	3	2505803	2506940	-	1138	protein_coding	- && sp|Q9SV30|GATA8_ARATH GATA transcription factor 8 OS=Arabidopsis thaliana OX=3702 GN=GATA8 PE=1 SV=1 && PF00320:GATA zinc finger	GATA
Os01g0740150	0	0	8.58429	0	1.07226	0	2.86143	0.35742	2.9066	0.456755	1	Os01g0740150	1	30908205	30908948	+	744	protein_coding	- && - && -	-
Os08g0507100	1695.16	187.048	2002.71	147.009	328.111	45.7893	1294.97	173.636	2.8989	0.000253285	0.0266953	CYP76M10	8	25109674	25111322	-	1649	protein_coding	- && sp|Q6YTF5|C76M5_ORYSJ Cytochrome P450 76M5 OS=Oryza sativa subsp. japonica OX=39947 GN=CYP76M5 PE=1 SV=1 && PF00067:Cytochrome P450	MYB
Os06g0202800	9.62553	20.3313	18.027	1.1137	5.3613	0	15.9946	2.15833	2.89665	0.0419417	0.45628	OsSTA172	6	5186447	5188307	-	1606	protein_coding	- && sp|Q9LYZ2|FBL80_ARATH Putative F-box/LRR-repeat protein At5g02930 OS=Arabidopsis thaliana OX=3702 GN=At5g02930 PE=4 SV=1 && -	MYB
Os10g0541700	5.34751	14.6385	12.018	1.1137	3.21678	0	10.668	1.44349	2.89627	0.0717391	0.554409	Os10g0541700	10	21154175	21155750	+	1576	protein_coding	- && - && PF13968:Domain of unknown function (DUF4220)	TCP
novel.43	132.618	960.45	53.2226	1.1137	43.9626	108.877	382.097	51.3177	2.89603	0.0758658	0.564748	-	1	13389843	13393319	+	3477	-	- && - && -	-
Os03g0643522	11.7645	9.75902	18.027	0	4.28904	1.01754	13.1835	1.76886	2.89562	0.0515676	0.490061	Os03g0643522	3	24822798	24823019	+	222	protein_coding	- && - && -	-
Os05g0549300	8.55602	0	0	1.1137	0	0	2.85201	0.371234	2.89138	0.460671	1	Os05g0549300	5	27261643	27262993	+	1351	protein_coding	- && - && -	-
Os04g0258900	4.27801	0.813252	3.43371	0	1.07226	0	2.84166	0.35742	2.88914	0.307843	1	OsFbox192	4	10452266	10453725	-	1460	protein_coding	- && - && -	-
novel.156	0	8.94577	6.86743	0	2.14452	0	5.27107	0.71484	2.88883	0.283359	1	-	1	4159024	4160085	-	758	-	- && - && -	-
Os11g0141550	11.7645	8.13252	19.7439	0	5.3613	0	13.2136	1.7871	2.88809	0.0888868	0.594489	Os11g0141550	11	1936207	1939840	-	3634	protein_coding	- && sp|Q9LPR8|SCL3_ARATH Scarecrow-like protein 3 OS=Arabidopsis thaliana OX=3702 GN=SCL3 PE=1 SV=1 && PF03514:GRAS domain family	GRAS
Os10g0362700	20.3206	14.6385	30.045	7.79591	1.07226	0	21.668	2.95606	2.88774	0.0305989	0.406364	Os10g0362700	10	11244306	11245026	+	721	protein_coding	- && - && -	-
Os01g0228901	11.7645	0	36.054	1.1137	5.3613	0	15.9395	2.15833	2.88753	0.127881	0.662464	Os01g0228901	1	7115785	7124100	-	3796	protein_coding	- && sp|Q9S7G7|MB3R1_ARATH Transcription factor MYB3R-1 OS=Arabidopsis thaliana OX=3702 GN=MYB3R1 PE=2 SV=1 && PF00249:Myb-like DNA-binding domain	MYB
Os07g0228900	58.8227	56.1144	50.6473	7.79591	7.50582	7.12278	55.1948	7.47484	2.8847	3.08436e-05	0.00554134	OsFbox353	7	7184023	7186977	-	2955	protein_coding	- && - && -	-
Os04g0451700	0	10.5723	5.15057	0	2.14452	0	5.24095	0.71484	2.8808	0.287244	1	Os04g0451700	4	22530926	22531513	+	588	protein_coding	- && - && -	-
Os02g0225100	1.0695	3.25301	0	0	0	0	1.44084	0	2.87934	0.467441	1	OSK3	2	7024790	7025386	+	597	protein_coding	- && sp|Q9LSX9|ASK9_ARATH SKP1-like protein 9 OS=Arabidopsis thaliana OX=3702 GN=ASK9 PE=1 SV=1 && PF01466:Skp1 family, dimerisation domain	-
Os02g0227500	1.0695	3.25301	0	0	0	0	1.44084	0	2.87934	0.467441	1	Os02g0227500	2	7154364	7155580	-	1107	protein_coding	- && sp|Q6XAT2|ERL2_ARATH LRR receptor-like serine/threonine-protein kinase ERL2 OS=Arabidopsis thaliana OX=3702 GN=ERL2 PE=1 SV=1 && PF00069:Protein kinase domain	STAT
Os03g0212600	1.0695	3.25301	0	0	0	0	1.44084	0	2.87934	0.467441	1	Os03g0212600	3	5865638	5869191	+	1320	protein_coding	- && sp|F4I2H7|TPX2_ARATH Protein TPX2 OS=Arabidopsis thaliana OX=3702 GN=TPX2 PE=1 SV=1 && PF06886:Targeting protein for Xklp2 (TPX2)	-
Os07g0566150	120.854	1649.27	275.556	21.1603	19.3007	238.105	681.895	92.8552	2.87618	0.0439597	0.463678	Os07g0566150	7	22720629	22721233	-	605	protein_coding	- && - && -	-
Os10g0176550	5.34751	13.012	4.29214	0	0	3.05262	7.55056	1.01754	2.87319	0.154253	0.695872	Os10g0176550	10	5287364	5287771	+	408	protein_coding	- && - && -	-
Os01g0737200	0	4.06626	4.29214	0	1.07226	0	2.78613	0.35742	2.87119	0.379869	1	Os01g0737200	1	30753453	30753560	+	108	ncRNA	- && - && -	-
Os02g0113200	0	0	4.29214	0	0	0	1.43071	0	2.87084	0.468793	1	OsCYP51H5	2	712586	715144	+	1475	protein_coding	- && sp|P93846|CP51_SORBI Obtusifoliol 14-alpha demethylase OS=Sorghum bicolor OX=4558 GN=CYP51 PE=1 SV=1 && PF00067:Cytochrome P450	bHLH
Os07g0531400	0	0	4.29214	0	0	0	1.43071	0	2.87084	0.468793	1	prx104	7	20803306	20805360	+	1291	protein_coding	- && sp|Q9SUT2|PER39_ARATH Peroxidase 39 OS=Arabidopsis thaliana OX=3702 GN=PER39 PE=1 SV=1 && PF00141:Peroxidase	NAC
novel.1955	0	0	4.29214	0	0	0	1.43071	0	2.87084	0.468793	1	-	8	4443598	4444224	+	274	-	- && - && -	-
Os12g0238400	0	0	4.29214	0	0	0	1.43071	0	2.87084	0.468793	1	Os12g0238400	12	7647796	7648241	-	276	protein_coding	- && - && -	-
ENSRNA049473887	0	0	4.29214	0	0	0	1.43071	0	2.87084	0.468793	1	snoZ103	3	1692140	1692237	-	98	snoRNA	- && - && -	-
novel.1599	0	0	4.29214	0	0	0	1.43071	0	2.87084	0.468793	1	-	6	6619202	6620125	+	382	-	- && - && -	-
Os05g0356201	0	0	4.29214	0	0	0	1.43071	0	2.87084	0.468793	1	AP2/EREBP#092	5	16885806	16886372	-	567	protein_coding	- && sp|B8AVJ9|APL25_ORYSI APETALA2-like protein 5 OS=Oryza sativa subsp. indica OX=39946 GN=AP2-5 PE=2 SV=1 && -	AP2
Os11g0701400	0	0	4.29214	0	0	0	1.43071	0	2.87084	0.468793	1	C10150	11	28735986	28737061	+	1076	protein_coding	- && sp|Q53NL5|XIP2_ORYSJ Xylanase inhibitor protein 2 OS=Oryza sativa subsp. japonica OX=39947 GN=Chib3H-h PE=1 SV=1 && PF00704:Glycosyl hydrolases family 18	C2H2
Os09g0111300	0	0	4.29214	0	0	0	1.43071	0	2.87084	0.468793	1	Os09g0111300	9	977382	978919	-	1441	protein_coding	- && - && -	-
novel.634	0	0	4.29214	0	0	0	1.43071	0	2.87084	0.468793	1	-	12	9080398	9083220	+	220	-	- && - && -	-
novel.845	0	0	4.29214	0	0	0	1.43071	0	2.87084	0.468793	1	-	2	20712083	20712376	+	220	-	- && - && -	-
Os04g0526600	0	0	4.29214	0	0	0	1.43071	0	2.87084	0.468793	1	RASI	4	26323989	26324804	-	816	protein_coding	- && sp|P29421|IAAS_ORYSJ Alpha-amylase/subtilisin inhibitor OS=Oryza sativa subsp. japonica OX=39947 GN=RASI PE=1 SV=2 && PF00197:Trypsin and protease inhibitor	M-type_MADS
Os03g0106100	0	0	4.29214	0	0	0	1.43071	0	2.87084	0.468793	1	Os03g0106100	3	360500	366714	+	2452	ncRNA	- && - && -	-
Os04g0396550	0	0	4.29214	0	0	0	1.43071	0	2.87084	0.468793	1	Os04g0396550	4	19566018	19566769	-	542	protein_coding	- && - && -	-
Os06g0715700	0	0	4.29214	0	0	0	1.43071	0	2.87084	0.468793	1	Os06g0715700	6	30383141	30386890	-	1465	protein_coding	- && sp|Q8GWX2|NIPA6_ARATH Probable magnesium transporter NIPA6 OS=Arabidopsis thaliana OX=3702 GN=At2g21120 PE=2 SV=1 && PF05653:Magnesium transporter NIPA	-
Os11g0615750	0	0	4.29214	0	0	0	1.43071	0	2.87084	0.468793	1	Os11g0615750	11	23938499	23942192	+	736	protein_coding	- && sp|Q9LSU1|PSA5_ORYSJ Proteasome subunit alpha type-5 OS=Oryza sativa subsp. japonica OX=39947 GN=PAE1 PE=2 SV=1 && -	ERF
Os01g0623900	0	0	4.29214	0	0	0	1.43071	0	2.87084	0.468793	1	Os01g0623900	1	24908651	24910090	+	1440	protein_coding	- && - && -	-
Os03g0596700	0	0	4.29214	0	0	0	1.43071	0	2.87084	0.468793	1	Os03g0596700	3	22213638	22214408	+	771	protein_coding	- && - && -	-
novel.118	0	0	4.29214	0	0	0	1.43071	0	2.87084	0.468793	1	-	1	37248220	37248428	+	209	-	- && - && -	-
Os03g0598002	0	0	4.29214	0	0	0	1.43071	0	2.87084	0.468793	1	Os03g0598002	3	22271544	22272752	+	1209	protein_coding	- && - && -	-
Os01g0164650	0	0	4.29214	0	0	0	1.43071	0	2.87084	0.468793	1	Os01g0164650	1	3334870	3335479	+	610	ncRNA	- && sp|Q942P9|P2C01_ORYSJ Probable protein phosphatase 2C 1 OS=Oryza sativa subsp. japonica OX=39947 GN=Os01g0164600 PE=1 SV=1 && -	-
Os11g0198250	0	0	4.29214	0	0	0	1.43071	0	2.87084	0.468793	1	Os11g0198250	11	4924222	4925362	+	1141	protein_coding	- && - && -	-
Os06g0613000	0	0	4.29214	0	0	0	1.43071	0	2.87084	0.468793	1	Os06g0613000	6	24502484	24504664	-	1709	protein_coding	- && - && PF07944:Beta-L-arabinofuranosidase, GH127	-
Os08g0518150	0	0	4.29214	0	0	0	1.43071	0	2.87084	0.468793	1	Os08g0518150	8	25713233	25715881	-	1293	protein_coding	- && sp|Q80XQ2|TBCD5_MOUSE TBC1 domain family member 5 OS=Mus musculus OX=10090 GN=Tbc1d5 PE=1 SV=2 && PF00566:Rab-GTPase-TBC domain	-
Os12g0118850	0	0	4.29214	0	0	0	1.43071	0	2.87084	0.468793	1	Os12g0118850	12	909274	912128	-	1463	protein_coding	- && sp|B9GBJ9|C14C1_ORYSJ Cytochrome P450 714C1 OS=Oryza sativa subsp. japonica OX=39947 GN=CYP714C1 PE=2 SV=1 && PF00067:Cytochrome P450	bHLH
Os04g0182225	0	0	4.29214	0	0	0	1.43071	0	2.87084	0.468793	1	Os04g0182225	4	5590462	5591999	-	750	ncRNA	- && sp|Q9C5K7|ACCH2_ARATH 1-aminocyclopropane-1-carboxylate oxidase homolog 2 OS=Arabidopsis thaliana OX=3702 GN=At1g06640 PE=2 SV=1 && PF14226:non-haem dioxygenase in morphine synthesis N-terminal	NAC
Os11g0147050	0	0	4.29214	0	0	0	1.43071	0	2.87084	0.468793	1	Os11g0147050	11	2132251	2141081	+	2114	protein_coding	- && sp|Q8LPS1|LACS6_ARATH Long chain acyl-CoA synthetase 6, peroxisomal OS=Arabidopsis thaliana OX=3702 GN=LACS6 PE=1 SV=1 && PF00501:AMP-binding enzyme	WRKY
Os06g0715650	0	0	4.29214	0	0	0	1.43071	0	2.87084	0.468793	1	Os06g0715650	6	30383070	30386691	+	1333	ncRNA	- && sp|Q8GWX2|NIPA6_ARATH Probable magnesium transporter NIPA6 OS=Arabidopsis thaliana OX=3702 GN=At2g21120 PE=2 SV=1 && -	-
Os05g0170600	0	0	4.29214	0	0	0	1.43071	0	2.87084	0.468793	1	OsCLE503	5	4224586	4226767	-	1055	protein_coding	- && - && -	-
Os07g0560400	0	0	4.29214	0	0	0	1.43071	0	2.87084	0.468793	1	Os07g0560400	7	22374836	22376769	+	1934	protein_coding	- && - && -	-
Os09g0545801	0	0	4.29214	0	0	0	1.43071	0	2.87084	0.468793	1	Os09g0545801	9	21578237	21581293	+	580	ncRNA	- && - && -	-
Os08g0500400	0	0	4.29214	0	0	0	1.43071	0	2.87084	0.468793	1	Os08g0500400	8	24704216	24704803	+	588	protein_coding	- && sp|Q6ZKL8|P2C66_ORYSJ Probable protein phosphatase 2C 66 OS=Oryza sativa subsp. japonica OX=39947 GN=Os08g0500300 PE=2 SV=1 && -	-
Os09g0436850	0	0	4.29214	0	0	0	1.43071	0	2.87084	0.468793	1	Os09g0436850	9	16097468	16102024	-	1622	protein_coding	- && - && -	-
Os06g0481200	0	0	4.29214	0	0	0	1.43071	0	2.87084	0.468793	1	Os06g0481200	6	16330562	16331320	-	759	protein_coding	- && sp|Q949Z1|PGLR4_ARATH Polygalacturonase At1g48100 OS=Arabidopsis thaliana OX=3702 GN=At1g48100 PE=2 SV=1 && PF00295:Glycosyl hydrolases family 28	C3H
Os01g0781600	0	0	4.29214	0	0	0	1.43071	0	2.87084	0.468793	1	Os01g0781600	1	33118315	33119858	+	1544	protein_coding	- && - && -	-
Os09g0345400	0	0	4.29214	0	0	0	1.43071	0	2.87084	0.468793	1	Os09g0345400	9	10797525	10798373	+	678	protein_coding	- && - && -	-
Os01g0323775	0	0	4.29214	0	0	0	1.43071	0	2.87084	0.468793	1	Os01g0323775	1	12363862	12365491	+	1630	protein_coding	- && sp|P93438|METK2_ORYSJ S-adenosylmethionine synthase 2 OS=Oryza sativa subsp. japonica OX=39947 GN=SAM2 PE=2 SV=1 && PF00438:S-adenosylmethionine synthetase, N-terminal domain|PF02773:S-adenosylmethionine synthetase, C-terminal domain|PF02772:S-adenosylmethionine synthetase, central domain	-
Os02g0732400	0	0	4.29214	0	0	0	1.43071	0	2.87084	0.468793	1	OsJAZ12	2	30528645	30530536	+	1475	protein_coding	- && sp|Q6Z2K1|TIF8_ORYSJ Protein TIFY 8 OS=Oryza sativa subsp. japonica OX=39947 GN=TIFY8 PE=2 SV=1 && PF06200:tify domain	-
Os08g0195650	0	0	4.29214	0	0	0	1.43071	0	2.87084	0.468793	1	Os08g0195650	8	5569446	5570315	-	870	protein_coding	- && - && -	-
Os12g0129550	0	0	4.29214	0	0	0	1.43071	0	2.87084	0.468793	1	Os12g0129550	12	1412001	1421875	+	1584	protein_coding	- && sp|A3CEM4|C3H64_ORYSJ Putative zinc finger CCCH domain-containing protein 64 OS=Oryza sativa subsp. japonica OX=39947 GN=Os12g0129550 PE=4 SV=2 && -	C3H
Os07g0615100	0	0	4.29214	0	0	0	1.43071	0	2.87084	0.468793	1	Os07g0615100	7	25339187	25342482	+	2714	ncRNA	- && - && -	-
Os12g0207600	0	0	4.29214	0	0	0	1.43071	0	2.87084	0.468793	1	Os12g0207600	12	5614140	5615573	+	1434	protein_coding	- && sp|Q6ENG6|RBL_ORYNI Ribulose bisphosphate carboxylase large chain OS=Oryza nivara OX=4536 GN=rbcL PE=3 SV=1 && PF02788:Ribulose bisphosphate carboxylase large chain, N-terminal domain|PF00016:Ribulose bisphosphate carboxylase large chain, catalytic domain	-
Os04g0341500	0	0	4.29214	0	0	0	1.43071	0	2.87084	0.468793	1	OsTPS20	4	16151639	16162828	-	6336	protein_coding	- && sp|Q5GJ59|TPS7_MAIZE Tau-cadinol synthase OS=Zea mays OX=4577 GN=TPS7 PE=1 SV=1 && -	GRAS
Os01g0149700	0	0	4.29214	0	0	0	1.43071	0	2.87084	0.468793	1	Os01g0149700	1	2688460	2692024	-	3403	protein_coding	- && sp|Q9SD62|Y3471_ARATH Putative receptor-like protein kinase At3g47110 OS=Arabidopsis thaliana OX=3702 GN=At3g47110 PE=3 SV=1 && PF08263:Leucine rich repeat N-terminal domain|PF13855:Leucine rich repeat	WRKY
Os08g0436200	0	0	4.29214	0	0	0	1.43071	0	2.87084	0.468793	1	Os08g0436200	8	21194863	21200130	+	1457	protein_coding	- && - && PF12428:Protein of unknown function (DUF3675)|PF12906:RING-variant domain	Nin-like
Os10g0444450	0	0	4.29214	0	0	0	1.43071	0	2.87084	0.468793	1	Os10g0444450	10	16018097	16021243	-	1464	ncRNA	- && sp|A7T167|GDAP2_NEMVE Protein GDAP2 homolog OS=Nematostella vectensis OX=45351 GN=gdap2 PE=3 SV=1 && -	-
Os06g0639150	0	0	4.29214	0	0	0	1.43071	0	2.87084	0.468793	1	Os06g0639150	6	25970491	25974468	+	1906	ncRNA	- && sp|F4JKK0|SUD1_ARATH Probable E3 ubiquitin ligase SUD1 OS=Arabidopsis thaliana OX=3702 GN=SUD1 PE=1 SV=1 && PF12906:RING-variant domain	B3
Os02g0161500	0	0	4.29214	0	0	0	1.43071	0	2.87084	0.468793	1	Os02g0161500	2	3325040	3326725	+	1686	protein_coding	- && sp|Q9SVN2|RLP47_ARATH Receptor-like protein 47 OS=Arabidopsis thaliana OX=3702 GN=RLP47 PE=3 SV=2 && PF13855:Leucine rich repeat	ERF
Os06g0726800	0	0	4.29214	0	0	0	1.43071	0	2.87084	0.468793	1	cycB2	6	30915125	30918862	-	1775	protein_coding	- && sp|A2YH60|CCB22_ORYSI Cyclin-B2-2 OS=Oryza sativa subsp. indica OX=39946 GN=CYCB2-2 PE=1 SV=2 && PF02984:Cyclin, C-terminal domain|PF00134:Cyclin, N-terminal domain	M-type_MADS
Os09g0567600	0	0	4.29214	0	0	0	1.43071	0	2.87084	0.468793	1	Os09g0567600	9	22662967	22665103	-	1859	protein_coding	- && sp|Q9FMQ9|FACR7_ARATH Putative fatty acyl-CoA reductase 7 OS=Arabidopsis thaliana OX=3702 GN=FAR7 PE=3 SV=1 && PF07993:Male sterility protein	-
Os03g0115000	0	11.3855	12.018	0	3.21678	0	7.80117	1.07226	2.86818	0.233874	0.773922	OsENODL10	3	850769	851768	+	768	protein_coding	- && - && PF02298:Plastocyanin-like domain	HD-ZIP
Os05g0129700	1.0695	1.6265	12.8764	0	2.14452	0	5.19081	0.71484	2.86563	0.242074	1	OsKn2	5	1724513	1730837	-	1784	protein_coding	- && sp|A2Y007|KNOSA_ORYSI Homeobox protein knotted-1-like 10 OS=Oryza sativa subsp. indica OX=39946 GN=OSH71 PE=2 SV=2 && PF05920:Homeobox KN domain|PF03790:KNOX1 domain|PF03791:KNOX2 domain|PF03789:ELK domain	TALE
gene-rpoA	318.712	1370.33	171.686	40.0932	57.902	157.719	620.242	85.238	2.86264	0.000157874	0.0190935	gene-rpoA	Pt	74330	75343	-	1014	protein_coding	- && sp|Q6ENE2|RPOA_ORYNI DNA-directed RNA polymerase subunit alpha OS=Oryza nivara OX=4536 GN=rpoA PE=3 SV=1 && PF01000:RNA polymerase Rpb3/RpoA insert domain|PF01193:RNA polymerase Rpb3/Rpb11 dimerisation domain|PF03118:Bacterial RNA polymerase, alpha chain C terminal domain	-
Os05g0280200	6.41702	4.87951	4.29214	0	2.14452	0	5.19622	0.71484	2.86245	0.203372	1	rgp2	5	11723666	11725716	-	672	protein_coding	- && sp|Q40723|RLGP2_ORYSJ Ras-related protein RGP2 OS=Oryza sativa subsp. japonica OX=39947 GN=RGP2 PE=2 SV=2 && PF00071:Ras family	TALE
Os08g0101100	4.27801	4.06626	0	0	1.07226	0	2.78142	0.35742	2.86069	0.38441	1	HMGB	8	71348	72715	-	1016	protein_coding	- && sp|Q8LDF9|HMGB7_ARATH High mobility group B protein 7 OS=Arabidopsis thaliana OX=3702 GN=HMGB7 PE=1 SV=1 && PF00505:HMG (high mobility group) box	WOX
Os04g0249500	4.27801	4.06626	0	0	1.07226	0	2.78142	0.35742	2.86069	0.38441	1	SUS7	4	9662138	9667057	-	2568	protein_coding	- && sp|Q7XNX6|SUS7_ORYSJ Sucrose synthase 7 OS=Oryza sativa subsp. japonica OX=39947 GN=SUS7 PE=2 SV=2 && PF00862:Sucrose synthase|PF00534:Glycosyl transferases group 1	HB-other
Os10g0133500	2.13901	13.8253	0	2.2274	0	0	5.32143	0.742467	2.8596	0.302831	0.824361	Os10g0133500	10	2087427	2091932	+	1762	protein_coding	- && sp|Q0ING3|SHT2_ORYSJ Spermidine hydroxycinnamoyltransferase 2 OS=Oryza sativa subsp. japonica OX=39947 GN=Os12g0458100 PE=3 SV=1 && PF02458:Transferase family	ERF
Os03g0755900	0	0.813252	3.43371	0	0	0	1.41566	0	2.85645	0.471087	1	Os03g0755900	3	31197787	31198029	-	243	protein_coding	- && sp|Q9FNU2|AB25B_ORYSJ ABC transporter B family member 25 OS=Oryza sativa subsp. japonica OX=39947 GN=ABCB25 PE=2 SV=1 && -	C3H
Os01g0165100	0	0.813252	3.43371	0	0	0	1.41566	0	2.85645	0.471087	1	Os01g0165100	1	3358534	3360674	-	1695	protein_coding	- && - && -	M-type_MADS
Os02g0180900	0	5.69276	2.57529	0	1.07226	0	2.75602	0.35742	2.85616	0.385909	1	Os02g0180900	2	4521670	4523668	+	1999	protein_coding	- && - && -	-
Os01g0864500	376.465	1606.99	2709.2	52.344	334.545	262.525	1564.22	216.471	2.85307	8.74006e-05	0.0128984	OsSDS1	1	37412047	37413011	-	965	protein_coding	- && - && PF03168:Late embryogenesis abundant protein	bZIP
Os04g0496950	0	44.7288	18.027	4.4548	4.28904	0	20.9186	2.91461	2.85209	0.0956574	0.605638	Os04g0496950	4	24855428	24859074	+	3647	ncRNA	- && sp|Q39172|AER_ARATH NADPH-dependent oxidoreductase 2-alkenal reductase OS=Arabidopsis thaliana OX=3702 GN=AER PE=1 SV=1 && PF00107:Zinc-binding dehydrogenase	-
novel.1576	0	120.361	18.8854	10.0233	3.21678	6.10524	46.4156	6.44844	2.85107	0.0411585	0.452223	-	5	29065150	29066188	-	1039	-	- && sp|Q9FLX8|WRK27_ARATH Probable WRKY transcription factor 27 OS=Arabidopsis thaliana OX=3702 GN=WRKY27 PE=2 SV=1 && PF03106:WRKY DNA -binding domain	WRKY
Os08g0402500	232.082	252.108	1871.37	16.7055	211.235	98.7014	785.188	108.881	2.85018	0.00123143	0.0759471	Os08g0402500	8	19206651	19207802	+	900	protein_coding	- && - && PF05553:Cotton fibre expressed protein	-
Os10g0475000	16.0425	29.2771	24.036	0	9.65034	0	23.1185	3.21678	2.84765	0.055962	0.508224	Os10g0475000	10	17684668	17688595	-	3928	protein_coding	- && - && -	-
Os03g0739700	337.963	939.306	582.873	46.7754	78.275	133.298	620.047	86.1161	2.8472	1.14972e-07	4.67294e-05	Os03g0739700	3	30349191	30350948	+	1297	protein_coding	- && - && PF03350:Uncharacterized protein family, UPF0114	-
novel.1333	4.27801	0	0	0	0	0	1.426	0	2.84597	0.472762	1	-	4	6095797	6096928	-	1132	-	- && sp|P82781|DEF03_ARATH Putative defensin-like protein 3 OS=Arabidopsis thaliana OX=3702 GN=LCR71 PE=3 SV=2 && -	-
Os08g0391000	4.27801	0	0	0	0	0	1.426	0	2.84597	0.472762	1	Os08g0391000	8	18509099	18510110	+	1012	protein_coding	- && sp|Q84TC2|BX6_MAIZE DIBOA-glucoside dioxygenase BX6 OS=Zea mays OX=4577 GN=BX6 PE=1 SV=1 && PF14226:non-haem dioxygenase in morphine synthesis N-terminal|PF03171:2OG-Fe(II) oxygenase superfamily	NAC
novel.826	4.27801	0	0	0	0	0	1.426	0	2.84597	0.472762	1	-	2	15780338	15782627	+	259	-	- && - && -	-
novel.791	4.27801	0	0	0	0	0	1.426	0	2.84597	0.472762	1	-	2	8307646	8307937	+	204	-	- && sp|Q9SL03|CALS2_ARATH Callose synthase 2 OS=Arabidopsis thaliana OX=3702 GN=CALS2 PE=2 SV=3 && -	-
novel.1581	4.27801	0	0	0	0	0	1.426	0	2.84597	0.472762	1	-	6	40179	41113	+	299	-	- && - && -	-
Os03g0121300	4.27801	0	0	0	0	0	1.426	0	2.84597	0.472762	1	prx34	3	1178482	1180131	-	1158	protein_coding	- && sp|A7QEU4|PER5_VITVI Peroxidase 5 OS=Vitis vinifera OX=29760 GN=GSVIVT00037159001 PE=1 SV=2 && PF00141:Peroxidase	NAC
Os11g0568633	4.27801	0	0	0	0	0	1.426	0	2.84597	0.472762	1	Os11g0568633	11	21195134	21195969	-	332	protein_coding	- && sp|Q2HIM5|MMGT_ARATH Membrane magnesium transporter OS=Arabidopsis thaliana OX=3702 GN=At5g03345 PE=3 SV=1 && -	-
novel.1906	4.27801	0	0	0	0	0	1.426	0	2.84597	0.472762	1	-	7	20146104	20146510	-	328	-	- && - && -	-
ENSRNA049466194	4.27801	0	0	0	0	0	1.426	0	2.84597	0.472762	1	snoZ165	10	12802505	12802596	+	92	snoRNA	- && - && -	-
Os11g0248000	4.27801	0	0	0	0	0	1.426	0	2.84597	0.472762	1	Os11g0248000	11	8005219	8005691	+	473	ncRNA	- && - && -	-
novel.45	4.27801	0	0	0	0	0	1.426	0	2.84597	0.472762	1	-	1	13517469	13519973	+	752	-	- && sp|Q8LQX2|AB32G_ORYSJ ABC transporter G family member 32 OS=Oryza sativa subsp. japonica OX=39947 GN=ABCG32 PE=2 SV=1 && -	MYB_related
Os10g0365001	4.27801	0	0	0	0	0	1.426	0	2.84597	0.472762	1	Os10g0365001	10	11395165	11396073	-	909	protein_coding	- && - && -	-
Os12g0407000	4.27801	0	0	0	0	0	1.426	0	2.84597	0.472762	1	OsMADS73	12	12303450	12304062	-	613	protein_coding	- && sp|Q4PSU4|AGL61_ARATH Agamous-like MADS-box protein AGL61 OS=Arabidopsis thaliana OX=3702 GN=AGL61 PE=1 SV=1 && PF00319:SRF-type transcription factor (DNA-binding and dimerisation domain)	M-type_MADS
Os04g0611266	4.27801	0	0	0	0	0	1.426	0	2.84597	0.472762	1	Os04g0611266	4	31000205	31001587	-	378	protein_coding	- && - && -	WRKY
Os07g0292100	4.27801	0	0	0	0	0	1.426	0	2.84597	0.472762	1	Os07g0292100	7	11340607	11341017	-	411	protein_coding	- && sp|O48958|C71E1_SORBI 4-hydroxyphenylacetaldehyde oxime monooxygenase OS=Sorghum bicolor OX=4558 GN=CYP71E1 PE=1 SV=1 && PF00067:Cytochrome P450	GeBP
Os08g0213200	4.27801	0	0	0	0	0	1.426	0	2.84597	0.472762	1	Os08g0213200	8	6585028	6586115	-	642	protein_coding	- && - && -	-
Os02g0457250	4.27801	0	0	0	0	0	1.426	0	2.84597	0.472762	1	Os02g0457250	2	15206506	15207622	+	792	protein_coding	- && - && -	-
Os07g0649200	4.27801	0	0	0	0	0	1.426	0	2.84597	0.472762	1	Os07g0649200	7	27140810	27145797	-	2900	protein_coding	- && - && -	MYB_related
Os01g0558825	4.27801	0	0	0	0	0	1.426	0	2.84597	0.472762	1	Os01g0558825	1	21158318	21158615	+	298	protein_coding	- && - && -	-
Os11g0595000	4.27801	0	0	0	0	0	1.426	0	2.84597	0.472762	1	Os11g0595000	11	22657102	22657726	+	625	protein_coding	- && - && PF04398:Protein of unknown function, DUF538	-
Os09g0111700	4.27801	0	0	0	0	0	1.426	0	2.84597	0.472762	1	Os09g0111700	9	987413	988198	+	684	protein_coding	- && - && -	-
Os01g0810833	4.27801	0	0	0	0	0	1.426	0	2.84597	0.472762	1	Os01g0810833	1	34449889	34452565	+	2641	ncRNA	- && sp|Q9ZQQ7|Y2144_ARATH Putative leucine-rich repeat receptor-like serine/threonine-protein kinase At2g14440 OS=Arabidopsis thaliana OX=3702 GN=At2g14440 PE=3 SV=1 && PF12819:Malectin-like domain	FAR1
Os02g0561900	4.27801	0	0	0	0	0	1.426	0	2.84597	0.472762	1	Os02g0561900	2	21303988	21308677	-	990	protein_coding	- && sp|Q9LRB7|EL5_ORYSJ E3 ubiquitin-protein ligase EL5 OS=Oryza sativa subsp. japonica OX=39947 GN=EL5.1 PE=1 SV=1 && PF13639:Ring finger domain	WOX
Os08g0325267	4.27801	0	0	0	0	0	1.426	0	2.84597	0.472762	1	Os08g0325267	8	14272972	14275002	-	297	protein_coding	- && sp|Q54DA8|STIP1_DICDI Protein STIP1 homolog OS=Dictyostelium discoideum OX=44689 GN=sti1 PE=3 SV=1 && -	B3
Os11g0265100	4.27801	0	0	0	0	0	1.426	0	2.84597	0.472762	1	Os11g0265100	11	9034753	9042430	-	1607	protein_coding	- && sp|Q8VYB2|UKL3_ARATH Uridine kinase-like protein 3 OS=Arabidopsis thaliana OX=3702 GN=UKL3 PE=2 SV=1 && PF14681:Uracil phosphoribosyltransferase	-
Os07g0643400	4.27801	0	0	0	0	0	1.426	0	2.84597	0.472762	1	Os07g0643400	7	26790870	26792040	-	1171	protein_coding	- && sp|Q9LT10|CXE18_ARATH Probable carboxylesterase 18 OS=Arabidopsis thaliana OX=3702 GN=CXE18 PE=1 SV=1 && PF07859:alpha/beta hydrolase fold	MYB_related
Os09g0457250	4.27801	0	0	0	0	0	1.426	0	2.84597	0.472762	1	Os09g0457250	9	17252731	17255203	+	1230	protein_coding	- && sp|A2Z212|ABAH3_ORYSI Abscisic acid 8'-hydroxylase 3 OS=Oryza sativa subsp. indica OX=39946 GN=CYP707A7 PE=3 SV=1 && PF00067:Cytochrome P450	G2-like
Os02g0175250	4.27801	0	0	0	0	0	1.426	0	2.84597	0.472762	1	Os02g0175250	2	4113678	4114097	+	325	protein_coding	- && - && PF04782:Protein of unknown function (DUF632)	-
Os04g0489200	4.27801	0	0	0	0	0	1.426	0	2.84597	0.472762	1	Os04g0489200	4	24444513	24444845	-	333	protein_coding	- && - && -	-
Os03g0597800	4.27801	0	0	0	0	0	1.426	0	2.84597	0.472762	1	Os03g0597800	3	22262059	22266748	-	642	protein_coding	- && - && -	-
Os05g0530350	4.27801	0	0	0	0	0	1.426	0	2.84597	0.472762	1	Os05g0530350	5	26334219	26337336	+	1666	protein_coding	- && - && -	BES1
Os10g0434200	4.27801	0	0	0	0	0	1.426	0	2.84597	0.472762	1	OsMB34	10	15466956	15468056	-	1101	protein_coding	- && sp|O22286|BPM3_ARATH BTB/POZ and MATH domain-containing protein 3 OS=Arabidopsis thaliana OX=3702 GN=BPM3 PE=1 SV=1 && PF00917:MATH domain|PF00651:BTB/POZ domain	WRKY
Os04g0496300	4.27801	0	0	0	0	0	1.426	0	2.84597	0.472762	1	Os04g0496300	4	24830462	24831375	-	914	protein_coding	- && - && -	-
Os10g0478350	4.27801	0	0	0	0	0	1.426	0	2.84597	0.472762	1	Os10g0478350	10	17923858	17924449	+	592	protein_coding	- && sp|Q9LTC4|MYB15_ARATH Transcription factor MYB15 OS=Arabidopsis thaliana OX=3702 GN=MYB15 PE=1 SV=1 && -	MYB
Os03g0687800	4.27801	0	0	0	0	0	1.426	0	2.84597	0.472762	1	Os03g0687800	3	27447672	27448399	-	728	protein_coding	- && - && -	-
Os06g0643500	4.27801	0	0	0	0	0	1.426	0	2.84597	0.472762	1	Os06g0643500	6	26227109	26228735	+	1338	protein_coding	- && sp|Q00451|PRF1_SOLLC 36.4 kDa proline-rich protein OS=Solanum lycopersicum OX=4081 GN=TPRP-F1 PE=2 SV=1 && PF14547:Hydrophobic seed protein	-
Os11g0142300	4.27801	0	0	0	0	0	1.426	0	2.84597	0.472762	1	Os11g0142300	11	1984616	1985126	+	511	protein_coding	- && sp|Q9SLG8|SSL2_ARATH Protein STRICTOSIDINE SYNTHASE-LIKE 2 OS=Arabidopsis thaliana OX=3702 GN=SSL2 PE=2 SV=1 && -	-
Os02g0740800	4.27801	0	0	0	0	0	1.426	0	2.84597	0.472762	1	Os02g0740800	2	30986861	30988272	-	1412	protein_coding	- && sp|O48716|JGB_ARATH Protein JINGUBANG OS=Arabidopsis thaliana OX=3702 GN=JGB PE=1 SV=1 && PF00400:WD domain, G-beta repeat	Dof
Os07g0135550	4.27801	0	0	0	0	0	1.426	0	2.84597	0.472762	1	Os07g0135550	7	1860772	1862444	+	765	ncRNA	- && sp|Q6ZDY8|SDHA_ORYSJ Succinate dehydrogenase [ubiquinone] flavoprotein subunit, mitochondrial OS=Oryza sativa subsp. japonica OX=39947 GN=SDH1 PE=1 SV=1 && PF02910:Fumarate reductase flavoprotein C-term	GRAS
Os04g0652450	4.27801	0	0	0	0	0	1.426	0	2.84597	0.472762	1	Os04g0652450	4	33216351	33220432	+	1328	protein_coding	- && sp|Q9SXS2|SUT33_ARATH Probable sulfate transporter 3.3 OS=Arabidopsis thaliana OX=3702 GN=SULTR3;3 PE=2 SV=2 && PF00916:Sulfate permease family	WRKY
Os10g0349900	4.27801	0	0	0	0	0	1.426	0	2.84597	0.472762	1	OsHyPRP12	10	10587298	10587959	-	662	protein_coding	- && sp|Q01595|CCDP_MAIZE Cortical cell-delineating protein OS=Zea mays OX=4577 PE=2 SV=1 && PF14547:Hydrophobic seed protein	Trihelix
Os02g0831900	4.27801	0	0	0	0	0	1.426	0	2.84597	0.472762	1	Os02g0831900	2	35774757	35776478	-	1722	protein_coding	- && sp|Q6K968|CDPK6_ORYSJ Calcium-dependent protein kinase 6 OS=Oryza sativa subsp. japonica OX=39947 GN=CPK6 PE=2 SV=1 && PF00036:EF hand|PF00069:Protein kinase domain	NAC
Os08g0454500	4.27801	0	0	0	0	0	1.426	0	2.84597	0.472762	1	Os08g0454500	8	22277838	22279910	-	1082	protein_coding	- && sp|B6VJS4|ROMT_VITVI Trans-resveratrol di-O-methyltransferase OS=Vitis vinifera OX=29760 GN=ROMT PE=1 SV=2 && PF00891:O-methyltransferase domain	-
Os04g0499500	4.27801	0	0	0	0	0	1.426	0	2.84597	0.472762	1	Os04g0499500	4	24946269	24952224	+	2920	protein_coding	- && sp|Q84PB3|IF4G1_ORYSJ Eukaryotic translation initiation factor isoform 4G-1 OS=Oryza sativa subsp. japonica OX=39947 GN=Os04g0499300 PE=2 SV=2 && PF02854:MIF4G domain	C3H
Os06g0114066	4.27801	0	0	0	0	0	1.426	0	2.84597	0.472762	1	Os06g0114066	6	811396	816533	+	1927	protein_coding	- && sp|Q43831|RUBB_SECCE RuBisCO large subunit-binding protein subunit beta, chloroplastic (Fragment) OS=Secale cereale OX=4550 GN=CPN60 PE=2 SV=1 && PF00118:TCP-1/cpn60 chaperonin family	bZIP
Os12g0131900	4.27801	0	0	0	0	0	1.426	0	2.84597	0.472762	1	Os12g0131900	12	1541850	1544386	-	1596	protein_coding	- && - && PF06045:Rhamnogalacturonate lyase family|PF14683:Polysaccharide lyase family 4, domain III|PF14686:Polysaccharide lyase family 4, domain II	-
Os05g0535600	4.27801	0	0	0	0	0	1.426	0	2.84597	0.472762	1	Os05g0535600	5	26597947	26601563	-	1502	protein_coding	- && sp|Q8H0Z6|IP5P3_ARATH Type IV inositol polyphosphate 5-phosphatase 3 OS=Arabidopsis thaliana OX=3702 GN=IP5P3 PE=1 SV=1 && -	M-type_MADS
Os03g0281466	4.27801	0	0	0	0	0	1.426	0	2.84597	0.472762	1	Os03g0281466	3	9632645	9635529	-	2885	protein_coding	- && sp|Q9LX66|HERK_ARATH Receptor-like protein kinase HERK 1 OS=Arabidopsis thaliana OX=3702 GN=HERK1 PE=1 SV=1 && PF07714:Protein tyrosine kinase|PF12819:Malectin-like domain	Trihelix
Os11g0130500	4.27801	0	0	0	0	0	1.426	0	2.84597	0.472762	1	OsFbox564	11	1403232	1405136	-	1317	protein_coding	- && - && PF00646:F-box domain	B3
Os12g0595900	4.27801	0	0	0	0	0	1.426	0	2.84597	0.472762	1	Os12g0595900	12	25019104	25026183	-	2045	protein_coding	- && sp|Q8RY67|WAKLO_ARATH Wall-associated receptor kinase-like 14 OS=Arabidopsis thaliana OX=3702 GN=WAKL14 PE=2 SV=2 && -	bHLH
Os03g0826000	4.27801	0	0	0	0	0	1.426	0	2.84597	0.472762	1	Os03g0826000	3	34700840	34705414	-	2739	protein_coding	- && - && PF14309:Domain of unknown function (DUF4378)|PF14383:DUF761-associated sequence motif	-
Os03g0758950	4.27801	0	0	0	0	0	1.426	0	2.84597	0.472762	1	OsWRKY4	3	31395468	31398928	+	1561	protein_coding	- && sp|Q93WU7|WRK58_ARATH Probable WRKY transcription factor 58 OS=Arabidopsis thaliana OX=3702 GN=WRKY58 PE=2 SV=2 && PF03106:WRKY DNA -binding domain	WRKY
Os03g0733500	4.27801	0	0	0	0	0	1.426	0	2.84597	0.472762	1	Os03g0733500	3	30039186	30043042	+	2550	protein_coding	- && sp|Q6AVI0|RSLE2_ORYSJ Zinc finger BED domain-containing protein RICESLEEPER 2 OS=Oryza sativa subsp. japonica OX=39947 GN=Os03g0733400 PE=2 SV=1 && PF14372:Domain of unknown function (DUF4413)|PF05699:hAT family C-terminal dimerisation region|PF02892:BED zinc finger	GRAS
Os11g0645886	4.27801	0	0	0	0	0	1.426	0	2.84597	0.472762	1	Os11g0645886	11	25635165	25637763	+	2503	protein_coding	- && sp|F7J0N2|RGA5R_ORYSJ Disease resistance protein RGA5 OS=Oryza sativa subsp. japonica OX=39947 GN=RGA5 PE=1 SV=1 && -	WRKY
Os01g0890950	4.27801	0	0	0	0	0	1.426	0	2.84597	0.472762	1	Os01g0890950	1	38736468	38739972	-	3155	protein_coding	- && sp|Q5N829|ZIP4L_ORYSJ TPR repeat-containing protein ZIP4 OS=Oryza sativa subsp. japonica OX=39947 GN=ZIP4 PE=1 SV=1 && PF08631:Meiosis protein SPO22/ZIP4 like	FAR1
ENSRNA049472915	0	1.6265	2.57529	0	0	0	1.4006	0	2.84193	0.473407	1	SNORD18	3	32398830	32398911	-	82	snoRNA	- && - && -	-
EPlORYSAT000373869	42.7801	15.4518	4.29214	4.4548	4.28904	0	20.8413	2.91461	2.84187	0.0422541	0.457491	tRNA-Lys_(UUU)	Pt	1363	3938	-	72	tRNA	- && - && -	-
Os08g0554900	11.7645	59.3674	18.8854	1.1137	6.43356	5.0877	30.0058	4.21165	2.83158	0.0104221	0.248935	Os08g0554900	8	27761936	27765798	+	2242	protein_coding	- && sp|F4KIB2|TMN8_ARATH Transmembrane 9 superfamily member 8 OS=Arabidopsis thaliana OX=3702 GN=TMN8 PE=2 SV=1 && PF02990:Endomembrane protein 70	-
Os04g0456200	0	8.13252	0	0	1.07226	0	2.71084	0.35742	2.83102	0.47203	1	Os04g0456200	4	22821083	22821718	+	555	protein_coding	- && sp|O65660|PLAT1_ARATH PLAT domain-containing protein 1 OS=Arabidopsis thaliana OX=3702 GN=PLAT1 PE=1 SV=1 && PF01477:PLAT/LH2 domain	-
Os02g0529500	0	8.13252	0	0	1.07226	0	2.71084	0.35742	2.83102	0.47203	1	Os02g0529500	2	19444035	19446413	+	1181	protein_coding	- && sp|Q9S7P9|SNP33_ARATH SNAP25 homologous protein SNAP33 OS=Arabidopsis thaliana OX=3702 GN=SNAP33 PE=1 SV=1 && -	-
Os03g0267550	0	8.13252	0	1.1137	0	0	2.71084	0.371234	2.83102	0.47203	1	Os03g0267550	3	8853502	8853978	-	477	protein_coding	- && - && PF04788:Protein of unknown function (DUF620)	-
Os02g0689550	0	8.13252	0	0	1.07226	0	2.71084	0.35742	2.83102	0.47203	1	Os02g0689550	2	28278624	28279963	+	1340	protein_coding	- && - && -	-
Os12g0118000	3.20851	0	12.018	0	2.14452	0	5.0755	0.71484	2.82999	0.308529	1	Os12g0118000	12	885080	890794	+	1484	ncRNA	- && - && -	-
Os08g0446800	13.9035	3.25301	13.7349	2.2274	2.14452	0	10.2971	1.45731	2.82924	0.0831077	0.580583	Os08g0446800	8	21805180	21806064	+	885	protein_coding	- && sp|Q9FHH5|GDU3_ARATH Protein GLUTAMINE DUMPER 3 OS=Arabidopsis thaliana OX=3702 GN=GDU3 PE=1 SV=1 && -	-
Os01g0943000	11.7645	3.25301	0	0	1.07226	1.01754	5.00585	0.6966	2.82876	0.256565	1	Os01g0943000	1	41450316	41452427	+	1026	protein_coding	- && - && -	-
Os02g0690600	2.13901	0	6.009	0	1.07226	0	2.716	0.35742	2.82862	0.397113	1	OsPUB36	2	28352052	28353541	+	1490	protein_coding	- && sp|Q9SVC6|PUB22_ARATH E3 ubiquitin-protein ligase PUB22 OS=Arabidopsis thaliana OX=3702 GN=PUB22 PE=1 SV=1 && PF04564:U-box domain	Dof
Os09g0502200	39.5716	2.43976	18.8854	0	8.57808	0	20.2989	2.85936	2.82571	0.0970829	0.60865	Os09g0502200	9	19433960	19437709	-	1704	protein_coding	- && sp|Q06915|EA6_ARATH Probable glucan endo-1,3-beta-glucosidase A6 OS=Arabidopsis thaliana OX=3702 GN=A6 PE=2 SV=1 && PF07983:X8 domain|PF00332:Glycosyl hydrolases family 17	ERF
novel.1210	7.48652	3.25301	12.018	0	3.21678	0	7.58584	1.07226	2.82398	0.161809	0.708077	-	4	3551086	3551882	+	797	-	- && - && -	-
Os03g0209500	13.9035	10.5723	6.009	1.1137	3.21678	0	10.1616	1.44349	2.8202	0.0809067	0.574157	Os03g0209500	3	5710240	5715009	-	2424	protein_coding	- && sp|Q9C533|ZDHC1_ARATH Probable protein S-acyltransferase 22 OS=Arabidopsis thaliana OX=3702 GN=PAT22 PE=2 SV=2 && PF01529:DHHC palmitoyltransferase	MIKC_MADS
novel.1847	7.48652	38.2228	44.6383	0	12.8671	0	30.1159	4.28904	2.81441	0.0640131	0.533404	-	7	2131745	2133559	-	1685	-	- && sp|Q8RWZ5|SD25_ARATH G-type lectin S-receptor-like serine/threonine-protein kinase SD2-5 OS=Arabidopsis thaliana OX=3702 GN=SD25 PE=1 SV=1 && PF07714:Protein tyrosine and serine/threonine kinase	ERF
Os01g0950200	0	3.25301	0.858429	0	0	0	1.37048	0	2.81251	0.47813	1	Os01g0950200	1	41853850	41854831	-	982	protein_coding	- && sp|Q9FQA3|GST23_MAIZE Glutathione transferase GST 23 OS=Zea mays OX=4577 PE=2 SV=1 && PF13417:Glutathione S-transferase, N-terminal domain|PF00043:Glutathione S-transferase, C-terminal domain	ERF
Os08g0240200	65.2397	26.8373	65.2406	7.79591	6.43356	8.14033	52.4392	7.4566	2.81179	0.000268157	0.0276426	Os08g0240200	8	8479583	8481489	+	1907	protein_coding	- && - && -	-
novel.1914	8.55602	6.50601	0	0	2.14452	0	5.02068	0.71484	2.81104	0.305657	1	-	7	22610017	22611948	-	1352	-	- && - && -	-
novel.2038	0	9.75902	5.15057	0	2.14452	0	4.96986	0.71484	2.80422	0.306102	1	-	8	27815751	27817877	+	300	-	- && - && -	-
Os03g0605400	39.5716	18.7048	69.5327	4.4548	13.9394	0	42.603	6.13139	2.79992	0.0142279	0.286069	Os03g0605400	3	22715554	22718500	-	1141	ncRNA	- && - && -	-
Os07g0475700	0	4.06626	0	0	0	0	1.35542	0	2.79759	0.480533	1	OsSAUR30	7	17186673	17187640	+	968	protein_coding	- && - && PF02519:Auxin responsive protein	NAC
Os10g0507700	0	4.06626	0	0	0	0	1.35542	0	2.79759	0.480533	1	Os10g0507700	10	19425724	19426140	-	417	protein_coding	- && - && -	-
ENSRNA049473071	0	4.06626	0	0	0	0	1.35542	0	2.79759	0.480533	1	snoR77Y	3	31186466	31186547	-	82	snoRNA	- && - && -	-
Os10g0511300	0	4.06626	0	0	0	0	1.35542	0	2.79759	0.480533	1	Os10g0511300	10	19676047	19676325	-	279	protein_coding	- && - && -	-
novel.450	0	4.06626	0	0	0	0	1.35542	0	2.79759	0.480533	1	-	11	5036909	5037715	+	700	-	- && - && -	B3
novel.361	0	4.06626	0	0	0	0	1.35542	0	2.79759	0.480533	1	-	10	22604411	22605324	+	507	-	- && - && -	-
Os12g0539800	0	4.06626	0	0	0	0	1.35542	0	2.79759	0.480533	1	Os12g0539800	12	21571604	21572838	-	911	protein_coding	- && - && -	-
Os11g0644700	0	4.06626	0	0	0	0	1.35542	0	2.79759	0.480533	1	Os11g0644700	11	25594109	25594874	+	766	protein_coding	- && sp|Q67YM6|DIR11_ARATH Dirigent protein 11 OS=Arabidopsis thaliana OX=3702 GN=DIR11 PE=2 SV=1 && PF03018:Dirigent-like protein	-
novel.541	0	4.06626	0	0	0	0	1.35542	0	2.79759	0.480533	1	-	11	5590008	5590734	-	214	-	- && - && -	-
Os09g0437400	0	4.06626	0	0	0	0	1.35542	0	2.79759	0.480533	1	OsSAUR38	9	16143938	16144535	-	598	protein_coding	- && - && PF02519:Auxin responsive protein	bHLH
Os04g0683400	0	4.06626	0	0	0	0	1.35542	0	2.79759	0.480533	1	OsHAP5G	4	34891819	34892196	-	378	protein_coding	- && sp|Q8LCG7|NFYC2_ARATH Nuclear transcription factor Y subunit C-2 OS=Arabidopsis thaliana OX=3702 GN=NFYC2 PE=1 SV=2 && PF00808:Histone-like transcription factor (CBF/NF-Y) and archaeal histone	NF-YC
novel.1777	0	4.06626	0	0	0	0	1.35542	0	2.79759	0.480533	1	-	7	7950413	7950616	+	204	-	- && - && -	-
Os05g0200160	0	4.06626	0	0	0	0	1.35542	0	2.79759	0.480533	1	Os05g0200160	5	6240164	6240665	+	465	protein_coding	- && - && -	-
Os02g0256800	0	4.06626	0	0	0	0	1.35542	0	2.79759	0.480533	1	OsUCL2	2	8854327	8854985	-	381	protein_coding	- && sp|P80728|MAVI_CUCPE Mavicyanin OS=Cucurbita pepo OX=3663 PE=1 SV=1 && PF02298:Plastocyanin-like domain	MYB
Os06g0219900	0	4.06626	0	0	0	0	1.35542	0	2.79759	0.480533	1	Os06g0219900	6	6177896	6179163	-	1268	protein_coding	- && sp|Q9FE06|EXOL2_ARATH Protein EXORDIUM-like 2 OS=Arabidopsis thaliana OX=3702 GN=EXL2 PE=2 SV=1 && PF04674:Phosphate-induced protein 1 conserved region	MYB
Os06g0162700	0	4.06626	0	0	0	0	1.35542	0	2.79759	0.480533	1	Os06g0162700	6	3158656	3162646	+	1710	protein_coding	- && sp|Q9S7L2|MYB98_ARATH Transcription factor MYB98 OS=Arabidopsis thaliana OX=3702 GN=MYB98 PE=2 SV=1 && -	MYB
Os04g0167300	0	4.06626	0	0	0	0	1.35542	0	2.79759	0.480533	1	Os04g0167300	4	4545258	4545771	-	514	protein_coding	- && - && -	-
Os09g0400350	0	4.06626	0	0	0	0	1.35542	0	2.79759	0.480533	1	Os09g0400350	9	13997041	13997453	+	413	protein_coding	- && - && -	-
Os08g0376600	0	4.06626	0	0	0	0	1.35542	0	2.79759	0.480533	1	Os08g0376600	8	17672834	17674381	+	1548	protein_coding	- && sp|Q9LMP1|WAK2_ARATH Wall-associated receptor kinase 2 OS=Arabidopsis thaliana OX=3702 GN=WAK2 PE=1 SV=1 && PF00069:Protein kinase domain	NAC
Os01g0643300	0	4.06626	0	0	0	0	1.35542	0	2.79759	0.480533	1	PIN10A	1	25863717	25868266	+	2459	protein_coding	- && sp|Q5VP70|PIN3A_ORYSJ Auxin efflux carrier component 3a OS=Oryza sativa subsp. japonica OX=39947 GN=PIN3A PE=2 SV=1 && PF03547:Membrane transport protein	bHLH
Os08g0123400	0	4.06626	0	0	0	0	1.35542	0	2.79759	0.480533	1	Os08g0123400	8	1287119	1287499	+	381	protein_coding	- && - && -	-
Os04g0462550	0	4.06626	0	0	0	0	1.35542	0	2.79759	0.480533	1	Os04g0462550	4	23104860	23107358	-	865	protein_coding	- && sp|Q7XTE8|14332_ORYSJ 14-3-3-like protein GF14-B OS=Oryza sativa subsp. japonica OX=39947 GN=GF14B PE=1 SV=2 && PF00244:14-3-3 protein	E2F/DP
Os02g0484950	0	4.06626	0	0	0	0	1.35542	0	2.79759	0.480533	1	Os02g0484950	2	16747962	16748375	+	414	protein_coding	- && - && -	-
Os10g0195250	0	4.06626	0	0	0	0	1.35542	0	2.79759	0.480533	1	Os10g0195250	10	6597058	6599557	-	437	protein_coding	- && - && -	-
Os06g0679600	0	4.06626	0	0	0	0	1.35542	0	2.79759	0.480533	1	Os06g0679600	6	28280349	28280839	+	491	protein_coding	- && - && -	-
Os06g0114300	0	4.06626	0	0	0	0	1.35542	0	2.79759	0.480533	1	OsFbox289	6	825521	826951	+	1431	protein_coding	- && - && -	-
Os12g0207000	0	4.06626	0	0	0	0	1.35542	0	2.79759	0.480533	1	OsMADS13	12	5584743	5590285	+	1213	protein_coding	- && sp|Q2QW53|MAD13_ORYSJ MADS-box transcription factor 13 OS=Oryza sativa subsp. japonica OX=39947 GN=MADS13 PE=1 SV=2 && PF01486:K-box region|PF00319:SRF-type transcription factor (DNA-binding and dimerisation domain)	MIKC_MADS
Os12g0595200	0	4.06626	0	0	0	0	1.35542	0	2.79759	0.480533	1	Os_F0776	12	24984480	24985970	-	1080	protein_coding	- && - && -	-
Os04g0576300	0	4.06626	0	0	0	0	1.35542	0	2.79759	0.480533	1	OsSTA131	4	29032490	29033262	-	773	protein_coding	- && sp|Q9LD90|CBF5_ARATH H/ACA ribonucleoprotein complex subunit 4 OS=Arabidopsis thaliana OX=3702 GN=CBF5 PE=1 SV=1 && PF16198:tRNA pseudouridylate synthase B C-terminal domain|PF01509:TruB family pseudouridylate synthase (N terminal domain)	WRKY
Os08g0365800	0	4.06626	0	0	0	0	1.35542	0	2.79759	0.480533	1	Os08g0365800	8	16939933	16941786	-	1488	protein_coding	- && sp|Q9SA25|WAKLG_ARATH Wall-associated receptor kinase-like 8 OS=Arabidopsis thaliana OX=3702 GN=WAKL8 PE=2 SV=1 && PF13947:Wall-associated receptor kinase galacturonan-binding	ARF
Os09g0561000	0	4.06626	0	0	0	0	1.35542	0	2.79759	0.480533	1	Os09g0561000	9	22292353	22293718	+	1366	protein_coding	- && sp|Q9LMN7|WAK5_ARATH Wall-associated receptor kinase 5 OS=Arabidopsis thaliana OX=3702 GN=WAK5 PE=2 SV=1 && PF13947:Wall-associated receptor kinase galacturonan-binding	ARF
Os01g0863800	0	4.06626	0	0	0	0	1.35542	0	2.79759	0.480533	1	OsOFP5	1	37381402	37382273	+	872	protein_coding	- && sp|Q9FMC8|OPF13_ARATH Transcription repressor OFP13 OS=Arabidopsis thaliana OX=3702 GN=OFP13 PE=1 SV=1 && PF04844:Transcriptional repressor, ovate	-
Os04g0101700	0	4.06626	0	0	0	0	1.35542	0	2.79759	0.480533	1	Os04g0101700	4	115620	119698	+	1264	protein_coding	- && sp|Q54YW1|ELMOA_DICDI ELMO domain-containing protein A OS=Dictyostelium discoideum OX=44689 GN=elmoA PE=1 SV=1 && PF04727:ELMO/CED-12 family	bZIP
Os09g0539700	0	4.06626	0	0	0	0	1.35542	0	2.79759	0.480533	1	Os09g0539700	9	21251878	21252735	-	858	protein_coding	- && - && -	-
Os01g0206800	0	4.06626	0	0	0	0	1.35542	0	2.79759	0.480533	1	Os01g0206800	1	5814827	5819207	-	2786	protein_coding	- && sp|C0LGQ4|MDIS2_ARATH Protein MALE DISCOVERER 2 OS=Arabidopsis thaliana OX=3702 GN=MDIS2 PE=1 SV=1 && -	GRAS
Os03g0556500	0	4.06626	0	0	0	0	1.35542	0	2.79759	0.480533	1	Os03g0556500	3	19726675	19728277	-	1603	protein_coding	- && sp|O81905|SD18_ARATH Receptor-like serine/threonine-protein kinase SD1-8 OS=Arabidopsis thaliana OX=3702 GN=SD18 PE=1 SV=1 && PF00954:S-locus glycoprotein domain|PF08276:PAN-like domain|PF01453:D-mannose binding lectin	MYB_related
Os02g0813200	0	4.06626	0	0	0	0	1.35542	0	2.79759	0.480533	1	Os02g0813200	2	34829856	34831322	+	1209	protein_coding	- && - && PF12776:Myb/SANT-like DNA-binding domain	NF-YC
Os06g0286900	0	4.06626	0	0	0	0	1.35542	0	2.79759	0.480533	1	Os06g0286900	6	10399384	10401359	+	1976	protein_coding	- && - && -	-
Os10g0515100	0	4.06626	0	0	0	0	1.35542	0	2.79759	0.480533	1	Os10g0515100	10	19858613	19860310	-	1698	protein_coding	- && sp|Q42602|C89A2_ARATH Cytochrome P450 89A2 OS=Arabidopsis thaliana OX=3702 GN=CYP89A2 PE=2 SV=2 && PF00067:Cytochrome P450	MYB
Os08g0288400	0	4.06626	0	0	0	0	1.35542	0	2.79759	0.480533	1	Os08g0288400	8	11460357	11462712	+	2356	protein_coding	- && sp|Q9FYQ8|TMN11_ARATH Transmembrane 9 superfamily member 11 OS=Arabidopsis thaliana OX=3702 GN=TMN11 PE=2 SV=1 && PF02990:Endomembrane protein 70	-
Os10g0555300	0	4.06626	0	0	0	0	1.35542	0	2.79759	0.480533	1	Os10g0555300	10	21809273	21810954	-	1682	protein_coding	- && - && PF13912:C2H2-type zinc finger	C2H2
Os09g0422500	0	4.06626	0	0	0	0	1.35542	0	2.79759	0.480533	1	BC6	9	15281320	15285893	+	3629	protein_coding	- && sp|A2Z1C8|CESA9_ORYSI Cellulose synthase A catalytic subunit 9 [UDP-forming] OS=Oryza sativa subsp. indica OX=39946 GN=CESA9 PE=2 SV=1 && PF14569:Zinc-binding RING-finger|PF03552:Cellulose synthase	LBD
Os02g0695200	27.8071	0	2.57529	2.2274	2.14452	0	10.1275	1.45731	2.79728	0.18623	0.73308	OsMYB58/63-L	2	28558264	28560020	-	1662	protein_coding	- && sp|P20024|MYB1_MAIZE Myb-related protein Zm1 OS=Zea mays OX=4577 PE=2 SV=1 && PF00249:Myb-like DNA-binding domain	MYB
Os03g0422900	40.6411	14.6385	27.4697	5.56851	6.43356	0	27.5831	4.00069	2.79086	0.0170974	0.309188	Os03g0422900	3	17605264	17608024	+	2761	protein_coding	- && sp|P0DO07|PIK2_ORYSJ Disease resistance protein Pik-2 OS=Oryza sativa subsp. japonica OX=39947 GN=PIK-2 PE=3 SV=1 && -	WRKY
Os01g0811001	3.20851	21.1445	5.15057	0	4.28904	0	9.83454	1.42968	2.78769	0.150842	0.690746	Os01g0811001	1	34461157	34464358	-	1641	protein_coding	- && sp|Q9FZB8|Y5181_ARATH Probable LRR receptor-like serine/threonine-protein kinase At1g51810 OS=Arabidopsis thaliana OX=3702 GN=At1g51810 PE=1 SV=1 && PF12819:Malectin-like domain	FAR1
Os01g0293000	2.13901	13.012	0	2.2274	0	0	5.05034	0.742467	2.78389	0.32106	1	OsSAMS3	1	10657543	10660137	-	1568	protein_coding	- && sp|Q9LGU6|METK3_ORYSJ S-adenosylmethionine synthase 3 OS=Oryza sativa subsp. japonica OX=39947 GN=METK3 PE=2 SV=1 && PF00438:S-adenosylmethionine synthetase, N-terminal domain|PF02773:S-adenosylmethionine synthetase, C-terminal domain|PF02772:S-adenosylmethionine synthetase, central domain	-
Os08g0157700	3.20851	0	0.858429	0	0	0	1.35565	0	2.77677	0.4839	1	Os08g0157700	8	3377469	3378332	+	864	protein_coding	- && sp|Q7EZD5|Y8577_ORYSJ Putative B3 domain-containing protein Os08g0157700 OS=Oryza sativa subsp. japonica OX=39947 GN=Os08g0157700 PE=3 SV=1 && PF02362:B3 DNA binding domain	B3
Os01g0939450	3.20851	0	0.858429	0	0	0	1.35565	0	2.77677	0.4839	1	Os01g0939450	1	41242455	41243872	-	1418	ncRNA	- && sp|P35614|ERF1Z_ARATH Eukaryotic peptide chain release factor subunit 1-3 OS=Arabidopsis thaliana OX=3702 GN=ERF1-3 PE=1 SV=1 && PF03463:eRF1 domain 1|PF03465:eRF1 domain 3|PF03464:eRF1 domain 2	SBP
Os11g0655200	3.20851	0	0.858429	0	0	0	1.35565	0	2.77677	0.4839	1	Os11g0655200	11	26212918	26216126	+	3209	protein_coding	- && sp|Q2QZF1|PIK6_ORYSJ Disease resistance protein PIK6-NP OS=Oryza sativa subsp. japonica OX=39947 GN=PIK6-NP PE=2 SV=1 && -	WRKY
Os05g0142100	4.27801	7.31927	3.43371	2.2274	0	0	5.01033	0.742467	2.77665	0.224654	1	Os05g0142100	5	2449418	2450032	-	615	protein_coding	- && - && -	-
Os02g0330200	1.0695	0	13.7349	1.1137	1.07226	0	4.93479	0.728654	2.77175	0.285166	1	OsXAT2	2	13417229	13420076	+	2161	protein_coding	- && sp|Q6ZFR0|XAT2_ORYSJ Alpha-1,3-arabinosyltransferase XAT2 OS=Oryza sativa subsp. japonica OX=39947 GN=XAT2 PE=1 SV=1 && PF04577:Protein of unknown function (DUF563)	C2H2
Os12g0236900	0	0	22.3191	2.2274	1.07226	0	7.43971	1.09989	2.76798	0.295963	0.820748	Os12g0236900	12	7546578	7554128	+	1885	protein_coding	- && - && PF09273:Rubisco LSMT substrate-binding	-
novel.1698	5.34751	12.1988	4.29214	0	3.21678	0	7.27948	1.07226	2.76732	0.173307	0.722151	-	6	8672092	8697237	-	2153	-	- && - && -	bZIP
Os06g0318533	78.0737	30.9036	42.063	22.274	0	0	50.3468	7.42467	2.7667	0.0461434	0.470796	Os06g0318533	6	12339154	12339960	-	807	protein_coding	- && - && -	-
Os03g0341600	145.452	39.8493	861.004	17.8192	94.3588	41.7192	348.769	51.2991	2.7652	0.00260951	0.122736	Os03g0341600	3	12739354	12740552	-	738	protein_coding	- && - && -	-
Os02g0587000	3.20851	0.813252	0	0	0	0	1.34059	0	2.76129	0.48641	1	Os02g0587000	2	22626274	22627180	+	775	protein_coding	- && - && PF07172:Glycine rich protein family	-
novel.431	5.34751	2.43976	0	0	1.07226	0	2.59576	0.35742	2.7576	0.412687	1	-	10	22787259	22794589	-	1008	-	- && - && -	-
Os10g0104000	4.27801	17.8915	6.86743	1.1137	3.21678	0	9.67899	1.44349	2.75623	0.10261	0.617327	Os10g0104000	10	320212	324294	-	4083	protein_coding	- && - && -	MYB_related
Os10g0505900	0	0	7.72586	0	1.07226	0	2.57529	0.35742	2.75484	0.484213	1	Os10g0505900	10	19346334	19348263	+	1607	protein_coding	- && - && -	-
Os02g0644466	0	0	7.72586	0	0	1.01754	2.57529	0.33918	2.75484	0.484213	1	Os02g0644466	2	25922559	25923305	+	747	protein_coding	- && sp|Q6H647|KN7B_ORYSJ Putative inactive kinesin-like protein KIN-7B (Fragment) OS=Oryza sativa subsp. japonica OX=39947 GN=KIN7B PE=5 SV=2 && PF11995:Domain of unknown function (DUF3490)	-
novel.1953	3.20851	11.3855	0	1.1137	1.07226	0	4.86468	0.728654	2.7523	0.272324	1	-	8	4297239	4299407	+	643	-	- && - && -	-
Os10g0469100	29.9461	4.87951	51.5057	4.4548	4.28904	4.07016	28.7771	4.27134	2.75165	0.0131418	0.274958	Os10g0469100	10	17345537	17350070	+	3830	protein_coding	- && - && PF08263:Leucine rich repeat N-terminal domain|PF13855:Leucine rich repeat	-
Os06g0683400	831.004	6186.41	3262.03	72.3906	182.284	1271.93	3426.48	508.867	2.75128	0.0297415	0.401842	OsCCD1	6	28483812	28484488	+	677	protein_coding	- && sp|Q9ZPX9|KIC_ARATH Calcium-binding protein KIC OS=Arabidopsis thaliana OX=3702 GN=KIC PE=1 SV=2 && PF13833:EF-hand domain pair	MYB_related
Os04g0582600	0	4.06626	10.3011	0	2.14452	0	4.78913	0.71484	2.74975	0.321744	1	Os04g0582600	4	29431012	29434383	-	2373	protein_coding	- && sp|O94387|YGSA_SCHPO Uncharacterized ATP-dependent helicase C29A10.10c OS=Schizosaccharomyces pombe (strain 972 / ATCC 24843) OX=284812 GN=SPBC29A10.10c PE=3 SV=1 && PF13086:AAA domain|PF13087:AAA domain	C3H
Os07g0484900	8.55602	0	13.7349	3.3411	0	0	7.43029	1.1137	2.74927	0.26494	0.795525	Os07g0484900	7	17805412	17805971	+	560	protein_coding	- && - && -	-
Os03g0208600	10.695	15.4518	25.7529	7.79591	0	0	17.2999	2.59864	2.74886	0.0861237	0.588678	Os03g0208600	3	5669927	5671969	+	1950	protein_coding	- && sp|Q9FZ19|PPR5_ARATH Putative pentatricopeptide repeat-containing protein At1g02420 OS=Arabidopsis thaliana OX=3702 GN=At1g02420 PE=3 SV=2 && PF13041:PPR repeat family	-
Os01g0201250	6.41702	4.06626	3.43371	0	0	2.03508	4.639	0.67836	2.7481	0.239216	1	Os01g0201250	1	5529876	5531014	-	1139	protein_coding	- && sp|Q5M750|VQ4_ARATH VQ motif-containing protein 4 OS=Arabidopsis thaliana OX=3702 GN=VQ4 PE=1 SV=1 && PF05678:VQ motif	-
Os01g0154200	7.48652	7.31927	0	2.2274	0	0	4.93526	0.742467	2.74576	0.318393	1	Os01g0154200	1	2920425	2921321	-	782	protein_coding	- && - && PF05056:Protein of unknown function (DUF674)	MYB
Os08g0506400	4.27801	0	3.43371	0	1.07226	0	2.57058	0.35742	2.74452	0.415168	1	OsRLCK257	8	25060794	25063403	+	2527	protein_coding	- && sp|Q9ZU46|ZAR1_ARATH Receptor protein kinase-like protein ZAR1 OS=Arabidopsis thaliana OX=3702 GN=ZAR1 PE=1 SV=1 && PF08263:Leucine rich repeat N-terminal domain|PF13855:Leucine rich repeat|PF00069:Protein kinase domain	S1Fa-like
Os10g0438300	25.6681	0	10.3011	0	5.3613	0	11.9897	1.7871	2.74359	0.21692	0.760911	Os10g0438300	10	15698291	15700037	-	1320	protein_coding	- && - && -	bZIP
Os03g0735100	0	1.6265	6.009	1.1137	0	0	2.54517	0.371234	2.73981	0.418467	1	OsWD40-87	3	30109911	30114827	+	2969	protein_coding	- && sp|Q8RXU6|PCN_ARATH WD repeat-containing protein PCN OS=Arabidopsis thaliana OX=3702 GN=PCN PE=2 SV=1 && -	-
Os02g0215801	8.55602	4.06626	1.71686	0	2.14452	0	4.77971	0.71484	2.73817	0.24767	1	Os02g0215801	2	6485609	6485982	-	374	ncRNA	- && - && -	-
Os04g0520800	4.27801	0.813252	16.3101	0	3.21678	0	7.1338	1.07226	2.73657	0.21677	0.760911	Os04g0520800	4	26087337	26088122	+	684	protein_coding	- && - && -	-
Os10g0420900	0	4.06626	10.3011	1.1137	1.07226	0	4.78913	0.728654	2.73192	0.27036	1	Os10g0420900	10	14831464	14839348	-	4305	protein_coding	- && - && -	-
Os03g0263000	5.34751	9.75902	6.009	0	3.21678	0	7.03851	1.07226	2.71837	0.17932	0.727173	OsERF#009	3	8635965	8637099	-	1135	protein_coding	- && sp|Q9SFE4|ERF12_ARATH Ethylene-responsive transcription factor ERF012 OS=Arabidopsis thaliana OX=3702 GN=ERF012 PE=2 SV=1 && PF00847:AP2 domain	ERF
Os06g0566201	6.41702	0	14.5933	0	3.21678	0	7.00343	1.07226	2.70819	0.280518	0.808333	Os06g0566201	6	21824420	21826727	-	1600	protein_coding	- && sp|Q5Z653|ZIP10_ORYSJ Zinc transporter 10 OS=Oryza sativa subsp. japonica OX=39947 GN=ZIP10 PE=3 SV=2 && PF02535:ZIP Zinc transporter	NF-YC
Os06g0247500	7.48652	29.2771	5.15057	0	6.43356	0	13.9714	2.14452	2.70757	0.122878	0.654118	OsPFPB	6	7648990	7654307	-	2054	protein_coding	- && sp|Q41141|PFPB_RICCO Pyrophosphate--fructose 6-phosphate 1-phosphotransferase subunit beta OS=Ricinus communis OX=3988 GN=PFP-BETA PE=3 SV=1 && PF00365:Phosphofructokinase	-
Os09g0250400	5.34751	10.5723	12.018	0	4.28904	0	9.3126	1.42968	2.70745	0.146635	0.687291	Os09g0250400	9	3838772	3839399	-	570	ncRNA	- && - && -	-
Os11g0533600	3.20851	0	4.29214	0	1.07226	0	2.50022	0.35742	2.70651	0.425511	1	Os11g0533600	11	19440078	19442770	-	1499	protein_coding	- && - && -	-
Os05g0512100	0	8.94577	5.15057	1.1137	1.07226	0	4.69878	0.728654	2.70586	0.27451	1	Os05g0512100	5	25379290	25380110	+	821	protein_coding	- && - && -	-
Os10g0391400	37.4326	419.638	41.2046	20.0466	28.951	27.4736	166.092	25.4904	2.70475	NA	1	OsJAZ	10	13031180	13032006	-	827	protein_coding	- && sp|A2Z6V6|TI11E_ORYSI Protein TIFY 11e OS=Oryza sativa subsp. indica OX=39946 GN=TIFY11E PE=3 SV=1 && PF09425:Divergent CCT motif|PF06200:tify domain	-
ENSRNA049473620	37.4326	5.69276	33.4787	1.1137	8.57808	2.03508	25.5347	3.90895	2.70464	0.0259127	0.375886	SNORD25	4	25386457	25386544	+	88	snoRNA	- && - && -	-
Os12g0106500	2.13901	0	1.71686	0	0	0	1.28529	0	2.70454	0.495673	1	OsMFS7	12	345000	349385	+	2079	protein_coding	- && sp|F4I9E1|NFD4_ARATH Protein NUCLEAR FUSION DEFECTIVE 4 OS=Arabidopsis thaliana OX=3702 GN=NFD4 PE=3 SV=1 && PF06813:Nodulin-like	NF-YC
Os11g0155350	2.13901	0	1.71686	0	0	0	1.28529	0	2.70454	0.495673	1	Os11g0155350	11	2587668	2588236	-	569	protein_coding	- && - && -	-
Os05g0371133	34.2241	60.9939	72.108	0	25.7342	0	55.7753	8.57808	2.702	0.0487502	0.479629	Os05g0371133	5	17852931	17853588	-	658	ncRNA	- && - && -	-
Os06g0729800	6.41702	16.265	5.15057	0	4.28904	0	9.27754	1.42968	2.70196	0.154146	0.695872	OsIPT10	6	31102199	31102435	+	237	protein_coding	- && - && -	-
Os09g0412700	2.13901	8.13252	18.027	3.3411	1.07226	0	9.43284	1.47112	2.699	0.123635	0.654976	Os09g0412700	9	14659942	14661222	+	590	protein_coding	- && - && -	-
Os07g0620800	0	5.69276	1.71686	0	1.07226	0	2.46987	0.35742	2.69845	0.429526	1	CycD2	7	25662908	25665316	-	1718	protein_coding	- && sp|Q8LHA8|CCD22_ORYSJ Cyclin-D2-2 OS=Oryza sativa subsp. japonica OX=39947 GN=CYCD2-2 PE=2 SV=1 && PF02984:Cyclin, C-terminal domain|PF00134:Cyclin, N-terminal domain	MYB_related
Os12g0637500	7.48652	0	0	1.1137	0	0	2.49551	0.371234	2.69774	0.493455	1	Os12g0637500	12	27324604	27326628	-	2025	protein_coding	- && - && PF06813:Nodulin-like	NF-YC
Os04g0490866	7.48652	0	0	1.1137	0	0	2.49551	0.371234	2.69774	0.493455	1	Os04g0490866	4	24534521	24536242	-	1390	protein_coding	- && sp|Q39134|AAP3_ARATH Amino acid permease 3 OS=Arabidopsis thaliana OX=3702 GN=AAP3 PE=1 SV=2 && PF01490:Transmembrane amino acid transporter protein	MYB_related
Os02g0244850	7.48652	0	0	1.1137	0	0	2.49551	0.371234	2.69774	0.493455	1	Os02g0244850	2	8178055	8184020	+	2921	protein_coding	- && sp|P29195|CAPP1_SORBI Phosphoenolpyruvate carboxylase 1 OS=Sorghum bicolor OX=4558 GN=PEPC PE=2 SV=1 && PF00311:Phosphoenolpyruvate carboxylase	-
Os08g0116750	7.48652	0	0	1.1137	0	0	2.49551	0.371234	2.69774	0.493455	1	Os08g0116750	8	927172	931867	+	4696	protein_coding	- && - && -	-
Os05g0209200	7.48652	0	0	0	1.07226	0	2.49551	0.35742	2.69774	0.493455	1	Os05g0209200	5	6758332	6759025	+	694	protein_coding	- && - && -	-
Os01g0393300	7.48652	0	0	0	1.07226	0	2.49551	0.35742	2.69774	0.493455	1	Os01g0393300	1	16730058	16731058	-	878	protein_coding	- && - && -	-
Os10g0155200	0	8.94577	25.7529	0	5.3613	0	11.5662	1.7871	2.69771	0.224244	0.767057	Os10g0155200	10	3464548	3464901	-	354	protein_coding	- && - && -	-
Os01g0195300	7.48652	117.921	22.3191	5.56851	0	17.2982	49.2424	7.62223	2.68966	0.0379312	0.438324	Os01g0195300	1	5128137	5128696	-	560	protein_coding	- && - && -	-
Os01g0124000	618.173	86.2047	848.986	83.5276	110.443	47.8244	517.788	80.5982	2.68372	0.000139732	0.0172357	RBBI2-1	1	1341368	1342277	-	910	protein_coding	- && sp|A2WK50|IBBR_ORYSI Bowman-Birk type bran trypsin inhibitor OS=Oryza sativa subsp. indica OX=39946 GN=RBBI3.3 PE=2 SV=2 && PF00228:Bowman-Birk serine protease inhibitor family	-
Os06g0652200	3.20851	34.9698	31.7619	6.68221	4.28904	0	23.3134	3.65708	2.68371	0.0509577	0.488551	Os06g0652200	6	26693488	26694443	-	956	protein_coding	- && sp|Q6ETK9|ADPO2_ORYSJ Heptahelical transmembrane protein ADIPOR2 OS=Oryza sativa subsp. japonica OX=39947 GN=ADIPOR2 PE=2 SV=1 && PF03006:Haemolysin-III related	BES1
Os07g0605600	3.20851	2.43976	1.71686	0	1.07226	0	2.45504	0.35742	2.6805	0.35487	1	Os07g0605600	7	24814196	24815709	-	1498	protein_coding	- && - && -	-
Os05g0463300	0	7.31927	0	0	0	1.01754	2.43976	0.33918	2.67957	0.496415	1	OsSTA152	5	22756240	22758478	-	1524	protein_coding	- && sp|Q9SF32|IQD1_ARATH Protein IQ-DOMAIN 1 OS=Arabidopsis thaliana OX=3702 GN=IQD1 PE=1 SV=1 && -	TCP
novel.1507	0	7.31927	0	0	1.07226	0	2.43976	0.35742	2.67957	0.496415	1	-	5	29287625	29289662	+	392	-	- && - && -	CPP
Os07g0149900	9.62553	13.8253	4.29214	2.2274	2.14452	0	9.24765	1.45731	2.67755	0.103618	0.6194	Os07g0149900	7	2595756	2599060	-	965	protein_coding	- && sp|Q9FJU9|E1313_ARATH Glucan endo-1,3-beta-glucosidase 13 OS=Arabidopsis thaliana OX=3702 GN=At5g56590 PE=2 SV=1 && PF07983:X8 domain	ERF
novel.742	11.7645	14.6385	21.4607	0	7.50582	0	15.9546	2.50194	2.67508	0.097612	0.609442	-	12	19529333	19530362	-	914	-	- && - && -	-
Os09g0537700	48.1276	0	129.623	3.3411	21.4452	3.05262	59.2501	9.27964	2.675	0.0576806	0.51203	RNS4	9	21155963	21157945	-	1072	protein_coding	- && - && PF00445:Ribonuclease T2 family	bZIP
ENSRNA049466168	13.9035	3.25301	3.43371	0	3.21678	0	6.86342	1.07226	2.67398	0.205559	0.750436	snoZ188	10	12882629	12882750	+	122	snoRNA	- && - && -	-
Os09g0569000	2.13901	1.6265	0	0	0	0	1.25517	0	2.67202	0.501023	1	Os09g0569000	9	22707588	22709477	-	1779	protein_coding	- && sp|Q9LDD5|PYRP2_ARATH 5-amino-6-(5-phospho-D-ribitylamino)uracil phosphatase, chloroplastic OS=Arabidopsis thaliana OX=3702 GN=PYRP2 PE=1 SV=1 && PF13419:Haloacid dehalogenase-like hydrolase	-
Os01g0706100	16.0425	15.4518	9.44271	0	6.43356	0	13.6457	2.14452	2.67053	0.110256	0.632335	Os01g0706100	1	29285414	29288695	+	2036	protein_coding	- && - && -	-
Os02g0552400	0	2.43976	11.1596	0	2.14452	0	4.53311	0.71484	2.67013	0.347604	1	Os02g0552400	2	20832815	20835431	-	670	protein_coding	- && - && -	-
Os01g0505700	38.5021	215.512	38.6293	18.9329	13.9394	13.228	97.5477	15.3668	2.66931	0.00112623	0.0714131	Os01g0505700	1	17583645	17586287	+	1243	protein_coding	- && - && -	-
Os08g0555800	2.13901	0	5.15057	0	1.07226	0	2.42986	0.35742	2.66751	0.438113	1	Os08g0555800	8	27811004	27814418	+	1241	protein_coding	- && sp|F4KDF5|MUPS1_ARATH Protein MULTIPOLAR SPINDLE 1 OS=Arabidopsis thaliana OX=3702 GN=MPS1 PE=2 SV=2 && -	ERF
Os07g0582900	2.13901	0	5.15057	0	1.07226	0	2.42986	0.35742	2.66751	0.438113	1	Os07g0582900	7	23598769	23600319	+	1399	protein_coding	- && - && PF00083:Sugar (and other) transporter	-
Os03g0800900	14.973	45.5421	43.7799	12.2507	4.28904	0	34.765	5.51325	2.66739	0.0224227	0.352351	Os03g0800900	3	33402553	33405435	+	1222	protein_coding	- && - && -	-
Os04g0192350	3.20851	4.06626	0	0	1.07226	0	2.42492	0.35742	2.66413	0.436131	1	Os04g0192350	4	6306373	6309477	+	775	protein_coding	- && - && -	-
Os04g0588200	7.48652	6.50601	0	2.2274	0	0	4.66418	0.742467	2.66339	0.339852	1	Os04g0588200	4	29719544	29729743	+	3624	protein_coding	- && sp|A0A1P8ASY1|JHS1_ARATH DNA replication ATP-dependent helicase/nuclease JHS1 OS=Arabidopsis thaliana OX=3702 GN=JHS1 PE=2 SV=1 && PF13086:AAA domain|PF08696:DNA replication factor Dna2|PF13087:AAA domain	C2H2
Os06g0247850	5.34751	0	8.58429	2.2274	0	0	4.64393	0.742467	2.65767	0.343105	1	Os06g0247850	6	7667912	7669737	-	734	ncRNA	- && sp|Q9SE83|DRP2A_ARATH Dynamin-2A OS=Arabidopsis thaliana OX=3702 GN=DRP2A PE=1 SV=2 && PF02212:Dynamin GTPase effector domain	-
Os04g0210800	6.41702	13.8253	0	0	3.21678	0	6.74743	1.07226	2.65591	0.292703	0.817414	Os04g0210800	4	7432685	7432978	+	294	protein_coding	- && - && -	NAC
novel.152	6.41702	0	0.858429	0	1.07226	0	2.42515	0.35742	2.65549	0.448606	1	-	1	3190351	3191270	-	272	-	- && - && -	-
Os10g0561600	4.27801	5.69276	3.43371	0	2.14452	0	4.46816	0.71484	2.64679	0.260617	1	Os10g0561600	10	22150511	22151218	+	708	protein_coding	- && - && -	-
Os05g0583000	67.3787	17.0783	46.3551	0	8.57808	12.2105	43.604	6.92952	2.6455	0.0156985	0.300319	OsWRKY8	5	29010970	29013172	-	1460	protein_coding	- && sp|Q8VWJ2|WRK28_ARATH WRKY transcription factor 28 OS=Arabidopsis thaliana OX=3702 GN=WRKY28 PE=2 SV=1 && PF03106:WRKY DNA -binding domain	WRKY
novel.918	13.9035	11.3855	8.58429	3.3411	2.14452	0	11.2911	1.82854	2.63764	0.0778241	0.568501	-	2	7133500	7134269	-	583	-	- && - && -	-
Os05g0437401	13.9035	51.2349	85.8429	2.2274	13.9394	8.14033	50.3271	8.10237	2.63485	0.00632113	0.199898	Os05g0437401	5	21425529	21425975	-	447	protein_coding	- && - && -	-
Os07g0559000	3.20851	26.8373	3.43371	2.2274	3.21678	0	11.1598	1.81473	2.6329	0.120952	0.652273	Os07g0559000	7	22340365	22340788	+	424	ncRNA	- && - && -	-
Os12g0510750	52.4056	822.197	187.996	4.4548	19.3007	147.543	354.2	57.0996	2.63211	0.0126155	0.267788	Os12g0510750	12	19675656	19676282	-	627	protein_coding	- && - && -	-
Os12g0455000	8.55602	0	5.15057	2.2274	0	0	4.56886	0.742467	2.63089	0.34989	1	OsTHI34	12	15788561	15789140	+	580	protein_coding	- && - && -	-
Os11g0156800	5.34751	14.6385	32.6203	1.1137	5.3613	2.03508	17.5354	2.83669	2.6305	0.0408929	0.451789	Os11g0156800	11	2697883	2699704	+	1625	protein_coding	- && sp|Q9SVD0|SMXL3_ARATH Protein SMAX1-LIKE 3 OS=Arabidopsis thaliana OX=3702 GN=SMXL3 PE=2 SV=1 && -	-
Os11g0679700	3.20851	4.87951	5.15057	0	2.14452	0	4.41286	0.71484	2.63012	0.265411	1	OsGPAT3	11	27486903	27490269	+	1952	protein_coding	- && sp|Q9SYJ2|GPAT3_ARATH Probable glycerol-3-phosphate acyltransferase 3 OS=Arabidopsis thaliana OX=3702 GN=GPAT3 PE=2 SV=1 && PF01553:Acyltransferase	-
novel.945	9.62553	0	10.3011	0	3.21678	0	6.64222	1.07226	2.62981	0.297423	0.822349	-	2	17482096	17483889	-	527	-	- && - && -	-
Os02g0157100	1.0695	0	2.57529	0	0	0	1.21493	0	2.62906	0.508137	1	Os02g0157100	2	3124459	3126612	-	1903	protein_coding	- && sp|Q9SHI4|RLP3_ARATH Receptor-like protein 3 OS=Arabidopsis thaliana OX=3702 GN=RLP3 PE=2 SV=1 && PF13855:Leucine rich repeat	ERF
Os08g0368333	1.0695	0	2.57529	0	0	0	1.21493	0	2.62906	0.508137	1	Os08g0368333	8	17136399	17138576	+	1772	protein_coding	- && - && -	-
Os12g0129650	13.9035	0	6.009	0	3.21678	0	6.63751	1.07226	2.62645	0.30103	0.824083	Os12g0129650	12	1434242	1446378	-	597	protein_coding	- && sp|Q8GWR1|AAAS_ARATH Aladin OS=Arabidopsis thaliana OX=3702 GN=AAAS PE=1 SV=1 && -	-
Os07g0590600	3.20851	17.8915	12.8764	5.56851	0	0	11.3255	1.85617	2.62608	0.15231	0.692578	Os07g0590600	7	24071176	24073668	+	2493	protein_coding	- && sp|B8Y6I0|PPR10_MAIZE Pentatricopeptide repeat-containing protein 10, chloroplastic OS=Zea mays OX=4577 GN=PPR10 PE=1 SV=1 && PF13041:PPR repeat family|PF13812:Pentatricopeptide repeat domain|PF01535:PPR repeat|PF12854:PPR repeat	SBP
Os01g0844900	12.834	11.3855	48.9304	3.3411	8.57808	0	24.3833	3.97306	2.62326	0.0453066	0.46896	Os01g0844900	1	36287282	36289641	+	2360	protein_coding	- && sp|Q94DH3|PCL1_ORYSJ Transcription factor PCL1 OS=Oryza sativa subsp. japonica OX=39947 GN=PCL1 PE=2 SV=1 && PF00249:Myb-like DNA-binding domain	G2-like
novel.468	1.0695	0.813252	5.15057	0	1.07226	0	2.34444	0.35742	2.61935	0.389206	1	-	11	13988756	13991013	+	732	-	- && - && -	-
Os07g0555100	5.34751	39.8493	27.4697	3.3411	8.57808	0	24.2222	3.97306	2.61549	0.050101	0.484082	Os07g0555100	7	22110826	22113674	+	1538	protein_coding	- && - && -	-
Os11g0444800	2.13901	4.06626	6.86743	0	2.14452	0	4.35756	0.71484	2.61311	0.276393	1	Os11g0444800	11	14713141	14714215	-	1075	protein_coding	- && - && PF00564:PB1 domain	MYB
Os07g0163900	27.8071	9.75902	21.4607	0	9.65034	0	19.6756	3.21678	2.61216	0.097074	0.60865	Os07g0163900	7	3426467	3428467	-	2001	protein_coding	- && sp|Q0WQW5|PPR85_ARATH Pentatricopeptide repeat-containing protein At1g59720, chloroplastic/mitochondrial OS=Arabidopsis thaliana OX=3702 GN=PCMP-H51 PE=1 SV=2 && PF13041:PPR repeat family|PF14432:DYW family of nucleic acid deaminases	Nin-like
ENSRNA049471273	4.27801	8.13252	13.7349	0	4.28904	0	8.71513	1.42968	2.61189	0.173589	0.722506	snoZ101	1	9656133	9656232	-	100	snoRNA	- && - && -	-
Os01g0742200	1.0695	1.6265	4.29214	0	1.07226	0	2.32938	0.35742	2.61074	0.382988	1	Os01g0742200	1	30992411	30997180	+	2856	protein_coding	- && sp|Q9ASR1|EF2_ARATH Elongation factor 2 OS=Arabidopsis thaliana OX=3702 GN=LOS1 PE=1 SV=1 && PF00679:Elongation factor G C-terminus|PF03764:Elongation factor G, domain IV|PF03144:Elongation factor Tu domain 2|PF00009:Elongation factor Tu GTP binding domain|PF14492:Elongation Factor G, domain II	NAC
Os09g0482800	59.8922	348.072	132.198	0	38.6013	49.8595	180.054	29.4869	2.60929	0.0119176	0.262409	Os09g0482800	9	18618052	18618753	+	702	protein_coding	- && - && PF13499:EF-hand domain pair	-
Os06g0251700	0	13.012	0	0	2.14452	0	4.33734	0.71484	2.6064	0.445514	1	Os06g0251700	6	7848384	7854067	-	2760	protein_coding	- && sp|Q653N3|MP703_ORYSJ Microtubule-associated protein 70-3 OS=Oryza sativa subsp. japonica OX=39947 GN=MAP70.3 PE=2 SV=1 && PF07058:Microtubule-associated protein 70	M-type_MADS
Os03g0441050	1.0695	2.43976	3.43371	0	1.07226	0	2.31432	0.35742	2.60202	0.382281	1	Os03g0441050	3	18638648	18639573	+	560	protein_coding	- && sp|Q6SJR1|TAF4_ARATH Transcription initiation factor TFIID subunit 4 OS=Arabidopsis thaliana OX=3702 GN=TAF4 PE=1 SV=1 && -	-
Os11g0143300	40.6411	640.842	43.7799	45.6617	21.4452	52.9121	241.754	40.0064	2.59582	NA	1	OSRR9	11	2013415	2015355	+	940	protein_coding	- && sp|Q4GZK2|ORR9_ORYSI Two-component response regulator ORR9 OS=Oryza sativa subsp. indica OX=39946 GN=RR9 PE=2 SV=1 && PF00072:Response regulator receiver domain	M-type_MADS
Os09g0571100	8.55602	8.13252	9.44271	2.2274	2.14452	0	8.71042	1.45731	2.59105	0.110701	0.633424	OsPME28	9	22804668	22806066	+	1399	protein_coding	- && sp|Q9ZQA3|PME15_ARATH Probable pectinesterase 15 OS=Arabidopsis thaliana OX=3702 GN=PME15 PE=2 SV=1 && PF01095:Pectinesterase	bHLH
Os07g0203950	18.1815	16.265	4.29214	0	6.43356	0	12.9129	2.14452	2.59	0.14015	0.67912	Os07g0203950	7	5592562	5596381	-	613	ncRNA	- && - && -	-
Os03g0145600	5.34751	5.69276	8.58429	2.2274	1.07226	0	6.54152	1.09989	2.58862	0.158382	0.701709	OsWD40-62	3	2528998	2530420	-	1423	protein_coding	- && sp|Q0DYP5|C3H17_ORYSJ Zinc finger CCCH domain-containing protein 17 OS=Oryza sativa subsp. japonica OX=39947 GN=Os02g0677700 PE=2 SV=2 && -	C3H
Os01g0124600	0	0	6.86743	0	1.07226	0	2.28914	0.35742	2.58527	0.511929	1	Os01g0124600	1	1363710	1364282	-	573	protein_coding	- && sp|Q0JR25|IBBR_ORYSJ Bowman-Birk type bran trypsin inhibitor OS=Oryza sativa subsp. japonica OX=39947 GN=RBBI3.3 PE=1 SV=2 && -	-
novel.895	0	0	6.86743	0	1.07226	0	2.28914	0.35742	2.58527	0.511929	1	-	2	2094647	2096002	-	323	-	- && - && -	-
Os06g0165500	0	0	6.86743	0	1.07226	0	2.28914	0.35742	2.58527	0.511929	1	OsRLCK198	6	3305304	3307872	-	2569	protein_coding	- && sp|P17801|KPRO_MAIZE Putative receptor protein kinase ZmPK1 OS=Zea mays OX=4577 GN=PK1 PE=2 SV=2 && PF00954:S-locus glycoprotein domain|PF00069:Protein kinase domain|PF01453:D-mannose binding lectin|PF00024:PAN domain	MYB_related
Os06g0518300	0	0	6.86743	0	1.07226	0	2.28914	0.35742	2.58527	0.511929	1	Os06g0518300	6	18984192	18984874	+	683	protein_coding	- && - && -	-
Os03g0245800	0	0	6.86743	0	1.07226	0	2.28914	0.35742	2.58527	0.511929	1	OsHSP26	3	7697015	7698027	+	1013	protein_coding	- && sp|Q10P60|HS26P_ORYSJ 26.7 kDa heat shock protein, chloroplastic OS=Oryza sativa subsp. japonica OX=39947 GN=HSP26.7 PE=2 SV=1 && PF00011:Hsp20/alpha crystallin family	MYB_related
Os10g0419400	719.775	2052.65	739.107	153.691	198.368	234.034	1170.51	195.364	2.5829	1.99491e-07	7.38208e-05	SIP2	10	14751991	14754323	-	899	protein_coding	- && sp|A2Z7C4|MTND1_ORYSI 1,2-dihydroxy-3-keto-5-methylthiopentene dioxygenase 1 OS=Oryza sativa subsp. indica OX=39946 GN=ARD1 PE=1 SV=2 && PF03079:ARD/ARD' family	HSF
Os01g0207900	10.695	8.94577	0	2.2274	1.07226	0	6.54693	1.09989	2.58142	0.249252	0.78363	OsUMAMIT3	1	5856444	5857920	+	1154	protein_coding	- && sp|Q9FGG3|WTR45_ARATH WAT1-related protein At5g64700 OS=Arabidopsis thaliana OX=3702 GN=At5g64700 PE=2 SV=1 && PF00892:EamA-like transporter family	GRAS
ENSRNA049473941	0	1.6265	11.1596	0	2.14452	0	4.26202	0.71484	2.58098	0.375495	1	Plant_SRP	3	4701224	4701511	+	288	SRP_RNA	- && - && -	-
Os08g0336700	1.0695	2.43976	0	0	0	0	1.16975	0	2.57773	0.516705	1	Os08g0336700	8	15066529	15072875	-	6347	protein_coding	- && - && -	-
Os01g0784700	34.2241	43.9156	0	7.79591	5.3613	0	26.0466	4.38574	2.57446	0.119504	0.650985	Os01g0784700	1	33248878	33256713	-	2720	protein_coding	- && sp|O81905|SD18_ARATH Receptor-like serine/threonine-protein kinase SD1-8 OS=Arabidopsis thaliana OX=3702 GN=SD18 PE=1 SV=1 && PF01453:D-mannose binding lectin|PF07714:Protein tyrosine kinase|PF08276:PAN-like domain|PF11883:Domain of unknown function (DUF3403)|PF00954:S-locus glycoprotein domain	MYB_related
Os09g0454300	2.13901	10.5723	0	0	2.14452	0	4.23709	0.71484	2.57232	0.377609	1	OsFbox491	9	17071783	17074061	+	1613	protein_coding	- && sp|Q9SAC4|FB2_ARATH F-box protein At1g10780 OS=Arabidopsis thaliana OX=3702 GN=At1g10780 PE=2 SV=1 && PF12937:F-box-like	-
novel.623	56.6836	8.13252	73.8249	1.1137	16.0839	6.10524	46.2137	7.76761	2.57011	0.0191526	0.325687	-	12	4396252	4398130	+	1879	-	- && sp|Q60EW9|FTIP7_ORYSJ FT-interacting protein 7 OS=Oryza sativa subsp. japonica OX=39947 GN=FTIP7 PE=1 SV=1 && -	bZIP
Os01g0901300	0	1.6265	5.15057	0	1.07226	0	2.25902	0.35742	2.56806	0.4632	1	Os01g0901300	1	39244622	39247128	+	2133	protein_coding	- && sp|Q8RWE8|GGAP1_ARATH GDP-L-galactose phosphorylase 1 OS=Arabidopsis thaliana OX=3702 GN=VTC2 PE=1 SV=1 && -	-
Os06g0133300	158.286	679.065	608.626	21.1603	84.7085	138.386	481.992	81.4181	2.56491	0.000258636	0.0269428	Os06g0133300	6	1780570	1780854	+	285	protein_coding	- && - && -	-
Os05g0585700	72.7262	142.319	76.4001	4.4548	18.2284	26.4561	97.1485	16.3798	2.56476	0.000433247	0.0386385	Os05g0585700	5	29150232	29152272	-	639	protein_coding	- && - && -	-
Os01g0917300	14.973	38.2228	17.1686	4.4548	7.50582	0	23.4548	3.98687	2.56476	0.0373892	0.436437	Os01g0917300	1	39998120	39999062	-	853	protein_coding	- && - && -	C3H
Os02g0211100	12.834	6.50601	12.8764	3.3411	2.14452	0	10.7388	1.82854	2.56449	0.0935261	0.602122	Os02g0211100	2	6205380	6207340	+	1961	protein_coding	- && - && -	-
Os04g0531750	425.662	217.138	391.443	53.4577	93.2866	28.4911	344.748	58.4118	2.56168	2.16017e-06	0.00059508	Os04g0531750	4	26583060	26584951	+	996	protein_coding	- && sp|A4UHT7|SALR_PAPBR Salutaridine reductase OS=Papaver bracteatum OX=215227 GN=SALR PE=1 SV=1 && PF00106:short chain dehydrogenase|PF13561:Enoyl-(Acyl carrier protein) reductase	NAC
Os05g0494050	5.34751	21.1445	6.009	5.56851	0	0	10.8337	1.85617	2.56139	0.166011	0.713729	Os05g0494050	5	24273226	24274847	-	1189	protein_coding	- && sp|O48956|C98A1_SORBI Cytochrome P450 98A1 OS=Sorghum bicolor OX=4558 GN=CYP98A1 PE=2 SV=1 && PF00067:Cytochrome P450	MYB
Os03g0396100	22.4596	3.25301	6.86743	5.56851	0	0	10.86	1.85617	2.55652	0.174476	0.723188	Os03g0396100	3	16016475	16018491	+	1727	protein_coding	- && sp|O81767|PP348_ARATH Pentatricopeptide repeat-containing protein At4g33990 OS=Arabidopsis thaliana OX=3702 GN=EMB2758 PE=3 SV=2 && PF13041:PPR repeat family	FAR1
Os05g0369300	17.112	10.5723	24.036	7.79591	1.07226	0	17.2401	2.95606	2.55625	0.0712252	0.552487	OsEXO70FX2	5	17751476	17753311	+	1836	protein_coding	- && sp|Q9LMJ4|E70B2_ARATH Exocyst complex component EXO70B2 OS=Arabidopsis thaliana OX=3702 GN=EXO70B2 PE=1 SV=1 && PF03081:Exo70 exocyst complex subunit	WRKY
Os01g0736300	2.13901	7.31927	3.43371	2.2274	0	0	4.29733	0.742467	2.55606	0.289866	1	UGT	1	30712173	30713844	-	1672	protein_coding	- && sp|Q4R1I9|ANGLT_ROSHC Anthocyanidin 5,3-O-glucosyltransferase OS=Rosa hybrid cultivar OX=128735 GN=RhGT1 PE=2 SV=1 && PF00201:UDP-glucoronosyl and UDP-glucosyl transferase	bHLH
Os03g0292900	19.2511	4.87951	13.7349	0	6.43356	0	12.6218	2.14452	2.55585	0.145248	0.685879	Os03g0292900	3	10191730	10202345	-	3869	protein_coding	- && - && PF03810:Importin-beta N-terminal domain	-
Os06g0671600	3.20851	2.43976	13.7349	3.3411	0	0	6.46104	1.1137	2.55414	0.239069	0.778263	OsSAUR26	6	27862160	27862997	+	581	protein_coding	- && - && -	-
Os07g0598800	0	0	3.43371	0	0	0	1.14457	0	2.55009	0.521349	1	Os07g0598800	7	24438591	24440475	+	1879	protein_coding	- && - && PF13912:C2H2-type zinc finger	C2H2
Os12g0160200	0	0	3.43371	0	0	0	1.14457	0	2.55009	0.521349	1	Os12g0160200	12	3007925	3009773	-	726	protein_coding	- && - && -	-
Os01g0127600	0	0	3.43371	0	0	0	1.14457	0	2.55009	0.521349	1	Os01g0127600	1	1515837	1516714	+	878	protein_coding	- && sp|A2WK50|IBBR_ORYSI Bowman-Birk type bran trypsin inhibitor OS=Oryza sativa subsp. indica OX=39946 GN=RBBI3.3 PE=2 SV=2 && PF00228:Bowman-Birk serine protease inhibitor family	-
Os03g0576600	0	0	3.43371	0	0	0	1.14457	0	2.55009	0.521349	1	OsACBP3	3	21082861	21084621	-	558	protein_coding	- && sp|Q75G87|ACBP3_ORYSJ Acyl-CoA-binding domain-containing protein 3 OS=Oryza sativa subsp. japonica OX=39947 GN=ACBP3 PE=2 SV=1 && PF00887:Acyl CoA binding protein	MYB_related
novel.1860	0	0	3.43371	0	0	0	1.14457	0	2.55009	0.521349	1	-	7	7329674	7330124	-	370	-	- && sp|Q9LSY7|PER30_ARATH Peroxidase 30 OS=Arabidopsis thaliana OX=3702 GN=PER30 PE=1 SV=1 && PF00141:Peroxidase	NAC
Os02g0189566	0	0	3.43371	0	0	0	1.14457	0	2.55009	0.521349	1	Os02g0189566	2	4966920	4967015	+	96	protein_coding	- && sp|F1B281|EBIII_PETHY MYB-like transcription factor 4 OS=Petunia hybrida OX=4102 GN=MYB4 PE=2 SV=1 && -	MYB
Os05g0407550	0	0	3.43371	0	0	0	1.14457	0	2.55009	0.521349	1	Os05g0407550	5	19869420	19869856	-	437	protein_coding	- && sp|Q6L545|GID1_ORYSJ Gibberellin receptor GID1 OS=Oryza sativa subsp. japonica OX=39947 GN=GID1 PE=1 SV=1 && -	-
Os06g0652300	0	0	3.43371	0	0	0	1.14457	0	2.55009	0.521349	1	Os06g0652300	6	26698962	26700005	-	1044	protein_coding	- && sp|Q67WR5|FCL2_ORYSJ Putative GDP-L-fucose synthase 2 OS=Oryza sativa subsp. japonica OX=39947 GN=Os06g0652300 PE=3 SV=1 && PF01370:NAD dependent epimerase/dehydratase family	FAR1
Os08g0270400	0	0	3.43371	0	0	0	1.14457	0	2.55009	0.521349	1	OsCAD5	8	10355413	10358378	-	1061	protein_coding	- && sp|Q0J6T3|CADH5_ORYSJ Probable cinnamyl alcohol dehydrogenase 5 OS=Oryza sativa subsp. japonica OX=39947 GN=CAD5 PE=3 SV=2 && PF00107:Zinc-binding dehydrogenase|PF08240:Alcohol dehydrogenase GroES-like domain	HB-other
Os03g0788000	0	0	3.43371	0	0	0	1.14457	0	2.55009	0.521349	1	Os03g0788000	3	32732162	32733002	-	684	protein_coding	- && - && PF08246:Cathepsin propeptide inhibitor domain (I29)	-
Os10g0505500	0	0	3.43371	0	0	0	1.14457	0	2.55009	0.521349	1	OsLTP2.11	10	19330390	19330970	-	581	protein_coding	- && - && PF14368:Probable lipid transfer	-
Os10g0466100	0	0	3.43371	0	0	0	1.14457	0	2.55009	0.521349	1	Os10g0466100	10	17198438	17200621	+	754	protein_coding	- && - && -	-
Os06g0241100	0	0	3.43371	0	0	0	1.14457	0	2.55009	0.521349	1	Os06g0241100	6	7325616	7327449	-	1704	protein_coding	- && sp|Q8RWZ5|SD25_ARATH G-type lectin S-receptor-like serine/threonine-protein kinase SD2-5 OS=Arabidopsis thaliana OX=3702 GN=SD25 PE=1 SV=1 && PF07714:Protein tyrosine kinase	ERF
Os03g0328501	0	0	3.43371	0	0	0	1.14457	0	2.55009	0.521349	1	Os03g0328501	3	12028298	12029781	-	936	protein_coding	- && - && PF04862:Protein of unknown function (DUF642)	B3
novel.1827	0	0	3.43371	0	0	0	1.14457	0	2.55009	0.521349	1	-	7	23237092	23237666	+	456	-	- && - && -	-
Os10g0425700	0	0	3.43371	0	0	0	1.14457	0	2.55009	0.521349	1	OsMB26	10	15124409	15125348	+	940	protein_coding	- && sp|O22286|BPM3_ARATH BTB/POZ and MATH domain-containing protein 3 OS=Arabidopsis thaliana OX=3702 GN=BPM3 PE=1 SV=1 && PF00917:MATH domain	G2-like
ENSRNA049473446	0	0	3.43371	0	0	0	1.14457	0	2.55009	0.521349	1	Plant_U3	4	32336712	32336929	-	218	snoRNA	- && - && -	-
Os05g0244900	0	0	3.43371	0	0	0	1.14457	0	2.55009	0.521349	1	Os05g0244900	5	8839127	8839773	+	647	protein_coding	- && - && PF08711:TFIIS helical bundle-like domain	-
Os06g0561050	0	0	3.43371	0	0	0	1.14457	0	2.55009	0.521349	1	Os06g0561050	6	21480339	21482073	-	595	protein_coding	- && sp|Q5Z8T3|MIOX_ORYSJ Probable inositol oxygenase OS=Oryza sativa subsp. japonica OX=39947 GN=Os06g0561000 PE=2 SV=1 && PF05153:Myo-inositol oxygenase	C3H
Os07g0285800	0	0	3.43371	0	0	0	1.14457	0	2.55009	0.521349	1	Os07g0285800	7	10984157	10985524	-	1368	protein_coding	- && - && PF08224:Domain of unknown function (DUF1719)	WRKY
Os05g0460350	0	0	3.43371	0	0	0	1.14457	0	2.55009	0.521349	1	Os05g0460350	5	22615917	22620088	-	900	ncRNA	- && sp|Q42540|UBC7_ARATH Ubiquitin-conjugating enzyme E2 7 OS=Arabidopsis thaliana OX=3702 GN=UBC7 PE=1 SV=1 && PF00179:Ubiquitin-conjugating enzyme	WRKY
Os02g0653850	0	0	3.43371	0	0	0	1.14457	0	2.55009	0.521349	1	Os02g0653850	2	26367884	26370310	-	682	protein_coding	- && sp|Q05737|YPTM2_MAIZE GTP-binding protein YPTM2 OS=Zea mays OX=4577 GN=YPTM2 PE=2 SV=1 && -	NAC
Os01g0514450	0	0	3.43371	0	0	0	1.14457	0	2.55009	0.521349	1	Os01g0514450	1	18176968	18177876	+	909	protein_coding	- && sp|Q9LND4|PPR14_ARATH Pentatricopeptide repeat-containing protein At1g06140, mitochondrial OS=Arabidopsis thaliana OX=3702 GN=PCMP-E61 PE=2 SV=1 && PF01535:PPR repeat	B3
Os08g0190901	0	0	3.43371	0	0	0	1.14457	0	2.55009	0.521349	1	Os08g0190901	8	5318774	5320582	+	398	ncRNA	- && sp|Q3ZC66|CRIPT_BOVIN Cysteine-rich PDZ-binding protein OS=Bos taurus OX=9913 GN=CRIPT PE=1 SV=1 && -	-
Os08g0195900	0	0	3.43371	0	0	0	1.14457	0	2.55009	0.521349	1	OsFbox418	8	5576467	5578655	-	909	protein_coding	- && - && PF12937:F-box-like	NF-YC
novel.1139	0	0	3.43371	0	0	0	1.14457	0	2.55009	0.521349	1	-	3	11372830	11374546	-	1642	-	- && - && -	-
Os12g0104733	0	0	3.43371	0	0	0	1.14457	0	2.55009	0.521349	1	Os12g0104733	12	249576	253965	-	1702	protein_coding	- && sp|Q2QYW2|CLH2_ORYSJ Clathrin heavy chain 2 OS=Oryza sativa subsp. japonica OX=39947 GN=Os12g0104800 PE=3 SV=1 && PF13838:Clathrin-H-link	M-type_MADS
Os03g0221500	0	0	3.43371	0	0	0	1.14457	0	2.55009	0.521349	1	Os03g0221500	3	6369452	6373704	+	2082	protein_coding	- && sp|Q9ZU91|E133_ARATH Glucan endo-1,3-beta-glucosidase 3 OS=Arabidopsis thaliana OX=3702 GN=At2g01630 PE=2 SV=2 && PF07983:X8 domain|PF00332:Glycosyl hydrolases family 17	C2H2
Os01g0153250	0	0	3.43371	0	0	0	1.14457	0	2.55009	0.521349	1	Os01g0153250	1	2864276	2867341	-	3066	protein_coding	- && - && PF12854:PPR repeat|PF13041:PPR repeat family	-
Os01g0302900	0	0	3.43371	0	0	0	1.14457	0	2.55009	0.521349	1	Os01g0302900	1	11198211	11200311	+	2101	protein_coding	- && - && -	-
Os12g0139700	0	0	3.43371	0	0	0	1.14457	0	2.55009	0.521349	1	Os12g0139700	12	1926855	1928071	+	1217	protein_coding	- && - && -	-
Os03g0192100	0	0	3.43371	0	0	0	1.14457	0	2.55009	0.521349	1	OsSCP11	3	4789625	4793058	+	2211	protein_coding	- && sp|A0A0C3VJP4|SCP1_MEDTR Serine carboxypeptidase 1 OS=Medicago truncatula OX=3880 GN=SCP1 PE=1 SV=3 && PF00450:Serine carboxypeptidase	C3H
Os09g0502100	0	0	3.43371	0	0	0	1.14457	0	2.55009	0.521349	1	LGD1	9	19425079	19430998	-	3445	protein_coding	- && - && -	C2H2
Os04g0646000	0	0	3.43371	0	0	0	1.14457	0	2.55009	0.521349	1	Os04g0646000	4	32865045	32866492	-	1035	protein_coding	- && - && -	-
Os01g0144800	0	0	3.43371	0	0	0	1.14457	0	2.55009	0.521349	1	Os01g0144800	1	2414271	2415072	+	802	protein_coding	- && - && PF12442:Protein of unknown function (DUF3681)	-
Os02g0580983	0	0	3.43371	0	0	0	1.14457	0	2.55009	0.521349	1	Os02g0580983	2	22381101	22389666	-	3119	protein_coding	- && sp|Q2U0S9|MCD4_ASPOR GPI ethanolamine phosphate transferase 1 OS=Aspergillus oryzae (strain ATCC 42149 / RIB 40) OX=510516 GN=mcd4 PE=3 SV=1 && -	-
Os06g0685250	0	0	3.43371	0	0	0	1.14457	0	2.55009	0.521349	1	Os06g0685250	6	28558347	28563878	-	1836	protein_coding	- && sp|Q7XA06|SYT3_ARATH Synaptotagmin-3 OS=Arabidopsis thaliana OX=3702 GN=SYT3 PE=2 SV=1 && -	-
Os01g0129550	0	0	3.43371	0	0	0	1.14457	0	2.55009	0.521349	1	Os01g0129550	1	1641526	1642777	+	1252	protein_coding	- && - && -	NAC
Os01g0516900	0	0	3.43371	0	0	0	1.14457	0	2.55009	0.521349	1	OsABCG33	1	18306492	18335584	-	3445	protein_coding	- && sp|Q8GU89|AB37G_ORYSJ ABC transporter G family member 37 OS=Oryza sativa subsp. japonica OX=39947 GN=ABCG37 PE=2 SV=1 && PF00005:ABC transporter|PF08370:Plant PDR ABC transporter associated|PF01061:ABC-2 type transporter	MYB_related
Os01g0966801	0	0	3.43371	0	0	0	1.14457	0	2.55009	0.521349	1	Os01g0966801	1	42626490	42630120	-	1701	protein_coding	- && sp|Q5JJV0|INV4_ORYSJ Beta-fructofuranosidase, insoluble isoenzyme 4 OS=Oryza sativa subsp. japonica OX=39947 GN=CIN4 PE=2 SV=1 && PF00251:Glycosyl hydrolases family 32 N-terminal domain	-
Os07g0587450	0	0	3.43371	0	0	0	1.14457	0	2.55009	0.521349	1	Os07g0587450	7	23905381	23906779	+	1399	ncRNA	- && sp|P35614|ERF1Z_ARATH Eukaryotic peptide chain release factor subunit 1-3 OS=Arabidopsis thaliana OX=3702 GN=ERF1-3 PE=1 SV=1 && PF03464:eRF1 domain 2|PF03465:eRF1 domain 3|PF03463:eRF1 domain 1	SBP
Os11g0645800	0	0	3.43371	0	0	0	1.14457	0	2.55009	0.521349	1	Os11g0645800	11	25627185	25631192	+	4008	protein_coding	- && sp|F7J0N2|RGA5R_ORYSJ Disease resistance protein RGA5 OS=Oryza sativa subsp. japonica OX=39947 GN=RGA5 PE=1 SV=1 && -	WRKY
Os03g0195500	0	0	3.43371	0	0	0	1.14457	0	2.55009	0.521349	1	OsSultr2	3	4957502	4959448	-	1430	protein_coding	- && sp|P92946|SUT22_ARATH Sulfate transporter 2.2 OS=Arabidopsis thaliana OX=3702 GN=SULTR2;2 PE=1 SV=3 && PF00916:Sulfate permease family	-
Os07g0456900	0	0	3.43371	0	0	0	1.14457	0	2.55009	0.521349	1	ONAC065	7	15899431	15902146	-	2716	protein_coding	- && sp|Q9FFI5|NAC86_ARATH NAC domain-containing protein 86 OS=Arabidopsis thaliana OX=3702 GN=NAC086 PE=2 SV=1 && PF02365:No apical meristem (NAM) protein	NAC
Os12g0590500	0	0	3.43371	0	0	0	1.14457	0	2.55009	0.521349	1	Os12g0590500	12	24703607	24716073	-	7755	protein_coding	- && sp|B9GE13|KN12F_ORYSJ Kinesin-like protein KIN-12F OS=Oryza sativa subsp. japonica OX=39947 GN=KIN12F PE=3 SV=1 && PF00225:Kinesin motor domain	B3
Os10g0374600	0	0	3.43371	0	0	0	1.14457	0	2.55009	0.521349	1	Os10g0374600	10	11880133	11883412	+	3204	protein_coding	- && sp|Q9SD62|Y3471_ARATH Putative receptor-like protein kinase At3g47110 OS=Arabidopsis thaliana OX=3702 GN=At3g47110 PE=3 SV=1 && PF08263:Leucine rich repeat N-terminal domain|PF13855:Leucine rich repeat|PF00069:Protein kinase domain	WRKY
Os02g0219300	0	0	3.43371	0	0	0	1.14457	0	2.55009	0.521349	1	Os02g0219300	2	6656063	6659077	+	2570	protein_coding	- && sp|A2X2H7|BGAL4_ORYSI Beta-galactosidase 4 OS=Oryza sativa subsp. indica OX=39946 GN=OsI_006270 PE=3 SV=1 && -	MYB_related
novel.341	0	19.518	6.009	3.3411	1.07226	0	8.50901	1.47112	2.54737	0.227018	0.769386	-	10	19372968	19373857	+	554	-	- && - && -	-
Os08g0486867	9.62553	39.0361	37.7709	0	10.7226	4.07016	28.8108	4.93092	2.5467	0.0378114	0.438324	Os08g0486867	8	24077066	24077573	+	508	protein_coding	- && - && -	-
novel.590	0	0	24.8944	0	4.28904	0	8.29814	1.42968	2.53946	0.381053	0.869575	-	11	20576633	20577356	-	547	-	- && sp|Q2R2P7|KN7L_ORYSJ Kinesin-like protein KIN-7L OS=Oryza sativa subsp. japonica OX=39947 GN=KIN7L PE=2 SV=1 && PF00225:Kinesin motor domain	MYB_related
Os06g0364500	4.27801	5.69276	2.57529	1.1137	1.07226	0	4.18202	0.728654	2.53417	0.243046	1	Os06g0364500	6	15189242	15197492	+	1268	protein_coding	- && - && PF13947:Wall-associated receptor kinase galacturonan-binding	-
Os05g0361700	0	0.813252	2.57529	0	0	0	1.12951	0	2.53233	0.524342	1	OsERF#061	5	17246987	17248234	+	1071	protein_coding	- && sp|P42736|RAP23_ARATH Ethylene-responsive transcription factor RAP2-3 OS=Arabidopsis thaliana OX=3702 GN=RAP2-3 PE=1 SV=2 && PF00847:AP2 domain	ERF
Os03g0807500	0	0.813252	2.57529	0	0	0	1.12951	0	2.53233	0.524342	1	OsSCL1	3	33752799	33756068	+	1039	protein_coding	- && sp|P80728|MAVI_CUCPE Mavicyanin OS=Cucurbita pepo OX=3663 PE=1 SV=1 && PF02298:Plastocyanin-like domain	NF-YB
Os05g0296750	14.973	8.13252	32.6203	0	9.65034	0	18.5753	3.21678	2.53093	0.119043	0.650381	Os05g0296750	5	13192718	13193340	+	623	protein_coding	- && sp|P09886|HS21C_PEA Small heat shock protein, chloroplastic OS=Pisum sativum OX=3888 GN=HSP21 PE=2 SV=1 && PF00011:Hsp20/alpha crystallin family	MYB_related
Os02g0798400	3.20851	0	3.43371	0	1.07226	0	2.21407	0.35742	2.5301	0.471511	1	Os02g0798400	2	33982930	33983620	-	691	protein_coding	- && sp|P0CE66|Y2984_ORYSJ Uncharacterized protein Os02g0798400 OS=Oryza sativa subsp. japonica OX=39947 GN=Os02g0798400 PE=2 SV=1 && -	-
Os01g0862800	52.4056	253.735	36.9124	15.5918	30.0233	14.2456	114.351	19.9536	2.5206	0.00213337	0.108165	ENAC1	1	37334397	37336207	+	1247	protein_coding	- && sp|Q9FMR3|NAC90_ARATH NAC domain-containing protein 90 OS=Arabidopsis thaliana OX=3702 GN=NAC090 PE=1 SV=1 && PF02365:No apical meristem (NAM) protein	NAC
novel.2129	9.62553	25.2108	15.4517	7.79591	1.07226	0	16.7627	2.95606	2.5182	0.0795686	0.571906	-	8	25040432	25045358	-	1032	-	- && - && -	-
Os12g0603700	10.695	5.69276	30.9034	0	1.07226	7.12278	15.7637	2.73168	2.51712	0.0963866	0.608055	OsCIPK04	12	25444907	25446226	-	1320	protein_coding	- && sp|Q2QMI0|CIPK4_ORYSJ CBL-interacting protein kinase 4 OS=Oryza sativa subsp. japonica OX=39947 GN=CIPK4 PE=2 SV=2 && PF03822:NAF domain	VOZ
Os09g0382200	25.6681	23.5843	12.018	0	10.7226	0	20.4235	3.5742	2.51484	0.105928	0.623964	Os09g0382200	9	12968188	12968925	-	738	ncRNA	- && - && -	-
Os10g0572950	0	1.6265	1.71686	0	0	0	1.11445	0	2.51439	0.527376	1	Os10g0572950	10	22744922	22745186	+	265	protein_coding	- && - && -	-
Os01g0919950	0	1.6265	1.71686	0	0	0	1.11445	0	2.51439	0.527376	1	Os01g0919950	1	40147145	40148504	+	1021	protein_coding	- && sp|A2WYF4|STAD2_ORYSI Stearoyl-[acyl-carrier-protein] 9-desaturase 2, chloroplastic OS=Oryza sativa subsp. indica OX=39946 GN=SSI2 PE=3 SV=1 && PF03405:Fatty acid desaturase	G2-like
Os03g0647400	53.4751	60.9939	30.045	3.3411	9.65034	12.2105	48.1713	8.40064	2.51393	0.0018444	0.09771	Os03g0647400	3	25061470	25062348	+	879	protein_coding	- && - && PF07802:GCK domain	G2-like
Os03g0194600	2.13901	14.6385	13.7349	0	5.3613	0	10.1708	1.7871	2.51375	0.187587	0.734729	Os03g0194600	3	4913314	4914063	+	750	protein_coding	- && - && PF04526:Protein of unknown function (DUF568)	-
Os10g0521900	29.9461	437.529	127.047	2.2274	22.5175	79.3682	198.174	34.7043	2.51241	0.0156706	0.300017	OsRhmbd17	10	20207343	20209484	+	1241	protein_coding	- && sp|Q9CAN1|RBL2_ARATH RHOMBOID-like protein 2 OS=Arabidopsis thaliana OX=3702 GN=RBL2 PE=1 SV=1 && PF01694:Rhomboid family	-
Os03g0258000	0	6.50601	0	0	1.07226	0	2.16867	0.35742	2.51033	0.524435	1	Os03g0258000	3	8339827	8342028	-	2145	protein_coding	- && sp|Q7XUN6|SIT2_ORYSJ L-type lectin-domain containing receptor kinase SIT2 OS=Oryza sativa subsp. japonica OX=39947 GN=SIT2 PE=2 SV=2 && -	S1Fa-like
Os07g0676400	0	6.50601	0	0	1.07226	0	2.16867	0.35742	2.51033	0.524435	1	Os07g0676400	7	28638872	28643060	+	2152	protein_coding	- && sp|P19525|E2AK2_HUMAN Interferon-induced, double-stranded RNA-activated protein kinase OS=Homo sapiens OX=9606 GN=EIF2AK2 PE=1 SV=2 && PF00069:Protein kinase domain	BBR-BPC
novel.243	0	9.75902	14.5933	0	4.28904	0	8.11743	1.42968	2.50985	0.290285	0.815436	-	1	34495709	34498463	-	691	-	- && - && -	-
Os09g0331100	1.0695	0	17.1686	0	3.21678	0	6.07936	1.07226	2.50639	0.356371	0.85652	Os09g0331100	9	9881134	9884446	+	1779	protein_coding	- && - && PF12796:Ankyrin repeats (3 copies)|PF13962:Domain of unknown function	NAC
Os03g0133850	63.1007	56.1144	81.5507	15.5918	10.7226	9.15787	66.9219	11.8241	2.50396	0.000100018	0.0138533	Os03g0133850	3	1890575	1891309	+	735	protein_coding	- && sp|Q9SFW5|AEE21_ARATH Probable acyl-activating enzyme 21 OS=Arabidopsis thaliana OX=3702 GN=AEE21 PE=3 SV=1 && -	-
ENSRNA049468376	0	2.43976	0.858429	0	0	0	1.09939	0	2.49626	0.530452	1	Intron_gpII	7	14235994	14236070	+	77	sense_intronic	- && - && -	-
Os09g0502566	0	2.43976	0.858429	0	0	0	1.09939	0	2.49626	0.530452	1	Os09g0502566	9	19445273	19448189	+	2034	protein_coding	- && - && -	bZIP
novel.439	47.0581	0	46.3551	14.4781	2.14452	0	31.1378	5.54088	2.49423	0.139622	0.679014	-	11	1506386	1509234	+	2657	-	- && sp|Q689D6|RPD1_ARATH Protein ROOT PRIMORDIUM DEFECTIVE 1 OS=Arabidopsis thaliana OX=3702 GN=RPD1 PE=1 SV=1 && PF11955:Plant organelle RNA recognition domain	LSD
novel.1063	6.41702	21.1445	3.43371	5.56851	0	0	10.3318	1.85617	2.49185	0.189389	0.73583	-	3	22552252	22554661	+	551	-	- && - && -	-
Os02g0517333	0	0	18.027	0	3.21678	0	6.009	1.07226	2.48927	0.425331	0.887754	Os02g0517333	2	18714691	18717946	-	1774	protein_coding	- && sp|A2X0R4|MOC2B_ORYSI Molybdopterin synthase catalytic subunit OS=Oryza sativa subsp. indica OX=39946 GN=MOCS2 PE=3 SV=1 && -	-
Os04g0296301	18.1815	17.0783	0.858429	0	6.43356	0	12.0394	2.14452	2.48869	0.198643	0.744938	Os04g0296301	4	13084292	13084564	-	273	protein_coding	- && - && -	-
novel.676	20.3206	3.25301	12.8764	3.3411	2.14452	1.01754	12.15	2.16772	2.48803	0.0773006	0.567857	-	12	26681740	26683345	+	1079	-	- && sp|P08770|TRA1_MAIZE Putative AC transposase OS=Zea mays OX=4577 PE=2 SV=2 && PF05699:hAT family C-terminal dimerisation region	NAC
Os03g0843000	6.41702	34.9698	24.8944	2.2274	9.65034	0	22.0938	3.95925	2.48656	0.0682443	0.544848	Os03g0843000	3	35431602	35432500	+	523	ncRNA	- && - && -	-
Os04g0411651	11.7645	16.265	44.6383	4.4548	8.57808	0	24.2226	4.34429	2.48587	0.0497373	0.482551	Os04g0411651	4	20341271	20341857	+	587	protein_coding	- && - && -	-
Os08g0550200	7.48652	4.87951	0	2.2274	0	0	4.12201	0.742467	2.48304	0.388614	1	Os08g0550200	8	27592835	27598698	-	1935	protein_coding	- && sp|Q9SX83|DTX33_ARATH Protein DETOXIFICATION 33 OS=Arabidopsis thaliana OX=3702 GN=DTX33 PE=2 SV=1 && PF01554:MatE	MYB_related
Os08g0496700	129.41	318.795	136.49	15.5918	50.3962	38.6665	194.898	34.8849	2.48161	5.9271e-05	0.00930067	Os08g0496700	8	24528147	24529130	+	888	protein_coding	- && - && -	-
novel.116	9.62553	12.1988	61.8069	0	15.0116	0	27.8771	5.00388	2.47974	0.120304	0.651786	-	1	37127954	37130176	+	2050	-	- && sp|Q9ZT94|POLR2_ARATH Retrovirus-related Pol polyprotein from transposon RE2 OS=Arabidopsis thaliana OX=3702 GN=RE2 PE=4 SV=1 && -	HD-ZIP
Os01g0134700	786.085	1973.76	4168.53	181.533	679.813	381.578	2309.46	414.308	2.4788	8.18575e-05	0.0123	Os01g0134700	1	1902741	1904902	+	1603	protein_coding	- && sp|Q9FKL6|CB60B_ARATH Calmodulin-binding protein 60 B OS=Arabidopsis thaliana OX=3702 GN=CBP60B PE=2 SV=1 && PF07887:Calmodulin binding protein-like	GATA
Os05g0217000	0	3.25301	0	0	0	0	1.08434	0	2.47792	0.53357	1	OsAGP23	5	7219354	7219947	-	459	protein_coding	- && sp|O82337|AGP16_ARATH Arabinogalactan protein 16 OS=Arabidopsis thaliana OX=3702 GN=AGP16 PE=1 SV=1 && -	-
Os01g0282800	0	3.25301	0	0	0	0	1.08434	0	2.47792	0.53357	1	OsTUB1	1	10099352	10102948	-	1770	protein_coding	- && sp|Q43594|TBB1_ORYSJ Tubulin beta-1 chain OS=Oryza sativa subsp. japonica OX=39947 GN=TUBB1 PE=2 SV=2 && PF03953:Tubulin C-terminal domain|PF00091:Tubulin/FtsZ family, GTPase domain	NAC
novel.1721	0	3.25301	0	0	0	0	1.08434	0	2.47792	0.53357	1	-	6	16953735	16955231	-	212	-	- && - && -	-
novel.1981	0	3.25301	0	0	0	0	1.08434	0	2.47792	0.53357	1	-	8	14010148	14010463	+	218	-	- && - && -	-
Os01g0374600	0	3.25301	0	0	0	0	1.08434	0	2.47792	0.53357	1	OsLAC1	1	15445662	15447633	+	1650	protein_coding	- && sp|Q5ZCW1|LAC1_ORYSJ Putative laccase-1 OS=Oryza sativa subsp. japonica OX=39947 GN=LAC1 PE=3 SV=1 && PF00394:Multicopper oxidase|PF07732:Multicopper oxidase|PF07731:Multicopper oxidase	FAR1
Os02g0445100	0	3.25301	0	0	0	0	1.08434	0	2.47792	0.53357	1	OsSAUR8	2	14333093	14333865	+	773	protein_coding	- && sp|O65695|SAU50_ARATH Auxin-responsive protein SAUR50 OS=Arabidopsis thaliana OX=3702 GN=SAUR50 PE=1 SV=1 && -	bHLH
Os02g0267200	0	3.25301	0	0	0	0	1.08434	0	2.47792	0.53357	1	OsEXPA13	2	9551864	9553485	+	1182	protein_coding	- && sp|Q4PR52|EXP13_ORYSJ Expansin-A13 OS=Oryza sativa subsp. japonica OX=39947 GN=EXPA13 PE=2 SV=2 && PF03330:Lytic transglycolase|PF01357:Pollen allergen	bZIP
Os03g0208750	0	3.25301	0	0	0	0	1.08434	0	2.47792	0.53357	1	Os03g0208750	3	5673111	5677868	-	416	protein_coding	- && - && -	-
Os03g0176300	0	3.25301	0	0	0	0	1.08434	0	2.47792	0.53357	1	OsPLT10	3	4057561	4059890	-	513	protein_coding	- && sp|Q1PFE1|AIL1_ARATH AP2-like ethylene-responsive transcription factor AIL1 OS=Arabidopsis thaliana OX=3702 GN=AIL1 PE=2 SV=1 && PF00847:AP2 domain	AP2
Os03g0633800	0	3.25301	0	0	0	0	1.08434	0	2.47792	0.53357	1	OsIAA12	3	24212554	24213858	+	1094	protein_coding	- && sp|Q75GK1|IAA12_ORYSJ Auxin-responsive protein IAA12 OS=Oryza sativa subsp. japonica OX=39947 GN=IAA12 PE=2 SV=1 && PF02309:AUX/IAA family	ARF
Os02g0633700	0	3.25301	0	0	0	0	1.08434	0	2.47792	0.53357	1	OsPP2C23	2	25411509	25412468	-	960	protein_coding	- && sp|Q6H7J4|P2C23_ORYSJ Putative protein phosphatase 2C 23 OS=Oryza sativa subsp. japonica OX=39947 GN=Os02g0633700 PE=5 SV=1 && PF07228:Stage II sporulation protein E (SpoIIE)	C2H2
Os06g0341400	0	3.25301	0	0	0	0	1.08434	0	2.47792	0.53357	1	Os06g0341400	6	13631704	13633449	-	1746	protein_coding	- && - && -	-
Os04g0492450	0	3.25301	0	0	0	0	1.08434	0	2.47792	0.53357	1	Os04g0492450	4	24613960	24614468	-	509	ncRNA	- && - && -	-
Os08g0193900	0	3.25301	0	0	0	0	1.08434	0	2.47792	0.53357	1	OsFbox413	8	5474996	5477814	-	1517	protein_coding	- && sp|Q9M0U9|SKI19_ARATH F-box protein SKIP19 OS=Arabidopsis thaliana OX=3702 GN=SKIP19 PE=1 SV=1 && PF12937:F-box-like	NF-YC
gene-rps8	0	3.25301	0	0	0	0	1.08434	0	2.47792	0.53357	1	gene-rps8	Pt	76698	77108	-	411	protein_coding	- && sp|Q6END8|RR8_ORYNI 30S ribosomal protein S8, chloroplastic OS=Oryza nivara OX=4536 GN=rps8 PE=3 SV=1 && PF00410:Ribosomal protein S8	-
Os10g0464300	0	3.25301	0	0	0	0	1.08434	0	2.47792	0.53357	1	Os10g0464300	10	17132122	17132676	-	555	protein_coding	- && sp|Q6L4D2|PM19L_ORYSJ Membrane protein PM19L OS=Oryza sativa subsp. japonica OX=39947 GN=PM19L PE=2 SV=1 && PF05512:AWPM-19-like family	-
Os11g0275800	0	3.25301	0	0	0	0	1.08434	0	2.47792	0.53357	1	Os11g0275800	11	9787842	9788720	-	879	protein_coding	- && - && -	WRKY
Os04g0278550	0	3.25301	0	0	0	0	1.08434	0	2.47792	0.53357	1	Os04g0278550	4	11766076	11797526	-	1561	protein_coding	- && - && -	-
Os02g0131400	0	3.25301	0	0	0	0	1.08434	0	2.47792	0.53357	1	Os02g0131400	2	1644223	1648808	-	2004	protein_coding	- && sp|Q23892|GLUA_DICDI Lysosomal beta glucosidase OS=Dictyostelium discoideum OX=44689 GN=gluA PE=1 SV=2 && PF01915:Glycosyl hydrolase family 3 C-terminal domain|PF00933:Glycosyl hydrolase family 3 N terminal domain	C2H2
Os12g0412050	0	3.25301	0	0	0	0	1.08434	0	2.47792	0.53357	1	Os12g0412050	12	12569408	12574135	+	1593	protein_coding	- && sp|H9BZ66|ABCG1_PETHY ABC transporter G family member 1 OS=Petunia hybrida OX=4102 GN=ABCG1 PE=2 SV=1 && PF01061:ABC-2 type transporter	Nin-like
Os05g0538500	0	3.25301	0	0	0	0	1.08434	0	2.47792	0.53357	1	Os05g0538500	5	26738233	26740873	-	1281	protein_coding	- && sp|P28493|PR5_ARATH Pathogenesis-related protein 5 OS=Arabidopsis thaliana OX=3702 GN=At1g75040 PE=1 SV=1 && PF00314:Thaumatin family	ARF
Os03g0371600	0	3.25301	0	0	0	0	1.08434	0	2.47792	0.53357	1	Os03g0371600	3	14578539	14579140	+	602	protein_coding	- && - && -	-
Os06g0317600	0	3.25301	0	0	0	0	1.08434	0	2.47792	0.53357	1	Os06g0317600	6	12297993	12298980	+	662	protein_coding	- && - && -	-
Os03g0412850	0	3.25301	0	0	0	0	1.08434	0	2.47792	0.53357	1	Os03g0412850	3	17068196	17072133	-	1526	protein_coding	- && sp|Q43839|G6PDC_SOLTU Glucose-6-phosphate 1-dehydrogenase, chloroplastic OS=Solanum tuberosum OX=4113 PE=1 SV=1 && PF02781:Glucose-6-phosphate dehydrogenase, C-terminal domain	FAR1
Os02g0300500	0	3.25301	0	0	0	0	1.08434	0	2.47792	0.53357	1	Os02g0300500	2	11550943	11554343	+	2708	protein_coding	- && sp|P0DO07|PIK2_ORYSJ Disease resistance protein Pik-2 OS=Oryza sativa subsp. japonica OX=39947 GN=PIK-2 PE=3 SV=1 && PF18052:Rx N-terminal domain|PF00931:NB-ARC domain	WRKY
Os07g0650000	0	3.25301	0	0	0	0	1.08434	0	2.47792	0.53357	1	Os07g0650000	7	27171289	27176212	-	2971	protein_coding	- && - && -	-
Os04g0109900	0	3.25301	0	0	0	0	1.08434	0	2.47792	0.53357	1	Os04g0109900	4	586142	587523	+	1224	protein_coding	- && sp|Q3E7Q9|GLYT6_ARATH Probable glycosyltransferase At5g25310 OS=Arabidopsis thaliana OX=3702 GN=At5g25310 PE=3 SV=2 && PF03016:Exostosin family	NAC
Os12g0639200	0	3.25301	0	0	0	0	1.08434	0	2.47792	0.53357	1	Os12g0639200	12	27412307	27414315	-	1913	protein_coding	- && sp|Q9FLD5|ASD_ARATH AAA-ATPase ASD, mitochondrial OS=Arabidopsis thaliana OX=3702 GN=AATP1 PE=1 SV=1 && PF14363:Domain associated at C-terminal with AAA|PF00004:ATPase family associated with various cellular activities (AAA)	NAC
Os04g0310800	0	3.25301	0	0	0	0	1.08434	0	2.47792	0.53357	1	OsACS9	4	14072641	14074737	-	1853	protein_coding	- && sp|Q7XXL2|4CLL9_ORYSJ 4-coumarate--CoA ligase-like 9 OS=Oryza sativa subsp. japonica OX=39947 GN=4CLL9 PE=2 SV=2 && PF13193:AMP-binding enzyme C-terminal domain|PF00501:AMP-binding enzyme	C2H2
Os01g0513900	0	3.25301	0	0	0	0	1.08434	0	2.47792	0.53357	1	OsACK1	1	18150939	18157844	+	3779	protein_coding	- && sp|Q9AWM8|KN7A_ORYSJ Kinesin-like protein KIN-7A OS=Oryza sativa subsp. japonica OX=39947 GN=KIN7A PE=2 SV=1 && PF11995:Domain of unknown function (DUF3490)|PF00225:Kinesin motor domain	MYB_related
Os05g0450600	0	3.25301	0	0	0	0	1.08434	0	2.47792	0.53357	1	Os05g0450600	5	22139970	22142217	+	1934	protein_coding	- && sp|Q9LFB9|OPSL1_ARATH Protein OCTOPUS-like OS=Arabidopsis thaliana OX=3702 GN=OPSL1 PE=2 SV=1 && -	GATA
Os04g0129350	0	3.25301	0	0	0	0	1.08434	0	2.47792	0.53357	1	Os04g0129350	4	1844672	1846498	-	1827	protein_coding	- && sp|A0A1P8AS03|ECT4_ARATH YTH domain-containing protein ECT4 OS=Arabidopsis thaliana OX=3702 GN=ECT4 PE=2 SV=1 && PF04146:YT521-B-like domain	C3H
Os03g0267100	0	3.25301	0	0	0	0	1.08434	0	2.47792	0.53357	1	Os03g0267100	3	8837183	8841204	+	4022	protein_coding	- && sp|Q84J50|HS177_ORYSJ 17.7 kDa class I heat shock protein OS=Oryza sativa subsp. japonica OX=39947 GN=HSP17.7 PE=2 SV=1 && -	NF-YB
Os08g0206650	0	3.25301	0	0	0	0	1.08434	0	2.47792	0.53357	1	Os08g0206650	8	6218749	6223799	-	1758	protein_coding	- && sp|Q0AW31|PUR9_SYNWW Bifunctional purine biosynthesis protein PurH OS=Syntrophomonas wolfei subsp. wolfei (strain DSM 2245B / Goettingen) OX=335541 GN=purH PE=3 SV=1 && -	-
Os10g0502450	0	3.25301	0	0	0	0	1.08434	0	2.47792	0.53357	1	Os10g0502450	10	19159304	19162190	+	1798	protein_coding	- && sp|P0C587|HEM1_ORYSJ Glutamyl-tRNA reductase, chloroplastic OS=Oryza sativa subsp. japonica OX=39947 GN=Os10g0502400 PE=2 SV=1 && PF00745:Glutamyl-tRNAGlu reductase, dimerisation domain|PF01488:Shikimate / quinate 5-dehydrogenase|PF05201:Glutamyl-tRNAGlu reductase, N-terminal domain	-
Os01g0952800	0	3.25301	0	0	0	0	1.08434	0	2.47792	0.53357	1	OsIRO2	1	41971444	41978093	-	2378	protein_coding	- && sp|Q0JFZ0|IRO2_ORYSJ Protein IRON-RELATED TRANSCRIPTION FACTOR 2 OS=Oryza sativa subsp. japonica OX=39947 GN=IRO2 PE=1 SV=1 && PF00010:Helix-loop-helix DNA-binding domain	bHLH
Os01g0834900	36.3631	158.584	79.8339	1.1137	6.43356	41.7192	91.5937	16.4221	2.47621	0.0162198	0.302576	Os01g0834900	1	35781678	35782089	-	412	protein_coding	- && - && -	-
novel.19	6.41702	0	0	0	1.07226	0	2.13901	0.35742	2.47395	0.530561	1	-	1	5381539	5383333	+	729	-	- && - && -	-
Os01g0654800	6.41702	0	0	0	1.07226	0	2.13901	0.35742	2.47395	0.530561	1	Os01g0654800	1	26565249	26565524	+	276	protein_coding	- && - && -	-
Os01g0620400	6.41702	0	0	0	1.07226	0	2.13901	0.35742	2.47395	0.530561	1	Os01g0620400	1	24714259	24714801	+	543	protein_coding	- && - && -	-
Os03g0396200	6.41702	0	0	0	1.07226	0	2.13901	0.35742	2.47395	0.530561	1	Os03g0396200	3	16016685	16018787	-	2037	protein_coding	- && sp|O81767|PP348_ARATH Pentatricopeptide repeat-containing protein At4g33990 OS=Arabidopsis thaliana OX=3702 GN=EMB2758 PE=3 SV=2 && PF13041:PPR repeat family|PF14432:DYW family of nucleic acid deaminases	FAR1
Os07g0537550	6.41702	0	0	0	1.07226	0	2.13901	0.35742	2.47395	0.530561	1	Os07g0537550	7	21139748	21140912	+	1159	protein_coding	- && sp|Q0D5R3|CRK6_ORYSJ Cysteine-rich receptor-like protein kinase 6 OS=Oryza sativa subsp. japonica OX=39947 GN=CRK6 PE=1 SV=1 && PF01657:Salt stress response/antifungal	G2-like
Os11g0229500	6.41702	0	0	0	1.07226	0	2.13901	0.35742	2.47395	0.530561	1	RPR1*	11	6888365	6896307	+	3068	protein_coding	- && sp|Q9STE7|R13L3_ARATH Putative disease resistance RPP13-like protein 3 OS=Arabidopsis thaliana OX=3702 GN=RPP13L3 PE=3 SV=1 && PF18052:Rx N-terminal domain|PF00931:NB-ARC domain	GATA
Os01g0700300	6.41702	0	0	0	1.07226	0	2.13901	0.35742	2.47395	0.530561	1	Os01g0700300	1	28984499	28986016	-	1191	protein_coding	- && sp|A0A061FBW2|JMT2_THECC Probable jasmonic acid carboxyl methyltransferase 2 OS=Theobroma cacao OX=3641 GN=TCM_034091 PE=3 SV=1 && PF03492:SAM dependent carboxyl methyltransferase	MYB_related
novel.1434	0	4.06626	13.7349	0	3.21678	0	5.9337	1.07226	2.47301	0.341268	0.848453	-	5	3085868	3087004	+	565	-	- && - && -	-
Os01g0597600	174.329	618.885	393.16	77.9591	52.5407	83.4383	395.458	71.3127	2.47199	3.77053e-06	0.00094427	OsATL15	1	23447173	23448687	+	1515	protein_coding	- && sp|F4J1Q9|AVT1I_ARATH Amino acid transporter AVT1I OS=Arabidopsis thaliana OX=3702 GN=AVT1I PE=3 SV=1 && PF01490:Transmembrane amino acid transporter protein	-
Os03g0660500	35.2936	70.7529	77.2586	4.4548	0	28.4911	61.1017	10.982	2.47178	0.0273374	0.384529	OsSAUR17	3	25898609	25899041	+	433	protein_coding	- && sp|Q9SGU2|SAU71_ARATH Auxin-responsive protein SAUR71 OS=Arabidopsis thaliana OX=3702 GN=SAUR71 PE=2 SV=1 && PF02519:Auxin responsive protein	-
Os02g0273900	0	17.8915	0	2.2274	0	1.01754	5.96385	1.08165	2.47133	0.369253	0.863262	Os02g0273900	2	9988906	9990643	-	488	protein_coding	- && - && -	-
Os03g0421800	0	3.25301	8.58429	0	2.14452	0	3.94576	0.71484	2.47047	0.396455	1	Os03g0421800	3	17569815	17572007	-	925	protein_coding	- && sp|Q9SD84|PDCB2_ARATH PLASMODESMATA CALLOSE-BINDING PROTEIN 2 OS=Arabidopsis thaliana OX=3702 GN=PDCB2 PE=1 SV=1 && PF07983:X8 domain	C2H2
Os06g0646900	5.34751	20.3313	10.3011	3.3411	3.21678	0	11.9933	2.18596	2.46933	0.100727	0.614781	OsHGGT	6	26435460	26439235	-	1680	protein_coding	- && sp|Q0DAK7|HGGT_ORYSJ Homogentisate geranylgeranyltransferase, chloroplastic OS=Oryza sativa subsp. japonica OX=39947 GN=HGGT PE=2 SV=2 && -	-
novel.776	7.48652	6.50601	4.29214	3.3411	0	0	6.09489	1.1137	2.46769	0.240879	0.779649	-	2	3084410	3084908	+	393	-	- && - && -	-
Os08g0551900	7.48652	4.87951	12.018	4.4548	0	0	8.12801	1.48493	2.46737	0.203801	0.749013	Os08g0551900	8	27651568	27652508	+	941	protein_coding	- && - && PF03087:Arabidopsis protein of unknown function	-
Os07g0530850	16.0425	8.13252	10.3011	0	1.07226	5.0877	11.4921	2.05332	2.46716	0.108769	0.629496	Os07g0530850	7	20779574	20780176	-	603	ncRNA	- && - && -	-
Os06g0118800	7.48652	7.31927	20.6023	0	6.43356	0	11.8027	2.14452	2.46283	0.165786	0.713578	Os06g0118800	6	1025098	1025823	-	726	protein_coding	- && - && -	-
Os09g0401900	7.48652	0.813252	9.44271	0	3.21678	0	5.91416	1.07226	2.46269	0.276094	0.804947	Os09g0401900	9	14095779	14099857	+	1507	protein_coding	- && sp|Q6NLW5|XRI1_ARATH Protein XRI1 OS=Arabidopsis thaliana OX=3702 GN=XRI1 PE=1 SV=2 && -	-
Os03g0835150	1156.13	1379.27	1497.96	209.376	198.368	326.631	1344.46	244.791	2.45701	6.30151e-12	5.78642e-09	Os03g0835150	3	35090847	35091639	-	793	protein_coding	- && - && -	-
novel.1144	142.244	229.337	118.463	3.3411	5.3613	80.3857	163.348	29.696	2.45673	0.0108167	0.254385	-	3	12683300	12688119	-	1136	-	- && - && -	-
Os05g0271900	10.695	50.4216	22.3191	7.79591	7.50582	0	27.8119	5.10058	2.45607	0.0451072	0.468266	Os05g0271900	5	11000428	11002069	+	1642	protein_coding	- && sp|Q9SY75|PPR30_ARATH Putative pentatricopeptide repeat-containing protein At1g10330 OS=Arabidopsis thaliana OX=3702 GN=PCMP-E71 PE=3 SV=1 && PF13041:PPR repeat family	MYB_related
Os02g0756800	0	3.25301	26.6113	3.3411	2.14452	0	9.95476	1.82854	2.45497	0.231831	0.773464	Os02g0756800	2	31840547	31841768	-	1222	protein_coding	- && sp|O82161|PHI1_TOBAC Protein PHOSPHATE-INDUCED 1 OS=Nicotiana tabacum OX=4097 GN=PHI-1 PE=2 SV=1 && PF04674:Phosphate-induced protein 1 conserved region	MYB
novel.25	7.48652	0	4.29214	0	2.14452	0	3.92622	0.71484	2.45358	0.401674	1	-	1	7885975	7886947	+	328	-	- && sp|B9EUM5|KN14A_ORYSJ Kinesin-like protein KIN-14A OS=Oryza sativa subsp. japonica OX=39947 GN=KIN14A PE=2 SV=2 && PF00307:Calponin homology (CH) domain	-
ENSRNA049468053	23.5291	4.06626	8.58429	5.56851	1.07226	0	12.0599	2.21359	2.45263	0.128598	0.664235	SNORD36	6	1820930	1821008	-	79	snoRNA	- && - && -	-
ENSRNA049447269	0	60.1806	16.3101	2.2274	11.7949	0	25.4969	4.67409	2.45157	0.1561	0.698718	tRNA-Lys	10	16764162	16764234	-	73	tRNA	- && - && -	-
Os08g0386200	570.045	4742.88	1843.9	171.51	95.4311	1042.98	2385.61	436.64	2.4497	0.00361726	0.149222	OsWRKY69	8	18220044	18221513	+	1376	protein_coding	- && sp|Q0DFT7|WRK19_ORYSJ Transcription factor WRKY19 OS=Oryza sativa subsp. japonica OX=39947 GN=WRKY19 PE=2 SV=1 && PF03106:WRKY DNA -binding domain	WRKY
ENSRNA049465030	9.62553	8.13252	0	1.1137	2.14452	0	5.91935	1.08607	2.44951	0.28415	0.811735	U2	12	864792	864988	+	197	snRNA	- && sp|F4J3H7|ZRK7_ARATH Serine/threonine-protein kinase ZRK7 OS=Arabidopsis thaliana OX=3702 GN=ZRK7 PE=2 SV=1 && -	-
Os07g0114500	0	6.50601	5.15057	0	2.14452	0	3.88553	0.71484	2.44925	0.399167	1	Os07g0114500	7	809697	812515	+	796	protein_coding	- && - && -	-
Os09g0334800	10.695	2.43976	70.3911	10.0233	5.3613	0	27.842	5.1282	2.4472	0.0950333	0.604662	Os09g0334800	9	10152941	10157508	+	3425	protein_coding	- && sp|Q9LXA5|LRK91_ARATH L-type lectin-domain containing receptor kinase IX.1 OS=Arabidopsis thaliana OX=3702 GN=LECRK91 PE=1 SV=1 && PF00139:Legume lectin domain|PF00069:Protein kinase domain	bHLH
Os03g0816600	20.3206	8.94577	0	0	5.3613	0	9.75544	1.7871	2.44628	0.288616	0.814256	Os03g0816600	3	34238474	34241383	+	2821	protein_coding	- && sp|Q8S9M4|PP198_ARATH Pentatricopeptide repeat-containing protein At2g41080 OS=Arabidopsis thaliana OX=3702 GN=PCMP-H29 PE=2 SV=2 && PF13041:PPR repeat family|PF14432:DYW family of nucleic acid deaminases	bZIP
Os03g0646200	20.3206	13.012	13.7349	2.2274	6.43356	0	15.6891	2.88699	2.44546	0.0727834	0.55695	Os03g0646200	3	25001670	25003485	-	1816	protein_coding	- && sp|Q9ZUZ6|WTF9_ARATH Protein WHAT'S THIS FACTOR 9, mitochondrial OS=Arabidopsis thaliana OX=3702 GN=WTF9 PE=4 SV=1 && PF11955:Plant organelle RNA recognition domain	LSD
Os05g0231600	1.0695	0	5.15057	0	1.07226	0	2.07336	0.35742	2.44061	0.502191	1	Os05g0231600	5	8000547	8001418	-	872	protein_coding	- && sp|Q75GA5|TIP41_ORYSJ Probable aquaporin TIP4-1 OS=Oryza sativa subsp. japonica OX=39947 GN=TIP4-1 PE=2 SV=1 && -	-
Os11g0667000	1.0695	0	5.15057	0	1.07226	0	2.07336	0.35742	2.44061	0.502191	1	OsRLCK346	11	26916494	26918387	+	1743	protein_coding	- && sp|Q9LY50|ACCR3_ARATH Putative serine/threonine-protein kinase-like protein CCR3 OS=Arabidopsis thaliana OX=3702 GN=CCR3 PE=2 SV=1 && PF00069:Protein kinase domain	bHLH
Os04g0480900	2.13901	4.06626	0	0	1.07226	0	2.06842	0.35742	2.4367	0.49721	1	Os04g0480900	4	24054885	24058958	+	1993	protein_coding	- && sp|C0HLA0|GH5FP_CHAOB Glycosyl hydrolase 5 family protein OS=Chamaecyparis obtusa OX=13415 PE=1 SV=1 && PF00150:Cellulase (glycosyl hydrolase family 5)	-
Os01g0932650	2.13901	4.06626	0	0	0	1.01754	2.06842	0.33918	2.43669	0.498317	1	Os01g0932650	1	40921634	40922363	-	730	protein_coding	- && - && -	-
Os08g0541500	6.41702	4.06626	6.86743	0	3.21678	0	5.78357	1.07226	2.43198	0.254634	0.788348	Os08g0541500	8	27103316	27109475	-	2882	protein_coding	- && - && PF06075:Plant protein of unknown function (DUF936)	bHLH
novel.2115	4.27801	2.43976	5.15057	2.2274	0	0	3.95611	0.742467	2.43097	0.319316	1	-	8	18461494	18462208	-	334	-	- && - && -	-
Os03g0191800	3.20851	0	0	0	0	0	1.0695	0	2.42629	0.542399	1	OsSTA93	3	4775506	4776380	+	875	protein_coding	- && - && -	-
Os10g0176800	3.20851	0	0	0	0	0	1.0695	0	2.42629	0.542399	1	Os10g0176800	10	5290779	5290829	-	51	ncRNA	- && - && -	-
Os05g0116350	3.20851	0	0	0	0	0	1.0695	0	2.42629	0.542399	1	Os05g0116350	5	887654	889381	-	1022	protein_coding	- && - && -	-
Os04g0447533	3.20851	0	0	0	0	0	1.0695	0	2.42629	0.542399	1	Os04g0447533	4	22316852	22319418	-	1223	protein_coding	- && sp|A0A1X9QHJ0|DMS1D_WHEAT Deoxymugineic acid synthase 1-D OS=Triticum aestivum OX=4565 GN=DMAS1-D PE=2 SV=1 && -	FAR1
Os05g0574750	3.20851	0	0	0	0	0	1.0695	0	2.42629	0.542399	1	Os05g0574750	5	28631947	28632494	+	548	ncRNA	- && - && -	-
Os08g0502400	3.20851	0	0	0	0	0	1.0695	0	2.42629	0.542399	1	OsFLA5	8	24818381	24820324	-	1078	protein_coding	- && sp|Q9SJ81|FLA7_ARATH Fasciclin-like arabinogalactan protein 7 OS=Arabidopsis thaliana OX=3702 GN=FLA7 PE=2 SV=1 && PF02469:Fasciclin domain	HSF
Os03g0392000	3.20851	0	0	0	0	0	1.0695	0	2.42629	0.542399	1	CycD2	3	15730494	15732159	-	862	protein_coding	- && sp|Q10K98|CCD23_ORYSJ Putative cyclin-D2-3 OS=Oryza sativa subsp. japonica OX=39947 GN=CYCD2-3 PE=3 SV=1 && PF00134:Cyclin, N-terminal domain	MYB_related
Os10g0520950	3.20851	0	0	0	0	0	1.0695	0	2.42629	0.542399	1	Os10g0520950	10	20151697	20152254	-	459	protein_coding	- && - && -	-
Os03g0635000	3.20851	0	0	0	0	0	1.0695	0	2.42629	0.542399	1	Os03g0635000	3	24250816	24252387	-	1572	protein_coding	- && sp|Q9SJG6|PP200_ARATH Pentatricopeptide repeat-containing protein At2g42920, chloroplastic OS=Arabidopsis thaliana OX=3702 GN=PCMP-E75 PE=2 SV=1 && -	HSF
Os11g0298833	3.20851	0	0	0	0	0	1.0695	0	2.42629	0.542399	1	Os11g0298833	11	11051009	11051897	+	889	protein_coding	- && sp|A2WY00|EG1_ORYSI Phospholipase A1 EG1, chloroplastic/mitochondrial OS=Oryza sativa subsp. indica OX=39946 GN=EG1 PE=3 SV=1 && PF01764:Lipase (class 3)	Trihelix
Os07g0105300	3.20851	0	0	0	0	0	1.0695	0	2.42629	0.542399	1	Os07g0105300	7	302259	303628	-	1370	protein_coding	- && - && -	-
Os04g0594100	3.20851	0	0	0	0	0	1.0695	0	2.42629	0.542399	1	OsMYB58/63	4	30028840	30030685	-	1636	protein_coding	- && sp|P20024|MYB1_MAIZE Myb-related protein Zm1 OS=Zea mays OX=4577 PE=2 SV=1 && PF00249:Myb-like DNA-binding domain	MYB
Os08g0484450	3.20851	0	0	0	0	0	1.0695	0	2.42629	0.542399	1	Os08g0484450	8	23927187	23934306	+	2849	protein_coding	- && sp|P38205|NCL1_YEAST Multisite-specific tRNA:(cytosine-C(5))-methyltransferase OS=Saccharomyces cerevisiae (strain ATCC 204508 / S288c) OX=559292 GN=NCL1 PE=1 SV=1 && -	-
Os05g0108050	3.20851	0	0	0	0	0	1.0695	0	2.42629	0.542399	1	Os05g0108050	5	449168	453155	+	1492	protein_coding	- && sp|Q9RB36|TRUB_FLAJ1 tRNA pseudouridine synthase B OS=Flavobacterium johnsoniae (strain ATCC 17061 / DSM 2064 / JCM 8514 / NBRC 14942 / NCIMB 11054 / UW101) OX=376686 GN=truB PE=3 SV=1 && PF01509:TruB family pseudouridylate synthase (N terminal domain)	NAC
Os07g0568650	3.20851	0	0	0	0	0	1.0695	0	2.42629	0.542399	1	Os07g0568650	7	22859316	22862037	+	1275	protein_coding	- && sp|Q84SL0|CDPKK_ORYSJ Calcium-dependent protein kinase 20 OS=Oryza sativa subsp. japonica OX=39947 GN=CPK20 PE=2 SV=2 && PF00069:Protein kinase domain	C2H2
Os02g0312750	3.20851	0	0	0	0	0	1.0695	0	2.42629	0.542399	1	Os02g0312750	2	12336240	12338263	+	2024	protein_coding	- && - && -	-
Os07g0646200	3.20851	0	0	0	0	0	1.0695	0	2.42629	0.542399	1	Os07g0646200	7	26972587	26974902	+	2316	protein_coding	- && - && PF10551:MULE transposase domain	C2H2
Os06g0182800	3.20851	0	0	0	0	0	1.0695	0	2.42629	0.542399	1	Os06g0182800	6	4095430	4100628	-	1459	ncRNA	- && sp|Q8W4F0|DAR1_ARATH Protein DA1-related 1 OS=Arabidopsis thaliana OX=3702 GN=DAR1 PE=1 SV=3 && PF00412:LIM domain	-
Os03g0280800	3.20851	0	0	0	0	0	1.0695	0	2.42629	0.542399	1	OsUXS1	3	9600671	9603553	-	1604	protein_coding	- && sp|Q8VZC0|UXS1_ARATH UDP-glucuronic acid decarboxylase 1 OS=Arabidopsis thaliana OX=3702 GN=UXS1 PE=1 SV=1 && PF16363:GDP-mannose 4,6 dehydratase	FAR1
Os07g0624600	3.20851	0	0	0	0	0	1.0695	0	2.42629	0.542399	1	OsTPP3	7	25867212	25871232	+	1517	protein_coding	- && sp|Q7XI41|TPP3_ORYSJ Probable trehalose-phosphate phosphatase 3 OS=Oryza sativa subsp. japonica OX=39947 GN=TPP3 PE=2 SV=1 && PF02358:Trehalose-phosphatase	-
Os07g0263400	3.20851	0	0	0	0	0	1.0695	0	2.42629	0.542399	1	Os07g0263400	7	9298577	9300441	+	855	protein_coding	- && sp|A1RYE4|GYAR_THEPD Glyoxylate reductase OS=Thermofilum pendens (strain DSM 2475 / Hrk 5) OX=368408 GN=gyaR PE=3 SV=1 && PF00389:D-isomer specific 2-hydroxyacid dehydrogenase, catalytic domain|PF02826:D-isomer specific 2-hydroxyacid dehydrogenase, NAD binding domain	bHLH
Os03g0215200	3.20851	0	0	0	0	0	1.0695	0	2.42629	0.542399	1	DL	3	6041245	6048687	+	1022	protein_coding	- && sp|Q76EJ0|YABDL_ORYSJ Protein DROOPING LEAF OS=Oryza sativa subsp. japonica OX=39947 GN=DL PE=1 SV=1 && PF04690:YABBY protein	YABBY
Os02g0767050	3.20851	0	0	0	0	0	1.0695	0	2.42629	0.542399	1	Os02g0767050	2	32286776	32292075	+	2218	protein_coding	- && - && PF03763:Remorin, C-terminal region	-
Os01g0233400	3.20851	0	0	0	0	0	1.0695	0	2.42629	0.542399	1	Os01g0233400	1	7385895	7388164	+	549	protein_coding	- && sp|Q58CU0|EAF6_BOVIN Chromatin modification-related protein MEAF6 OS=Bos taurus OX=9913 GN=MEAF6 PE=2 SV=2 && PF09340:Histone acetyltransferase subunit NuA4	-
Os01g0524400	3.20851	0	0	0	0	0	1.0695	0	2.42629	0.542399	1	Os01g0524400	1	18749285	18750480	+	1196	protein_coding	- && - && -	-
Os10g0109700	3.20851	0	0	0	0	0	1.0695	0	2.42629	0.542399	1	Os10g0109700	10	680099	683038	-	1752	protein_coding	- && sp|P46032|PTR2_ARATH Protein NRT1/ PTR FAMILY 8.3 OS=Arabidopsis thaliana OX=3702 GN=NPF8.3 PE=1 SV=1 && PF00854:POT family	G2-like
Os01g0620800	3.20851	0	0	0	0	0	1.0695	0	2.42629	0.542399	1	Os01g0620800	1	24739092	24740986	+	1895	protein_coding	- && sp|Q9AR73|HQGT_RAUSE Hydroquinone glucosyltransferase OS=Rauvolfia serpentina OX=4060 GN=AS PE=1 SV=1 && PF00201:UDP-glucoronosyl and UDP-glucosyl transferase	bHLH
Os03g0181675	3.20851	0	0	0	0	0	1.0695	0	2.42629	0.542399	1	OsABCB12	3	4279300	4281410	+	1752	protein_coding	- && sp|Q9LJX0|AB19B_ARATH ABC transporter B family member 19 OS=Arabidopsis thaliana OX=3702 GN=ABCB19 PE=1 SV=1 && PF00664:ABC transporter transmembrane region	ERF
Os01g0201400	3.20851	0	0	0	0	0	1.0695	0	2.42629	0.542399	1	OsRALF-3	1	5540631	5541520	-	890	protein_coding	- && sp|Q6NME6|RLF19_ARATH Protein RALF-like 19 OS=Arabidopsis thaliana OX=3702 GN=RALFL19 PE=3 SV=1 && PF05498:Rapid ALkalinization Factor (RALF)	HSF
Os03g0269601	3.20851	0	0	0	0	0	1.0695	0	2.42629	0.542399	1	Os03g0269601	3	8981683	8982582	+	900	protein_coding	- && - && PF04646:Protein of unknown function, DUF604	C2H2
Os11g0221300	3.20851	0	0	0	0	0	1.0695	0	2.42629	0.542399	1	OsIAA29	11	6356615	6358507	+	901	protein_coding	- && sp|P0C131|IAA29_ORYSJ Putative auxin-responsive protein IAA29 OS=Oryza sativa subsp. japonica OX=39947 GN=IAA29 PE=5 SV=1 && PF02309:AUX/IAA family	-
Os11g0146600	3.20851	0	0	0	0	0	1.0695	0	2.42629	0.542399	1	Os11g0146600	11	2110687	2111904	+	1218	protein_coding	- && sp|Q948R1|PLA11_ARATH Phospholipase A(1) DAD1, chloroplastic OS=Arabidopsis thaliana OX=3702 GN=DAD1 PE=1 SV=1 && PF01764:Lipase (class 3)	Trihelix
Os04g0413950	3.20851	0	0	0	0	0	1.0695	0	2.42629	0.542399	1	Os04g0413950	4	20446856	20450972	-	1360	ncRNA	- && sp|Q93YN4|ELM1_ARATH Mitochondrial fission protein ELM1 OS=Arabidopsis thaliana OX=3702 GN=ELM1 PE=1 SV=1 && -	NAC
Os08g0244500	3.20851	0	0	0	0	0	1.0695	0	2.42629	0.542399	1	Os08g0244500	8	8837400	8839354	+	1692	protein_coding	- && sp|Q8VYE5|E1312_ARATH Glucan endo-1,3-beta-glucosidase 12 OS=Arabidopsis thaliana OX=3702 GN=At4g29360 PE=2 SV=1 && PF00332:Glycosyl hydrolases family 17|PF07983:X8 domain	ERF
Os03g0727000	3.20851	0	0	0	0	0	1.0695	0	2.42629	0.542399	1	OSH1	3	29596367	29606861	-	2514	protein_coding	- && sp|P46609|KNOS6_ORYSJ Homeobox protein knotted-1-like 6 OS=Oryza sativa subsp. japonica OX=39947 GN=OSH1 PE=1 SV=2 && PF03790:KNOX1 domain|PF03789:ELK domain|PF03791:KNOX2 domain|PF05920:Homeobox KN domain	TALE
Os07g0496401	3.20851	0	0	0	0	0	1.0695	0	2.42629	0.542399	1	Os07g0496401	7	18600809	18603414	+	2606	protein_coding	- && sp|Q9ZVC9|FRS3_ARATH Protein FAR1-RELATED SEQUENCE 3 OS=Arabidopsis thaliana OX=3702 GN=FRS3 PE=1 SV=2 && PF03101:FAR1 DNA-binding domain|PF04434:SWIM zinc finger|PF10551:MULE transposase domain	FAR1
Os04g0545700	5.34751	0	0.858429	0	1.07226	0	2.06865	0.35742	2.42578	0.506446	1	Os04g0545700	4	27336576	27337862	-	1152	protein_coding	- && - && PF02458:Transferase family	-
novel.2168	1.0695	10.5723	34.3371	0	8.57808	0	15.3263	2.85936	2.42548	0.196402	0.742627	-	9	10396344	10397031	+	584	-	- && - && -	-
Os05g0467700	35.2936	46.3553	27.4697	0	20.3729	0	36.3729	6.79098	2.42196	0.0917173	0.597621	Os05g0467700	5	22961261	22964437	+	1830	protein_coding	- && - && PF07762:Protein of unknown function (DUF1618)	-
Os03g0257500	0	8.13252	3.43371	1.1137	1.07226	0	3.85541	0.728654	2.42051	0.351347	1	Os03g0257500	3	8327284	8328581	-	1017	protein_coding	- && sp|Q3ZBV1|IST1_BOVIN IST1 homolog OS=Bos taurus OX=9913 GN=IST1 PE=2 SV=1 && PF03398:Regulator of Vps4 activity in the MVB pathway	ERF
Os01g0192900	139.035	276.506	59.2316	4.4548	13.9394	70.2103	158.258	29.5348	2.4191	0.00722563	0.212257	OsACS5	1	5002454	5004321	-	1643	protein_coding	- && sp|Q9STR4|1A17_ARATH 1-aminocyclopropane-1-carboxylate synthase 7 OS=Arabidopsis thaliana OX=3702 GN=ACS7 PE=1 SV=1 && PF00155:Aminotransferase class I and II	M-type_MADS
Os01g0972000	322.99	2059.15	1158.02	103.574	156.55	401.929	1180.05	220.684	2.41859	0.000328434	0.0315623	OsRFPH2-3	1	42884953	42886230	+	1278	protein_coding	- && sp|O22283|RHC2A_ARATH Probable E3 ubiquitin-protein ligase RHC2A OS=Arabidopsis thaliana OX=3702 GN=RHC2A PE=2 SV=1 && PF14369:zinc-ribbon|PF13639:Ring finger domain|PF06547:Protein of unknown function (DUF1117)	bZIP
Os12g0582700	3.20851	0	8.58429	2.2274	0	0	3.93093	0.742467	2.41749	0.410503	1	Os12g0582700	12	24184258	24186538	-	1697	protein_coding	- && sp|W8JMU7|CYQ32_CATRO Cytochrome P450 81Q32 OS=Catharanthus roseus OX=4058 GN=CYP81Q32 PE=2 SV=1 && PF00067:Cytochrome P450	G2-like
Os02g0183000	0	11.3855	0	0	2.14452	0	3.79517	0.71484	2.41397	0.493626	1	Os02g0183000	2	4639932	4641686	-	1063	protein_coding	- && sp|Q1G3Q4|RITF1_ARATH Protein RGF1 INDUCIBLE TRANSCRIPTION FACTOR 1 OS=Arabidopsis thaliana OX=3702 GN=RITF1 PE=1 SV=1 && PF04640:PLATZ transcription factor	Trihelix
Os03g0153500	22.4596	6.50601	4.29214	0	1.07226	5.0877	11.0859	2.05332	2.4136	0.141143	0.680547	Os03g0153500	3	2951457	2952612	+	987	protein_coding	- && sp|O81816|MO2_ARATH Monooxygenase 2 OS=Arabidopsis thaliana OX=3702 GN=MO2 PE=2 SV=1 && PF01494:FAD binding domain	-
Os03g0371300	13.9035	2.43976	0.858429	0	3.21678	0	5.73391	1.07226	2.41249	0.301782	0.824083	CYP72A1	3	14567492	14571380	+	627	protein_coding	- && sp|F4IK45|C70B2_ARATH Cytochrome P450 709B2 OS=Arabidopsis thaliana OX=3702 GN=CYP709B2 PE=2 SV=1 && PF00067:Cytochrome P450	C2H2
Os03g0613100	3.20851	19.518	0	0	4.28904	0	7.57552	1.42968	2.40954	0.333702	0.843245	Os03g0613100	3	23158022	23159127	-	1040	protein_coding	- && sp|Q42510|GNOM_ARATH ARF guanine-nucleotide exchange factor GNOM OS=Arabidopsis thaliana OX=3702 GN=GN PE=1 SV=1 && -	HSF
Os03g0196450	3.20851	8.13252	0	0	2.14452	0	3.78034	0.71484	2.40605	0.416755	1	Os03g0196450	3	5043401	5044077	-	677	protein_coding	- && - && -	-
Os04g0127800	45.9886	50.4216	23.1776	6.68221	12.8671	3.05262	39.8626	7.53398	2.40601	0.00591896	0.193345	OsMED15_1	4	1754439	1759735	+	3214	protein_coding	- && sp|F4I171|MD15A_ARATH Mediator of RNA polymerase II transcription subunit 15a OS=Arabidopsis thaliana OX=3702 GN=MED15A PE=1 SV=1 && PF16987:KIX domain	-
novel.1755	12.834	1.6265	8.58429	2.2274	2.14452	0	7.68161	1.45731	2.40231	0.18187	0.729557	-	6	31039475	31040192	-	363	-	- && sp|Q9LXT9|CALS3_ARATH Callose synthase 3 OS=Arabidopsis thaliana OX=3702 GN=CALS3 PE=3 SV=3 && PF02364:1,3-beta-glucan synthase component	-
Os04g0583500	79.1432	187.048	64.3821	20.0466	20.3729	22.3859	110.191	20.9351	2.39709	0.000137507	0.0171318	EXPA10	4	29485142	29488557	+	3142	protein_coding	- && sp|Q7XUD0|EXP10_ORYSJ Expansin-A10 OS=Oryza sativa subsp. japonica OX=39947 GN=EXPA10 PE=2 SV=2 && PF03330:Lytic transglycolase	MYB_related
Os12g0636700	3.20851	8.13252	6.009	3.3411	0	0	5.78334	1.1137	2.39578	0.265659	0.796133	Os12g0636700	12	27293797	27294633	-	837	protein_coding	- && - && -	-
Os05g0141300	0	0	6.009	1.1137	0	0	2.003	0.371234	2.39308	0.544306	1	Os05g0141300	5	2375085	2376419	-	1335	protein_coding	- && sp|Q6E593|BEBT1_PETHY Benzyl alcohol O-benzoyltransferase OS=Petunia hybrida OX=4102 GN=BEBT1 PE=1 SV=1 && PF02458:Transferase family	ERF
Os01g0299150	0	0	6.009	0	1.07226	0	2.003	0.35742	2.39308	0.544306	1	Os01g0299150	1	10965000	10965587	+	588	protein_coding	- && sp|Q9FXA9|PPR83_ARATH Putative pentatricopeptide repeat-containing protein At1g56570 OS=Arabidopsis thaliana OX=3702 GN=PCMP-E64 PE=3 SV=1 && PF13041:PPR repeat family	MYB
Os04g0554300	0	0	6.009	0	1.07226	0	2.003	0.35742	2.39308	0.544306	1	Os04g0554300	4	27736481	27737152	-	672	protein_coding	- && - && -	-
Os09g0108450	0	0	6.009	0	1.07226	0	2.003	0.35742	2.39308	0.544306	1	Os09g0108450	9	800934	804351	-	3418	protein_coding	- && - && -	-
Os05g0114400	0	0	6.009	0	1.07226	0	2.003	0.35742	2.39308	0.544306	1	Os05g0114400	5	783214	784097	-	884	protein_coding	- && sp|Q681X4|ZAT5_ARATH Zinc finger protein ZAT5 OS=Arabidopsis thaliana OX=3702 GN=ZAT5 PE=2 SV=1 && PF13912:C2H2-type zinc finger	C2H2
Os03g0279801	0	0	6.009	0	1.07226	0	2.003	0.35742	2.39308	0.544306	1	Os03g0279801	3	9542963	9547420	-	4458	ncRNA	- && sp|B9F7C8|KN5B_ORYSJ Kinesin-like protein KIN-5B OS=Oryza sativa subsp. japonica OX=39947 GN=KIN5B PE=3 SV=2 && -	NAC
Os11g0462900	0	12.1988	5.15057	3.3411	0	0	5.78312	1.1137	2.39269	0.356908	0.856606	Os11g0462900	11	15796775	15803937	+	4761	protein_coding	- && sp|Q8RWQ8|FBX14_ARATH F-box protein FBX14 OS=Arabidopsis thaliana OX=3702 GN=FBX14 PE=1 SV=1 && PF18791:Transport inhibitor response 1 protein domain|PF18052:Rx N-terminal domain|PF18511:F-box|PF00931:NB-ARC domain	CAMTA
Os03g0311000	7.48652	7.31927	13.7349	3.3411	2.14452	0	9.51355	1.82854	2.39202	0.129662	0.666259	Os03g0311000	3	11094854	11095905	+	1052	protein_coding	- && - && -	-
Os10g0370600	0	13.012	4.29214	3.3411	0	0	5.76806	1.1137	2.38892	0.359901	0.857993	Os10g0370600	10	11672863	11673589	+	577	protein_coding	- && - && -	-
Os06g0501900	21.3901	5.69276	22.3191	1.1137	2.14452	6.10524	16.4673	3.12115	2.3874	0.058767	0.51433	CYP76M9	6	17737810	17739487	-	1678	protein_coding	- && sp|Q6YTF5|C76M5_ORYSJ Cytochrome P450 76M5 OS=Oryza sativa subsp. japonica OX=39947 GN=CYP76M5 PE=1 SV=1 && PF00067:Cytochrome P450	MYB
Os04g0610900	29.9461	0	10.3011	5.56851	2.14452	0	13.4157	2.57101	2.38598	0.208417	0.753303	OsCTR3	4	30974167	30979824	+	2786	protein_coding	- && sp|Q05609|CTR1_ARATH Serine/threonine-protein kinase CTR1 OS=Arabidopsis thaliana OX=3702 GN=CTR1 PE=1 SV=1 && PF07714:Protein tyrosine kinase|PF14381:Ethylene-responsive protein kinase Le-CTR1	CAMTA
Os02g0594700	7.48652	4.06626	0	2.2274	0	0	3.85093	0.742467	2.38363	0.416403	1	Os02g0594700	2	23046483	23047393	+	911	protein_coding	- && sp|Q9C9V6|Y1790_ARATH BTB/POZ domain-containing protein At1g67900 OS=Arabidopsis thaliana OX=3702 GN=At1g67900 PE=1 SV=1 && -	C3H
novel.2064	0	0	11.1596	0	2.14452	0	3.71986	0.71484	2.383	0.501659	1	-	8	8483439	8483821	-	383	-	- && - && -	-
Os08g0500600	0	0	11.1596	0	2.14452	0	3.71986	0.71484	2.383	0.501659	1	Os08g0500600	8	24716340	24718126	+	1787	protein_coding	- && sp|Q9LN01|PPR21_ARATH Pentatricopeptide repeat-containing protein At1g08070, chloroplastic OS=Arabidopsis thaliana OX=3702 GN=PCMP-H12 PE=2 SV=1 && PF01535:PPR repeat|PF13041:PPR repeat family	HSF
Os01g0207500	0	0	11.1596	0	2.14452	0	3.71986	0.71484	2.383	0.501659	1	Os01g0207500	1	5841728	5843767	+	2040	protein_coding	- && sp|P81898|PNAA_PRUDU Peptide-N4-(N-acetyl-beta-glucosaminyl)asparagine amidase A OS=Prunus dulcis OX=3755 PE=1 SV=2 && PF12222:Peptide N-acetyl-beta-D-glucosaminyl asparaginase amidase A	M-type_MADS
Os06g0286310	60.9617	34.1566	41.2046	13.3644	12.8671	0	45.4409	8.74384	2.38154	0.0222964	0.351558	Os06g0286310	6	10341158	10343466	+	1999	protein_coding	- && sp|Q9SIE0|ALKB2_ARATH DNA oxidative demethylase ALKBH2 OS=Arabidopsis thaliana OX=3702 GN=ALKBH2 PE=2 SV=2 && -	NF-YB
Os01g0607800	25.6681	19.518	44.6383	3.3411	13.9394	0	29.9415	5.76016	2.38098	0.0493429	0.481576	Os01g0607800	1	23970594	23972310	+	1717	protein_coding	- && sp|Q9FM64|PP431_ARATH Pentatricopeptide repeat-containing protein At5g55740, chloroplastic OS=Arabidopsis thaliana OX=3702 GN=CRR21 PE=2 SV=1 && PF01535:PPR repeat|PF13041:PPR repeat family	FAR1
Os03g0788250	40.6411	0	10.3011	3.3411	6.43356	0	16.9807	3.25822	2.38074	0.190664	0.736887	Os03g0788250	3	32743434	32744563	+	1094	protein_coding	- && - && -	-
Os03g0288051	4.27801	0	1.71686	0	1.07226	0	1.99829	0.35742	2.37803	0.513071	1	Os03g0288051	3	9957806	9958105	-	300	protein_coding	- && sp|A2ZH20|MT1A_ORYSI Metallothionein-like protein 1A OS=Oryza sativa subsp. indica OX=39946 GN=ERR26 PE=2 SV=1 && -	-
Os06g0168150	4.27801	0	1.71686	0	1.07226	0	1.99829	0.35742	2.37803	0.513071	1	Os06g0168150	6	3431958	3432897	+	940	protein_coding	- && - && -	-
gene-rps1	4.27801	0	1.71686	0	1.07226	0	1.99829	0.35742	2.37803	0.513071	1	gene-rps1	Mt	321368	321886	-	519	protein_coding	- && sp|P26863|RT01_MARPO Ribosomal protein S1, mitochondrial OS=Marchantia polymorpha OX=3197 GN=RPS1 PE=3 SV=2 && -	-
Os07g0628600	3.20851	13.012	17.1686	1.1137	5.3613	0	11.1297	2.15833	2.37412	0.14497	0.685871	OsORC6	7	26044575	26047500	-	1074	protein_coding	- && sp|Q8GSL4|ORC6_ORYSJ Origin of replication complex subunit 6 OS=Oryza sativa subsp. japonica OX=39947 GN=ORC6 PE=3 SV=1 && PF05460:Origin recognition complex subunit 6 (ORC6)	MYB
Os02g0739400	220.318	1139.37	731.381	33.411	180.14	190.28	697.021	134.61	2.37221	0.000695383	0.0530481	Os02g0739400	2	30899582	30901300	-	1719	protein_coding	- && sp|O04536|GATL9_ARATH Probable galacturonosyltransferase-like 9 OS=Arabidopsis thaliana OX=3702 GN=GATL9 PE=2 SV=1 && PF01501:Glycosyl transferase family 8	NAC
Os05g0552400	0	11.3855	0	2.2274	0	0	3.79517	0.742467	2.3677	0.501371	1	Os05g0552400	5	27463260	27465297	+	1129	protein_coding	- && - && PF12906:RING-variant domain|PF12428:Protein of unknown function (DUF3675)	C2H2
novel.569	1.0695	15.4518	0	0	3.21678	0	5.50709	1.07226	2.36597	0.392066	0.874344	-	11	15086203	15087824	-	481	-	- && - && -	-
Os03g0678800	329.407	3325.39	1567.49	44.548	93.2866	876.103	1740.76	337.979	2.36461	0.0813366	0.574533	Os03g0678800	3	26878159	26879403	+	1245	protein_coding	- && sp|Q9LN68|GATL1_ARATH Probable galacturonosyltransferase-like 1 OS=Arabidopsis thaliana OX=3702 GN=GATL1 PE=2 SV=1 && PF01501:Glycosyl transferase family 8	NAC
Os01g0606900	197.858	206.566	106.445	27.8425	45.0349	26.4561	170.29	33.1112	2.36254	6.45547e-06	0.00153895	OsDjC10	1	23911517	23913239	+	1214	protein_coding	- && sp|Q9FL54|DNAJ6_ARATH Chaperone protein dnaJ 6 OS=Arabidopsis thaliana OX=3702 GN=ATJ6 PE=2 SV=1 && PF00226:DnaJ domain	C2H2
Os04g0166000	3.20851	1.6265	17.1686	0	4.28904	0	7.33453	1.42968	2.36213	0.269628	0.80049	Os04g0166000	4	4485000	4490101	-	3656	protein_coding	- && - && -	WRKY
Os03g0170100	73.7957	313.915	173.403	0	8.57808	100.737	187.038	36.4382	2.35919	0.192743	0.739464	Os03g0170100	3	3757543	3758135	-	593	protein_coding	- && - && -	-
Os10g0187410	12.834	1.6265	1.71686	0	1.07226	2.03508	5.39246	1.03578	2.35746	0.259145	0.790932	Os10g0187410	10	6017016	6017136	-	121	ncRNA	- && - && -	-
novel.1422	25.6681	25.2108	22.3191	12.2507	2.14452	0	24.3993	4.79841	2.35576	0.0616165	0.526818	-	4	34409058	34409867	-	710	-	- && - && -	-
Os01g0110050	0	3.25301	2.57529	0	1.07226	0	1.94276	0.35742	2.35205	0.516807	1	Pho1	1	536973	538644	-	1416	protein_coding	- && sp|Q657S5|PHO11_ORYSJ Phosphate transporter PHO1-1 OS=Oryza sativa subsp. japonica OX=39947 GN=PHO1-1 PE=2 SV=2 && PF03105:SPX domain	-
Os02g0214400	12.834	3.25301	6.009	1.1137	3.21678	0	7.36535	1.44349	2.35113	0.190004	0.73583	OsPLL3	2	6399412	6402186	-	1824	protein_coding	- && sp|P40973|PLY_LILLO Pectate lyase OS=Lilium longiflorum OX=4690 PE=2 SV=1 && PF00544:Pectate lyase|PF04431:Pectate lyase, N terminus	HD-ZIP
Os02g0215500	16.0425	4.06626	7.72586	3.3411	2.14452	0	9.27822	1.82854	2.34854	0.150613	0.690742	Os02g0215500	2	6468826	6472843	+	3747	protein_coding	- && sp|Q2R2D5|XA21_ORYSJ Receptor kinase-like protein Xa21 OS=Oryza sativa subsp. japonica OX=39947 GN=XA21 PE=1 SV=1 && PF13855:Leucine rich repeat|PF00069:Protein kinase domain	WRKY
Os03g0676400	108.02	708.342	218.041	43.4343	62.1911	97.6839	344.801	67.7698	2.34705	0.00057473	0.0468726	OsVQ13	3	26752033	26752699	-	667	protein_coding	- && - && PF05678:VQ motif	-
novel.1545	11.7645	4.06626	6.009	0	4.28904	0	7.27993	1.42968	2.3459	0.242972	0.780196	-	5	15210015	15210595	-	504	-	- && - && -	-
novel.46	0	16.265	0	0	3.21678	0	5.42168	1.07226	2.3427	0.462383	0.896989	-	1	14085620	14086362	+	660	-	- && - && -	-
Os03g0269500	1.0695	12.1988	3.43371	3.3411	0	0	5.56733	1.1137	2.34144	0.309552	0.829259	Os03g0269500	3	8968837	8969846	+	1010	protein_coding	- && - && -	-
Os03g0352700	0	4.06626	1.71686	0	1.07226	0	1.92771	0.35742	2.34133	0.521426	1	Os03g0352700	3	13256889	13258448	+	1017	protein_coding	- && - && -	-
Os02g0175950	175.398	684.758	224.05	80.1865	61.1188	73.2629	361.402	71.5227	2.33807	5.31669e-05	0.00855952	Os02g0175950	2	4150163	4150271	-	109	ncRNA	- && - && -	-
Os03g0638000	2.13901	0	0.858429	0	0	0	0.999145	0	2.33502	0.558177	1	Os03g0638000	3	24429236	24429946	-	711	protein_coding	- && - && -	-
novel.1591	2.13901	0	0.858429	0	0	0	0.999145	0	2.33502	0.558177	1	-	6	2229773	2230011	+	239	-	- && - && -	-
Os02g0108000	2.13901	0	0.858429	0	0	0	0.999145	0	2.33502	0.558177	1	Os02g0108000	2	458781	459988	-	1208	protein_coding	- && - && -	-
Os04g0183300	2.13901	0	0.858429	0	0	0	0.999145	0	2.33502	0.558177	1	Os04g0183300	4	5669157	5675737	+	2192	protein_coding	- && sp|A0A1P8B760|AMI4G_ARATH Probable amidase At4g34880 OS=Arabidopsis thaliana OX=3702 GN=At4g34880 PE=2 SV=1 && PF01425:Amidase	C3H
novel.101	5.34751	5.69276	5.15057	0	3.21678	0	5.39695	1.07226	2.33331	0.28183	0.809946	-	1	28666060	28666293	+	234	-	- && - && -	-
Os08g0436500	4.27801	6.50601	0	0	2.14452	0	3.59467	0.71484	2.33143	0.434673	1	Os08g0436500	8	21207800	21208570	-	771	protein_coding	- && - && -	-
Os03g0839800	0	4.87951	0.858429	0	1.07226	0	1.91265	0.35742	2.33038	0.529748	1	Os03g0839800	3	35309856	35310752	-	897	protein_coding	- && - && -	-
Os08g0209000	3.20851	0	2.57529	0	1.07226	0	1.92793	0.35742	2.32899	0.524203	1	Os08g0209000	8	6358448	6359451	+	814	protein_coding	- && - && -	-
Os03g0114000	14.973	4.06626	2.57529	0	4.28904	0	7.20486	1.42968	2.32878	0.263184	0.795121	Os03g0114000	3	788208	791569	+	2098	protein_coding	- && sp|B9FAF3|KN14E_ORYSJ Kinesin-like protein KIN-14E OS=Oryza sativa subsp. japonica OX=39947 GN=KIN14E PE=2 SV=1 && PF00225:Kinesin motor domain	NAC
Os02g0753700	80.2127	34.9698	196.58	13.3644	39.6736	9.15787	103.921	20.732	2.32646	0.00467477	0.171706	OsVQ9	2	31696561	31697376	+	816	protein_coding	- && - && PF05678:VQ motif	-
Os09g0322300	0	2.43976	8.58429	2.2274	0	0	3.67468	0.742467	2.32449	0.434677	1	Os09g0322300	9	9385267	9387636	+	2199	protein_coding	- && - && -	-
Os06g0178400	2.13901	8.13252	0	0	0	2.03508	3.42384	0.67836	2.32442	0.447899	1	Os06g0178400	6	3891331	3892009	+	679	protein_coding	- && - && -	-
Os06g0274200	91.9772	91.8974	106.445	7.79591	24.662	25.4385	96.7733	19.2988	2.3228	0.000191519	0.0216633	Nhp2	6	9283162	9285239	+	783	protein_coding	- && sp|Q9LEY9|NHP2_ARATH H/ACA ribonucleoprotein complex subunit 2-like protein OS=Arabidopsis thaliana OX=3702 GN=At5g08180 PE=1 SV=1 && PF01248:Ribosomal protein L7Ae/L30e/S12e/Gadd45 family	-
Os10g0322032	0	5.69276	0	1.1137	0	0	1.89759	0.371234	2.31855	0.557126	1	Os10g0322032	10	8793428	8795648	-	2221	protein_coding	- && - && -	-
Os03g0680100	0	5.69276	0	1.1137	0	0	1.89759	0.371234	2.31855	0.557126	1	Os03g0680100	3	26979830	26985787	+	1153	protein_coding	- && sp|F8RP11|HSOP_WHEAT Hsp70-Hsp90 organizing protein OS=Triticum aestivum OX=4565 GN=HOP PE=1 SV=1 && PF12796:Ankyrin repeats (3 copies)	B3
Os01g0793900	57.7532	515.602	112.454	25.6151	19.3007	92.5962	228.603	45.8373	2.31766	0.0062986	0.19944	Os01g0793900	1	33625287	33626043	-	757	protein_coding	- && - && -	-
novel.126	21.3901	3.25301	12.018	0	3.21678	4.07016	12.2204	2.42898	2.31755	0.129008	0.664638	-	1	38997927	39000181	+	792	-	- && - && -	-
Os02g0687200	6.41702	98.4035	18.027	1.1137	2.14452	21.3684	40.9492	8.20886	2.31528	0.0725307	0.556218	Os02g0687200	2	28153289	28154410	-	972	protein_coding	- && sp|Q8VZM9|FLZ2_ARATH FCS-Like Zinc finger 2 OS=Arabidopsis thaliana OX=3702 GN=FLZ2 PE=1 SV=1 && PF04570:zinc-finger of the FCS-type, C2-C2	-
novel.179	17.112	0	15.4517	3.3411	3.21678	0	10.8546	2.18596	2.31486	0.230404	0.77204	-	1	10941245	10942007	-	500	-	- && - && -	-
Os12g0225900	2.13901	0.813252	0	0	0	0	0.984086	0	2.31436	0.561779	1	Os12g0225900	12	6869987	6872291	+	1348	protein_coding	- && sp|Q9SLN8|DBR_TOBAC 2-alkenal reductase (NADP(+)-dependent) OS=Nicotiana tabacum OX=4097 GN=DBR PE=1 SV=1 && PF00107:Zinc-binding dehydrogenase|PF16884:N-terminal domain of oxidoreductase	-
Os03g0790000	10.695	0	0	0	2.14452	0	3.56501	0.71484	2.31184	0.520407	1	Os03g0790000	3	32833204	32834919	+	1635	protein_coding	- && - && PF07762:Protein of unknown function (DUF1618)	-
Os12g0562700	6.41702	12.1988	2.57529	0	4.28904	0	7.06369	1.42968	2.30744	0.26229	0.794782	OsABCC17	12	23071793	23077690	+	3788	protein_coding	- && sp|Q9LYS2|AB10C_ARATH ABC transporter C family member 10 OS=Arabidopsis thaliana OX=3702 GN=ABCC10 PE=2 SV=2 && PF00005:ABC transporter|PF00664:ABC transporter transmembrane region	bZIP
novel.413	185.024	0	48.072	4.4548	16.0839	26.4561	77.6987	15.6649	2.30708	0.0826189	0.579418	-	10	16728372	16737664	-	4939	-	- && sp|A0A1P8AUY4|MDN1_ARATH Midasin OS=Arabidopsis thaliana OX=3702 GN=MDN1 PE=1 SV=1 && PF07728:AAA domain (dynein-related subfamily)	-
Os01g0555100	11.7645	0	9.44271	0	4.28904	0	7.06908	1.42968	2.30371	0.350348	0.852757	SRZ3	1	20935789	20937436	+	931	protein_coding	- && - && PF00641:Zn-finger in Ran binding protein and others	-
Os08g0175700	0	9.75902	12.018	4.4548	0	0	7.25901	1.48493	2.303	0.343073	0.849612	Os08g0175700	8	4413202	4414401	-	1200	protein_coding	- && - && -	-
Os03g0371400	18.1815	55.3011	32.6203	3.3411	18.2284	0	35.3676	7.18984	2.30206	0.0590179	0.515041	Os03g0371400	3	14572500	14573221	+	577	protein_coding	- && sp|U5NE19|7DLH_CATRO 7-deoxyloganic acid hydroxylase OS=Catharanthus roseus OX=4058 GN=7DLH PE=1 SV=1 && -	bHLH
novel.1216	5.34751	1.6265	14.5933	3.3411	1.07226	0	7.1891	1.47112	2.30193	0.220304	0.763789	-	4	4558117	4559268	+	633	-	- && - && -	M-type_MADS
novel.658	16.0425	0	5.15057	0	4.28904	0	7.06437	1.42968	2.3007	0.356207	0.85652	-	12	20801936	20802783	+	848	-	- && - && -	-
Os02g0702100	14.973	138.253	147.65	0	42.8904	18.3157	100.292	20.402	2.29756	0.0445986	0.466916	Os02g0702100	2	28921176	28921792	-	617	protein_coding	- && - && -	Trihelix
Os01g0891601	3.20851	2.43976	0	0	1.07226	0	1.88275	0.35742	2.29618	0.532453	1	Os01g0891601	1	38761910	38763273	+	1364	protein_coding	- && sp|Q9LSI9|BIR2_ARATH Inactive LRR receptor-like serine/threonine-protein kinase BIR2 OS=Arabidopsis thaliana OX=3702 GN=BIR2 PE=1 SV=1 && -	-
Os02g0665500	3.20851	2.43976	0	0	1.07226	0	1.88275	0.35742	2.29618	0.532453	1	Os02g0665500	2	27026502	27028416	+	1515	protein_coding	- && sp|Q5WA76|PUB70_ORYSJ U-box domain-containing protein 70 OS=Oryza sativa subsp. japonica OX=39947 GN=PUB70 PE=1 SV=1 && PF04564:U-box domain|PF00069:Protein kinase domain	C2H2
Os08g0207800	103.742	33.3433	436.94	33.411	83.6363	0	191.342	39.0158	2.29431	0.211521	0.756176	Os08g0207800	8	6281221	6286663	-	1791	protein_coding	- && sp|Q766C2|NEP2_NEPGR Aspartic proteinase nepenthesin-2 OS=Nepenthes gracilis OX=150966 GN=nep2 PE=1 SV=1 && PF14541:Xylanase inhibitor C-terminal|PF14543:Xylanase inhibitor N-terminal	Trihelix
Os05g0546400	44.9191	12.1988	79.8339	3.3411	23.5897	1.01754	45.6506	9.31612	2.29365	0.0453081	0.46896	Os05g0546400	5	27121983	27122900	+	918	protein_coding	- && - && -	-
Os01g0793500	6.41702	0	14.5933	0	4.28904	0	7.00343	1.42968	2.29287	0.356469	0.85652	Os01g0793500	1	33609424	33614332	-	1933	protein_coding	- && - && -	-
Os04g0691000	6.41702	3.25301	0.858429	0	2.14452	0	3.50948	0.71484	2.29162	0.379884	1	Os04g0691000	4	35340197	35341143	+	947	protein_coding	- && - && -	YABBY
novel.802	29.9461	5.69276	32.6203	0	13.9394	0	22.753	4.64646	2.29137	0.155876	0.698718	-	2	10483396	10486579	+	1385	-	- && - && -	-
Os01g0181300	58.8227	63.4336	57.5147	5.56851	13.9394	17.2982	59.9237	12.2687	2.28372	0.000995669	0.0668987	Os01g0181300	1	4281715	4283625	-	815	protein_coding	- && - && -	-
Os03g0660400	23.5291	301.716	11.1596	30.0699	8.57808	30.5262	112.135	23.0581	2.28307	0.0317348	0.411278	OsSAUR16	3	25893155	25893521	+	367	protein_coding	- && sp|Q9SGU2|SAU71_ARATH Auxin-responsive protein SAUR71 OS=Arabidopsis thaliana OX=3702 GN=SAUR71 PE=2 SV=1 && PF02519:Auxin responsive protein	-
Os07g0285700	9.62553	0	0.858429	0	2.14452	0	3.49465	0.71484	2.28167	0.464084	1	OsFbox364	7	10979123	10980878	-	1551	protein_coding	- && sp|Q9FFR7|FBL87_ARATH Putative F-box/LRR-repeat protein At5g41630 OS=Arabidopsis thaliana OX=3702 GN=At5g41630 PE=4 SV=1 && PF08387:FBD|PF00646:F-box domain	NAC
Os07g0567400	13.9035	32.5301	16.3101	2.2274	10.7226	0	20.9146	4.31667	2.28129	0.0849326	0.584858	Os07g0567400	7	22798854	22800192	-	945	protein_coding	- && sp|Q93VA3|CYC6_ARATH Cytochrome c6, chloroplastic OS=Arabidopsis thaliana OX=3702 GN=PETJ PE=1 SV=1 && -	-
Os08g0527600	23.5291	27.6506	26.6113	1.1137	12.8671	2.03508	25.9303	5.33863	2.28077	0.0397987	0.446282	Os08g0527600	8	26263393	26268141	-	3520	protein_coding	- && sp|Q9FPT5|UBP1_ARATH Ubiquitin carboxyl-terminal hydrolase 1 OS=Arabidopsis thaliana OX=3702 GN=UBP1 PE=1 SV=2 && PF00443:Ubiquitin carboxyl-terminal hydrolase	WRKY
Os11g0537400	23.5291	0	2.57529	0	5.3613	0	8.70145	1.7871	2.27888	0.3503	0.852723	OsrbohI	11	19592605	19593300	-	696	protein_coding	- && sp|O81210|RBOHC_ARATH Respiratory burst oxidase homolog protein C OS=Arabidopsis thaliana OX=3702 GN=RBOHC PE=2 SV=2 && -	-
Os02g0253150	2.13901	0	3.43371	0	1.07226	0	1.85757	0.35742	2.27838	0.538183	1	Os02g0253150	2	8612484	8613769	+	1198	protein_coding	- && sp|Q0WUI9|TPS8_ARATH Probable alpha,alpha-trehalose-phosphate synthase [UDP-forming] 8 OS=Arabidopsis thaliana OX=3702 GN=TPS8 PE=2 SV=1 && -	-
Os07g0110000	2672.69	3812.52	1837.04	702.745	346.34	667.507	2774.08	572.197	2.27746	1.25763e-07	5.02908e-05	Os07g0110000	7	548481	554208	+	5612	protein_coding	- && - && -	WRKY
Os02g0694900	4.27801	17.8915	9.44271	4.4548	2.14452	0	10.5374	2.19977	2.27536	0.148851	0.687964	OsMKK10-1	2	28552733	28557616	+	1218	protein_coding	- && sp|Q9LQM8|M2K10_ARATH Mitogen-activated protein kinase kinase 10 OS=Arabidopsis thaliana OX=3702 GN=MKK10 PE=1 SV=1 && PF00069:Protein kinase domain	MYB
Os07g0496700	3.20851	9.75902	7.72586	0	4.28904	0	6.8978	1.42968	2.27526	0.265168	0.795633	Os07g0496700	7	18618291	18619651	+	1361	protein_coding	- && sp|Q9SII5|EXOL5_ARATH Protein EXORDIUM-like 5 OS=Arabidopsis thaliana OX=3702 GN=EXL5 PE=2 SV=1 && PF04674:Phosphate-induced protein 1 conserved region	MYB
Os01g0875000	10.695	2.43976	23.1776	0	7.50582	0	12.1041	2.50194	2.27518	0.219028	0.762157	Os01g0875000	1	37968972	37970334	-	1208	protein_coding	- && - && -	-
Os12g0437800	2797.82	1524.85	7462.32	725.019	1441.12	269.648	3928.33	811.928	2.27456	0.000627854	0.0495745	Sci1	12	14411366	14412019	-	452	protein_coding	- && sp|P01053|ICI2_HORVU Subtilisin-chymotrypsin inhibitor-2A OS=Hordeum vulgare OX=4513 PE=1 SV=2 && -	-
Os02g0235701	2.13901	21.9578	11.1596	0	3.21678	4.07016	11.7521	2.42898	2.27203	0.151822	0.691774	Os02g0235701	2	7677010	7687373	-	738	protein_coding	- && sp|A2YDY2|RL11_ORYSI 60S ribosomal protein L11 OS=Oryza sativa subsp. indica OX=39946 GN=RPL11 PE=2 SV=2 && PF00673:ribosomal L5P family C-terminus	-
Os10g0576600	728.331	1402.05	453.25	149.236	100.792	284.911	861.209	178.313	2.27162	3.29073e-05	0.00578631	Os10g0576600	10	22964272	22965575	-	1304	protein_coding	- && - && -	-
Os03g0370500	20.3206	35.7831	36.9124	0	19.3007	0	31.0054	6.43356	2.27026	0.124721	0.656598	Os03g0370500	3	14545715	14547899	+	2185	protein_coding	- && sp|Q9LD90|CBF5_ARATH H/ACA ribonucleoprotein complex subunit 4 OS=Arabidopsis thaliana OX=3702 GN=CBF5 PE=1 SV=1 && PF08068:DKCLD (NUC011) domain|PF01509:TruB family pseudouridylate synthase (N terminal domain)|PF16198:tRNA pseudouridylate synthase B C-terminal domain|PF01472:PUA domain	WRKY
Os11g0213000	49.1971	126.054	134.773	34.5247	7.50582	22.3859	103.341	21.4721	2.26976	0.00159409	0.0884155	OsWD40-188	11	5873537	5881813	-	2542	protein_coding	- && sp|O65405|CRK28_ARATH Cysteine-rich receptor-like protein kinase 28 OS=Arabidopsis thaliana OX=3702 GN=CRK28 PE=3 SV=2 && PF00069:Protein kinase domain	GRAS
Os11g0655700	18.1815	0	12.8764	0	6.43356	0	10.3527	2.14452	2.26932	0.316724	0.833333	Os11g0655700	11	26259796	26261416	-	1472	protein_coding	- && sp|Q2QZF1|PIK6_ORYSJ Disease resistance protein PIK6-NP OS=Oryza sativa subsp. japonica OX=39947 GN=PIK6-NP PE=2 SV=1 && -	WRKY
Os07g0531500	4.27801	22.771	14.5933	3.3411	5.3613	0	13.8808	2.9008	2.26892	0.121161	0.652777	Os07g0531500	7	20806655	20807495	+	841	protein_coding	- && - && PF03168:Late embryogenesis abundant protein	-
Os10g0173000	5.34751	221.204	19.7439	5.56851	15.0116	30.5262	82.0986	17.0355	2.26848	0.0481565	0.477015	Os10g0173000	10	4994500	4995160	-	661	protein_coding	- && - && -	-
Os05g0304501	13.9035	3.25301	9.44271	5.56851	0	0	8.86642	1.85617	2.26506	0.239791	0.778569	Os05g0304501	5	13734521	13735493	-	973	protein_coding	- && - && -	-
Os10g0162400	24.5986	8.94577	12.8764	0	9.65034	0	15.4736	3.21678	2.26469	0.174197	0.723188	Os10g0162400	10	3979229	3983411	+	3190	protein_coding	- && sp|Q0WSY2|FPP4_ARATH Filament-like plant protein 4 OS=Arabidopsis thaliana OX=3702 GN=FPP4 PE=1 SV=1 && PF05911:Filament-like plant protein, long coiled-coil	-
Os09g0423902	4.27801	0	16.3101	0	4.28904	0	6.86272	1.42968	2.26458	0.368976	0.862959	Os09g0423902	9	15366930	15369759	-	2830	protein_coding	- && sp|Q94AN4|AP2L1_ARATH AP2-like ethylene-responsive transcription factor At1g16060 OS=Arabidopsis thaliana OX=3702 GN=At1g16060 PE=2 SV=1 && -	AP2
Os05g0543600	2.13901	8.13252	0	0	2.14452	0	3.42384	0.71484	2.26443	0.458797	1	OsMYB86-L2	5	26987460	26989035	+	1335	protein_coding	- && sp|P20027|MYB3_HORVU Myb-related protein Hv33 OS=Hordeum vulgare OX=4513 GN=MYB2 PE=2 SV=3 && PF00249:Myb-like DNA-binding domain	MYB
Os11g0147500	2.13901	8.13252	0	0	2.14452	0	3.42384	0.71484	2.26443	0.458797	1	Os11g0147500	11	2168334	2171145	+	2322	protein_coding	- && sp|Q9M8K5|HIP32_ARATH Heavy metal-associated isoprenylated plant protein 32 OS=Arabidopsis thaliana OX=3702 GN=HIPP32 PE=2 SV=1 && PF00403:Heavy-metal-associated domain	MIKC_MADS
Os03g0757100	1.0695	11.3855	13.7349	4.4548	1.07226	0	8.72996	1.84235	2.26099	0.212396	0.756176	Os03g0757100	3	31292068	31293498	-	1431	protein_coding	- && sp|Q9SGA8|U83A1_ARATH UDP-glycosyltransferase 83A1 OS=Arabidopsis thaliana OX=3702 GN=UGT83A1 PE=2 SV=1 && PF00201:UDP-glucoronosyl and UDP-glucosyl transferase	GRAS
Os09g0341600	277.001	1043.4	783.745	125.848	140.466	172.982	701.383	146.432	2.26025	1.0517e-05	0.00228727	OsFbox478	9	10522954	10524537	-	1584	protein_coding	- && - && PF12937:F-box-like	-
Os05g0181200	5.34751	4.87951	21.4607	6.68221	0	0	10.5626	2.2274	2.25804	0.22849	0.769888	OsCYP96D2	5	4885421	4887144	+	1724	protein_coding	- && sp|A0A140IL90|C96T1_NARAP Noroxomaritidine synthase OS=Narcissus aff. pseudonarcissus MK-2014 OX=1540222 GN=Cyp96T1 PE=1 SV=1 && PF00067:Cytochrome P450	NAC
Os08g0346900	9.62553	5.69276	10.3011	0	5.3613	0	8.53981	1.7871	2.25691	0.233681	0.773895	Os08g0346900	8	15736243	15738803	-	636	protein_coding	- && - && -	-
Os04g0689400	5.34751	13.8253	12.018	4.4548	2.14452	0	10.3969	2.19977	2.25545	0.144638	0.685294	Os04g0689400	4	35271050	35276776	+	2629	protein_coding	- && sp|Q9FX99|Y1497_ARATH Probable receptor-like protein kinase At1g49730 OS=Arabidopsis thaliana OX=3702 GN=At1g49730 PE=2 SV=1 && PF00069:Protein kinase domain	GRAS
novel.246	8.55602	1.6265	10.3011	0	4.28904	0	6.82789	1.42968	2.25495	0.283727	0.811284	-	1	35092352	35093084	-	625	-	- && - && -	-
Os01g0212700	6.41702	6.50601	12.8764	2.2274	3.21678	0	8.59982	1.81473	2.25401	0.165455	0.713578	Os01g0212700	1	6172143	6173186	-	1044	protein_coding	- && sp|Q5EAE9|ATL43_ARATH RING-H2 finger protein ATL43 OS=Arabidopsis thaliana OX=3702 GN=ATL43 PE=2 SV=2 && PF13639:Ring finger domain	TCP
Os11g0114800	8.55602	0	1.71686	0	2.14452	0	3.42429	0.71484	2.25313	0.463445	1	Os11g0114800	11	671595	673208	+	1614	protein_coding	- && sp|Q56X05|PPR15_ARATH Pentatricopeptide repeat-containing protein At1g06143 OS=Arabidopsis thaliana OX=3702 GN=EMB1444 PE=2 SV=2 && PF13041:PPR repeat family	NAC
Os01g0774400	5.34751	4.87951	0	0	2.14452	0	3.40901	0.71484	2.25259	0.455708	1	OsFbox043	1	32746028	32746482	+	455	protein_coding	- && - && -	-
novel.1496	0	2.43976	7.72586	0	2.14452	0	3.38854	0.71484	2.25088	0.45831	1	-	5	27136609	27136998	+	325	-	- && - && -	-
Os01g0719200	5.34751	25.2108	0	0	6.43356	0	10.1861	2.14452	2.25076	0.331215	0.84234	Os01g0719200	1	29971589	29972035	+	377	protein_coding	- && - && -	-
Os01g0795600	387.16	2223.43	914.226	158.146	290.582	293.052	1174.94	247.26	2.24859	0.000161321	0.019229	Os01g0795600	1	33699128	33699682	+	555	protein_coding	- && - && -	-
Os01g0243300	0	13.8253	12.018	3.3411	2.14452	0	8.61443	1.82854	2.24846	0.26369	0.795121	Os01g0243300	1	7900010	7900874	+	865	protein_coding	- && - && -	-
Os01g0157400	8.55602	27.6506	7.72586	0	1.07226	8.14033	14.6441	3.07086	2.24501	0.139427	0.679014	Os01g0157400	1	3035059	3035716	+	658	protein_coding	- && - && -	-
Os05g0506900	3.20851	5.69276	0.858429	0	0	2.03508	3.25323	0.67836	2.24458	0.39886	1	Os05g0506900	5	25041531	25043493	-	1617	protein_coding	- && sp|Q9AWM9|RPF2_ORYSJ Ribosome production factor 2 homolog OS=Oryza sativa subsp. japonica OX=39947 GN=Os01g0513800 PE=2 SV=1 && -	FAR1
Os02g0161050	31.0156	2.43976	12.8764	3.3411	6.43356	0	15.4439	3.25822	2.24438	0.138966	0.679014	Os02g0161050	2	3284875	3288054	+	3180	protein_coding	- && sp|Q6H7U5|CIPKQ_ORYSJ CBL-interacting protein kinase 26 OS=Oryza sativa subsp. japonica OX=39947 GN=CIPK26 PE=2 SV=1 && PF00069:Protein kinase domain	VOZ
Os07g0663300	0	4.87951	10.3011	0	3.21678	0	5.06022	1.07226	2.24381	0.401696	0.877786	Os07g0663300	7	27983224	27987956	-	2130	protein_coding	- && sp|Q8GZ26|BRN2L_ARATH RNA-binding protein BRN2 OS=Arabidopsis thaliana OX=3702 GN=BRN2 PE=1 SV=1 && PF00076:RNA recognition motif. (a.k.a. RRM, RBD, or RNP domain)	GeBP
Os01g0379101	0	17.0783	3.43371	2.2274	2.14452	0	6.83733	1.45731	2.24304	0.306376	0.827048	Os01g0379101	1	15760533	15763102	+	667	protein_coding	- && - && -	-
Os12g0573800	9.62553	11.3855	14.5933	1.1137	6.43356	0	11.8681	2.51575	2.24241	0.141093	0.680452	Os12g0573800	12	23670086	23673047	+	1713	protein_coding	- && - && -	-
Os06g0220500	1.0695	0	1.71686	0	0	0	0.928787	0	2.23871	0.575055	1	Os06g0220500	6	6205613	6207557	+	1808	protein_coding	- && sp|Q9LME8|U85A7_ARATH UDP-glycosyltransferase 85A7 OS=Arabidopsis thaliana OX=3702 GN=UGT85A7 PE=2 SV=1 && PF00201:UDP-glucoronosyl and UDP-glucosyl transferase	GRAS
Os01g0723500	1.0695	0	1.71686	0	0	0	0.928787	0	2.23871	0.575055	1	Os01g0723500	1	30173442	30179045	+	1209	protein_coding	- && sp|Q8S2E6|Y1235_ORYSJ B3 domain-containing protein Os01g0723500 OS=Oryza sativa subsp. japonica OX=39947 GN=Os01g0723500 PE=3 SV=1 && PF02362:B3 DNA binding domain	B3
Os11g0593900	1.0695	0	1.71686	0	0	0	0.928787	0	2.23871	0.575055	1	Os11g0593900	11	22618819	22624351	-	2212	protein_coding	- && - && -	-
novel.1710	2.13901	9.75902	33.4787	0	9.65034	0	15.1256	3.21678	2.23641	0.220345	0.763789	-	6	11799042	11800352	-	852	-	- && - && -	-
novel.1747	73.7957	7.31927	2.57529	4.4548	0	13.228	27.8967	5.89428	2.23474	0.137437	0.676777	-	6	29902647	29904947	-	1981	-	- && - && -	NAC
Os12g0134500	2.13901	3.25301	0	0	1.07226	0	1.79734	0.35742	2.23294	0.549563	1	Os12g0134500	12	1712500	1712991	-	492	protein_coding	- && - && PF13639:Ring finger domain	-
Os01g0201700	3.20851	0	6.86743	0	2.14452	0	3.35865	0.71484	2.23261	0.464074	1	RAG	1	5559532	5568924	-	1685	protein_coding	- && sp|Q40704|MADS3_ORYSJ MADS-box transcription factor 3 OS=Oryza sativa subsp. japonica OX=39947 GN=MADS3 PE=2 SV=1 && PF00319:SRF-type transcription factor (DNA-binding and dimerisation domain)	MIKC_MADS
Os03g0294650	3.20851	0	6.86743	0	2.14452	0	3.35865	0.71484	2.23261	0.464074	1	Os03g0294650	3	10280144	10283019	+	2617	protein_coding	- && sp|Q9FJD4|IMB1_ARATH Importin subunit beta-1 OS=Arabidopsis thaliana OX=3702 GN=KPNB1 PE=1 SV=1 && PF03810:Importin-beta N-terminal domain	-
Os05g0442700	29.9461	344.005	38.6293	12.2507	4.28904	71.2278	137.527	29.2559	2.23192	NA	1	ONAC012	5	21668193	21669728	-	1150	protein_coding	- && sp|Q9FMR3|NAC90_ARATH NAC domain-containing protein 90 OS=Arabidopsis thaliana OX=3702 GN=NAC090 PE=1 SV=1 && PF02365:No apical meristem (NAM) protein	NAC
Os02g0433900	7.48652	1.6265	6.009	0	3.21678	0	5.04067	1.07226	2.23067	0.326735	0.839426	Os02g0433900	2	13772039	13773406	-	1368	protein_coding	- && - && -	-
Os01g0730100	11.7645	8.94577	9.44271	0	6.43356	0	10.051	2.14452	2.22893	0.216963	0.760911	OsFbox035	1	30447427	30449206	-	1527	protein_coding	- && sp|Q3EAE5|FDL24_ARATH Putative F-box/FBD/LRR-repeat protein At4g00315 OS=Arabidopsis thaliana OX=3702 GN=At4g00315 PE=4 SV=1 && PF08387:FBD	NAC
Os01g0625300	0	4.06626	10.3011	0	0	3.05262	4.78913	1.01754	2.22652	0.412991	1	HSFC1A	1	24967398	24969047	+	1571	protein_coding	- && sp|Q6VBA4|HFC1A_ORYSJ Heat stress transcription factor C-1a OS=Oryza sativa subsp. japonica OX=39947 GN=HSFC1A PE=2 SV=2 && PF00447:HSF-type DNA-binding	HSF
Os04g0642300	12.834	5.69276	12.018	3.3411	3.21678	0	10.1816	2.18596	2.22629	0.145572	0.685879	Os04g0642300	4	32690044	32692537	-	870	protein_coding	- && - && -	-
Os02g0636400	310.156	451.355	582.873	105.802	99.7201	82.4208	448.128	95.9809	2.22419	4.41707e-08	2.02801e-05	Os02g0636400	2	25514509	25515465	-	957	protein_coding	- && - && -	-
Os02g0599500	1.0695	52.0481	27.4697	4.4548	12.8671	0	26.8624	5.77397	2.22311	0.134723	0.672206	Os02g0599500	2	23417599	23420491	-	447	protein_coding	- && - && -	-
Os02g0674400	22.4596	51.2349	51.5057	1.1137	3.21678	22.3859	41.7334	8.90546	2.22271	0.0378931	0.438324	Os02g0674400	2	27469581	27475332	+	5752	protein_coding	- && - && -	-
Os07g0601900	59.8922	58.5541	81.5507	0	42.8904	0	66.6657	14.2968	2.22164	0.111784	0.635354	Os07g0601900	7	24559575	24563938	-	1708	protein_coding	- && sp|Q5XLY0|ANR_GINBI Putative anthocyanidin reductase OS=Ginkgo biloba OX=3311 PE=2 SV=1 && PF01370:NAD dependent epimerase/dehydratase family	M-type_MADS
Os01g0393400	86.6297	77.2589	166.535	16.7055	49.3239	5.0877	110.141	23.7057	2.21769	0.00527762	0.186503	Os01g0393400	1	16731979	16733411	+	624	protein_coding	- && sp|O80725|AB4B_ARATH ABC transporter B family member 4 OS=Arabidopsis thaliana OX=3702 GN=ABCB4 PE=1 SV=1 && -	ERF
Os02g0312600	4.27801	5.69276	0	0	2.14452	0	3.32359	0.71484	2.21767	0.465897	1	OSRAC7	2	12324596	12326744	-	855	protein_coding	- && sp|Q6Z7L8|RAC7_ORYSJ Rac-like GTP-binding protein 7 OS=Oryza sativa subsp. japonica OX=39947 GN=RAC7 PE=2 SV=1 && PF00071:Ras family	bZIP
Os02g0528550	1.0695	0.813252	0.858429	0	0	0	0.913728	0	2.21685	0.578918	1	Os02g0528550	2	19390540	19392792	-	2239	protein_coding	- && - && -	-
novel.835	1.0695	15.4518	3.43371	1.1137	3.21678	0	6.65167	1.44349	2.21585	0.261626	0.794198	-	2	18331383	18331975	+	417	-	- && - && -	M-type_MADS
Os04g0302300	10.695	8.13252	16.3101	3.3411	4.28904	0	11.7126	2.54338	2.21102	0.128349	0.663382	Os04g0302300	4	13521426	13525685	+	4260	protein_coding	- && sp|Q8RWZ5|SD25_ARATH G-type lectin S-receptor-like serine/threonine-protein kinase SD2-5 OS=Arabidopsis thaliana OX=3702 GN=SD25 PE=1 SV=1 && PF00069:Protein kinase domain	ERF
novel.866	5.34751	0	0	1.1137	0	0	1.7825	0.371234	2.20897	0.57623	1	-	2	25814970	25815597	+	322	-	- && - && -	-
Os01g0162300	5.34751	0	0	0	0	1.01754	1.7825	0.33918	2.20897	0.57623	1	Os01g0162300	1	3256822	3257901	+	1080	protein_coding	- && sp|O49328|RLP26_ARATH Receptor like protein 26 OS=Arabidopsis thaliana OX=3702 GN=RLP26 PE=2 SV=1 && -	MYB_related
Os05g0397100	5.34751	0	0	0	1.07226	0	1.7825	0.35742	2.20897	0.57623	1	Os05g0397100	5	19325595	19326042	+	448	protein_coding	- && - && -	-
Os04g0110350	5.34751	0	0	0	1.07226	0	1.7825	0.35742	2.20897	0.57623	1	Os04g0110350	4	606433	608571	-	2139	protein_coding	- && sp|Q8VY05|SWI3D_ARATH SWI/SNF complex subunit SWI3D OS=Arabidopsis thaliana OX=3702 GN=SWI3D PE=1 SV=3 && -	MYB_related
Os01g0847250	5.34751	0	0	1.1137	0	0	1.7825	0.371234	2.20897	0.57623	1	Os01g0847250	1	36395917	36397667	-	1114	ncRNA	- && sp|Q941T9|GMPP2_ORYSJ Probable mannose-1-phosphate guanylyltransferase 2 OS=Oryza sativa subsp. japonica OX=39947 GN=Os01g0847200 PE=2 SV=1 && PF00483:Nucleotidyl transferase|PF00132:Bacterial transferase hexapeptide (six repeats)	-
Os07g0406800	9.62553	9.75902	20.6023	3.3411	5.3613	0	13.3289	2.9008	2.20776	0.118645	0.649309	Os07g0406800	7	12574580	12579665	-	2151	protein_coding	- && sp|Q84WJ2|PRI2_ARATH Probable DNA primase large subunit OS=Arabidopsis thaliana OX=3702 GN=At1g67320 PE=2 SV=2 && PF04104:Eukaryotic and archaeal DNA primase, large subunit	-
Os08g0374000	41.7106	37.4096	66.099	5.56851	6.43356	19.3333	48.4064	10.4451	2.20687	0.00618661	0.197403	OsBetvI	8	17510752	17511689	-	793	protein_coding	- && - && PF00407:Pathogenesis-related protein Bet v I family	-
Os09g0522000	671.648	4171.17	1608.7	8.90961	23.5897	1365.54	2150.5	466.013	2.20616	0.217297	0.761475	OsDREB1B	9	20395279	20396175	-	897	protein_coding	- && sp|Q3T5N4|DRE1B_ORYSJ Dehydration-responsive element-binding protein 1B OS=Oryza sativa subsp. japonica OX=39947 GN=DREB1B PE=2 SV=1 && PF00847:AP2 domain	ERF
Os09g0249400	28.8766	6.50601	24.036	2.2274	9.65034	1.01754	19.8062	4.29843	2.20307	0.0754315	0.564666	Os09g0249400	9	3745713	3749009	+	757	protein_coding	- && sp|B8BD96|CSPLQ_ORYSI CASP-like protein 5B3 OS=Oryza sativa subsp. indica OX=39946 GN=OsI_30532 PE=3 SV=1 && PF04535:Domain of unknown function (DUF588)	-
Os08g0540900	21.3901	57.7409	50.6473	12.2507	16.0839	0	43.2594	9.44487	2.20085	0.043983	0.463678	Os08g0540900	8	27072163	27072652	-	490	protein_coding	- && - && -	-
Os09g0436900	8.55602	15.4518	28.3281	0	3.21678	8.14033	17.4453	3.7857	2.19728	0.102428	0.617327	Os09g0436900	9	16097484	16102267	+	1806	protein_coding	- && - && -	-
Os09g0552600	37.4326	47.1686	115.888	6.68221	28.951	8.14033	66.8297	14.5912	2.19672	0.00845522	0.226542	Os09g0552600	9	21895552	21896982	-	1347	protein_coding	- && - && PF00190:Cupin	-
Os04g0224200	9.62553	7.31927	23.1776	6.68221	2.14452	0	13.3741	2.94224	2.19578	0.135936	0.674298	Os04g0224200	4	8274136	8275149	-	1014	protein_coding	- && - && -	-
ENSRNA049471535	1.0695	1.6265	0	0	0	0	0.898669	0	2.1947	0.582843	1	RNase_MRP	1	24615788	24616027	+	240	RNase_MRP_RNA	- && - && -	-
Os05g0564601	1.0695	1.6265	0	0	0	0	0.898669	0	2.1947	0.582843	1	Os05g0564601	5	28107309	28107839	-	531	protein_coding	- && - && -	-
Os03g0100030	1.0695	1.6265	0	0	0	0	0.898669	0	2.1947	0.582843	1	Os03g0100030	3	13259	16541	+	1756	protein_coding	- && - && PF02517:CPBP intramembrane metalloprotease	-
Os01g0695100	22.4596	117.921	37.7709	11.137	27.8788	0	59.384	13.0053	2.19435	0.0567345	0.51047	OsPEAMT1	1	28739988	28744762	+	3269	protein_coding	- && sp|Q9C6B9|PEAM3_ARATH Phosphoethanolamine N-methyltransferase 3 OS=Arabidopsis thaliana OX=3702 GN=NMT3 PE=2 SV=2 && PF13649:Methyltransferase domain	-
Os08g0457000	0	32.5301	1.71686	0	7.50582	0	11.4156	2.50194	2.19378	0.348743	0.852212	OsSTA214	8	22401259	22404068	+	2810	protein_coding	- && sp|Q7Y1C8|KN14G_ORYSJ Kinesin-like protein KIN-14G OS=Oryza sativa subsp. japonica OX=39947 GN=KIN14G PE=2 SV=2 && -	-
Os01g0862400	4.27801	13.012	12.018	0	6.43356	0	9.76935	2.14452	2.19162	0.238461	0.778243	Os01g0862400	1	37321659	37323263	-	1284	protein_coding	- && - && -	M-type_MADS
Os04g0461600	162.564	2355.18	508.19	63.481	180.14	419.227	1008.64	220.949	2.19051	0.00923273	0.23354	Os04g0461600	4	23059610	23060936	-	986	protein_coding	- && sp|D9HP25|CNR9_MAIZE Cell number regulator 9 OS=Zea mays OX=4577 GN=CNR9 PE=2 SV=1 && PF04749:PLAC8 family	B3
Os04g0435350	3.20851	0	6.86743	2.2274	0	0	3.35865	0.742467	2.18899	0.472215	1	Os04g0435350	4	21652387	21652820	-	434	ncRNA	- && - && -	-
novel.2048	16.0425	2.43976	6.009	0	5.3613	0	8.16377	1.7871	2.18757	0.275209	0.804947	-	8	4003162	4004072	-	595	-	- && - && -	-
Os03g0622700	35.2936	0	13.7349	3.3411	5.3613	2.03508	16.3428	3.57916	2.18732	0.165682	0.713578	Os03g0622700	3	23636283	23638730	+	1422	protein_coding	- && sp|Q9SUV2|PT432_ARATH Probable sugar phosphate/phosphate translocator At4g32390 OS=Arabidopsis thaliana OX=3702 GN=At4g32390 PE=3 SV=1 && PF03151:Triose-phosphate Transporter family	bZIP
Os08g0112900	7.48652	4.87951	7.72586	4.4548	0	0	6.6973	1.48493	2.186	0.281087	0.809124	OsGELP95	8	686288	693733	+	1326	protein_coding	- && sp|Q9SF78|GDL29_ARATH GDSL esterase/lipase At1g71691 OS=Arabidopsis thaliana OX=3702 GN=At1g71691 PE=2 SV=1 && PF00657:GDSL-like Lipase/Acylhydrolase	MIKC_MADS
Os01g0845000	18.1815	17.8915	86.7013	2.2274	5.3613	19.3333	40.9248	8.97399	2.18475	0.0408915	0.451789	Os01g0845000	1	36297008	36298858	+	1851	protein_coding	- && - && PF05003:Protein of unknown function (DUF668)|PF11961:Domain of unknown function (DUF3475)	-
Os05g0403300	0	0	14.5933	0	3.21678	0	4.86443	1.07226	2.18458	0.503588	1	Os05g0403300	5	19645657	19647395	+	1739	protein_coding	- && sp|P0DO21|GIP2_NICBE Probable aspartic proteinase GIP2 OS=Nicotiana benthamiana OX=4100 GN=GIP2 PE=1 SV=1 && PF14541:Xylanase inhibitor C-terminal|PF14543:Xylanase inhibitor N-terminal	FAR1
novel.891	56.6836	24.3976	23.1776	13.3644	9.65034	0	34.7529	7.67158	2.18269	0.0541616	0.502418	-	2	35701088	35703660	+	1452	-	- && - && -	-
Os01g0505500	6.41702	2.43976	15.4517	0	5.3613	0	8.10283	1.7871	2.18227	0.276223	0.804947	Os01g0505500	1	17565806	17567476	-	1671	protein_coding	- && sp|Q9C9A2|PP112_ARATH Pentatricopeptide repeat-containing protein At1g71060, mitochondrial OS=Arabidopsis thaliana OX=3702 GN=At1g71060 PE=2 SV=1 && PF01535:PPR repeat|PF13041:PPR repeat family	E2F/DP
Os01g0375500	3.20851	6.50601	0	0	2.14452	0	3.23817	0.71484	2.18189	0.477452	1	Os01g0375500	1	15503196	15511423	+	864	protein_coding	- && sp|Q9SQT8|DHQSD_ARATH Bifunctional 3-dehydroquinate dehydratase/shikimate dehydrogenase, chloroplastic OS=Arabidopsis thaliana OX=3702 GN=EMB3004 PE=1 SV=1 && PF01487:Type I 3-dehydroquinase|PF01488:Shikimate / quinate 5-dehydrogenase|PF18317:Shikimate 5'-dehydrogenase C-terminal domain	C3H
Os03g0284700	8.55602	11.3855	18.8854	0	8.57808	0	12.9423	2.85936	2.18058	0.204974	0.749856	Os03g0284700	3	9795501	9796381	+	767	protein_coding	- && - && -	-
Os08g0518200	58.8227	26.0241	56.6563	18.9329	2.14452	10.1754	47.1677	10.4176	2.18	0.0148318	0.291219	Os08g0518200	8	25719480	25721907	-	2428	protein_coding	- && sp|Q9M219|MTEFH_ARATH Transcription termination factor MTEF18, mitochondrial OS=Arabidopsis thaliana OX=3702 GN=MTERF18 PE=1 SV=1 && PF02536:mTERF	G2-like
Os12g0154700	1.0695	0	8.58429	0	2.14452	0	3.21793	0.71484	2.17377	0.491373	1	GLP12-1	12	2688759	2689826	-	948	protein_coding	- && sp|Q2QXJ4|GL121_ORYSJ Germin-like protein 12-1 OS=Oryza sativa subsp. japonica OX=39947 GN=Os12g0154700 PE=2 SV=1 && PF00190:Cupin	E2F/DP
novel.799	0	2.43976	12.018	0	3.21678	0	4.81925	1.07226	2.17291	0.428934	1	-	2	9540250	9540881	+	632	-	- && - && -	-
Os05g0197200	35.2936	23.5843	0	5.56851	7.50582	0	19.626	4.35811	2.17236	0.205754	0.750517	OsGLP5-1	5	5986015	5986963	+	837	protein_coding	- && sp|Q688L5|GL51_ORYSJ Germin-like protein 5-1 OS=Oryza sativa subsp. japonica OX=39947 GN=Os05g0197200 PE=2 SV=1 && -	E2F/DP
novel.3	5.34751	0	9.44271	2.2274	1.07226	0	4.93008	1.09989	2.17211	0.362981	0.859068	-	1	664617	665178	+	490	-	- && - && -	-
Os01g0955100	1173.24	7959.29	6659.69	122.507	1298.51	2084.94	5264.08	1168.65	2.1713	0.00794026	0.219502	OsCML31	1	42074192	42074866	-	675	protein_coding	- && sp|Q8RYK0|CML31_ORYSJ Probable calcium-binding protein CML31 OS=Oryza sativa subsp. japonica OX=39947 GN=CML31 PE=2 SV=1 && PF13833:EF-hand domain pair|PF13499:EF-hand domain pair	-
Os02g0808350	0	0	5.15057	0	1.07226	0	1.71686	0.35742	2.17128	0.582871	1	Os02g0808350	2	34545339	34549729	-	1767	protein_coding	- && sp|Q9LMN6|WAK4_ARATH Wall-associated receptor kinase 4 OS=Arabidopsis thaliana OX=3702 GN=WAK4 PE=2 SV=1 && PF13947:Wall-associated receptor kinase galacturonan-binding	ARF
Os07g0298400	0	0	5.15057	1.1137	0	0	1.71686	0.371234	2.17128	0.582871	1	Os07g0298400	7	11704682	11705223	+	542	protein_coding	- && - && -	SBP
Os05g0227901	0	0	5.15057	0	1.07226	0	1.71686	0.35742	2.17128	0.582871	1	Os05g0227901	5	7775186	7779317	+	4132	protein_coding	- && - && PF01048:Phosphorylase superfamily	-
Os07g0604700	0	0	5.15057	0	1.07226	0	1.71686	0.35742	2.17128	0.582871	1	OsB12D1	7	24768075	24769065	+	607	protein_coding	- && - && PF06522:NADH-ubiquinone reductase complex 1 MLRQ subunit	-
Os02g0318200	0	0	5.15057	0	1.07226	0	1.71686	0.35742	2.17128	0.582871	1	Os_F0768	2	12650106	12651398	-	1293	protein_coding	- && - && -	bHLH
Os01g0884200	0	0	5.15057	0	1.07226	0	1.71686	0.35742	2.17128	0.582871	1	Os01g0884200	1	38397406	38398976	+	1571	protein_coding	- && - && -	-
Os11g0542800	0	0	5.15057	0	1.07226	0	1.71686	0.35742	2.17128	0.582871	1	Os11g0542800	11	19926363	19927472	+	1110	protein_coding	- && - && -	-
Os01g0623000	0	0	5.15057	0	1.07226	0	1.71686	0.35742	2.17128	0.582871	1	OsTMM	1	24855937	24857421	-	1485	protein_coding	- && sp|Q9SSD1|TMM_ARATH Protein TOO MANY MOUTHS OS=Arabidopsis thaliana OX=3702 GN=TMM PE=1 SV=1 && PF13855:Leucine rich repeat	M-type_MADS
Os01g0147250	0	0	5.15057	0	1.07226	0	1.71686	0.35742	2.17128	0.582871	1	Os01g0147250	1	2566663	2569855	-	3193	protein_coding	- && sp|Q0WQX7|RBL1_ARATH RHOMBOID-like protein 1 OS=Arabidopsis thaliana OX=3702 GN=RBL1 PE=2 SV=1 && -	-
novel.1985	6.41702	3.25301	0	0	2.14452	0	3.22334	0.71484	2.1691	0.480149	1	-	8	14662476	14662797	+	245	-	- && - && -	-
gene-ndhG	8.55602	8.13252	2.57529	0	4.28904	0	6.42127	1.42968	2.16702	0.299814	0.824083	gene-ndhG	Pt	109227	109757	-	531	protein_coding	- && sp|Q6ENA4|NU6C_ORYNI NAD(P)H-quinone oxidoreductase subunit 6, chloroplastic OS=Oryza nivara OX=4536 GN=ndhG PE=3 SV=1 && PF00499:NADH-ubiquinone/plastoquinone oxidoreductase chain 6	-
Os04g0486300	6.41702	0.813252	12.018	0	4.28904	0	6.41609	1.42968	2.1663	0.326441	0.83924	Os_F0726	4	24294058	24295721	+	1664	protein_coding	- && - && -	Trihelix
Os01g0185900	27.8071	35.7831	18.027	5.56851	8.57808	4.07016	27.2057	6.07225	2.1657	0.0171786	0.309978	OsWRKY107	1	4566304	4568589	+	1854	protein_coding	- && sp|Q9LXG8|WRK72_ARATH Probable WRKY transcription factor 72 OS=Arabidopsis thaliana OX=3702 GN=WRKY72 PE=2 SV=1 && PF03106:WRKY DNA -binding domain	WRKY
novel.1662	17.112	4.87951	30.9034	0	11.7949	0	17.6317	3.93162	2.16537	0.199862	0.745907	-	6	29207403	29207957	+	555	-	- && - && -	-
Os12g0127800	44.9191	18.7048	117.605	1.1137	32.1678	7.12278	60.4095	13.4681	2.16496	0.0451377	0.468266	OsVQ39	12	1332841	1333568	+	728	protein_coding	- && - && PF05678:VQ motif	-
Os08g0131100	0	11.3855	3.43371	3.3411	0	0	4.93975	1.1137	2.16495	0.424016	0.887441	CYP703A3	8	1752707	1755525	+	2187	protein_coding	- && sp|Q7EZR4|C70A3_ORYSJ Cytochrome P450 703A2 OS=Oryza sativa subsp. japonica OX=39947 GN=CYP703A3 PE=1 SV=1 && PF00067:Cytochrome P450	bHLH
Os06g0184100	7.48652	29.2771	12.018	6.68221	4.28904	0	16.2605	3.65708	2.16406	0.116573	0.645812	Os06g0184100	6	4201250	4202851	-	665	protein_coding	- && - && -	-
novel.507	14.973	0	4.29214	0	4.28904	0	6.42173	1.42968	2.1626	0.396441	0.875218	-	11	26874061	26874476	+	416	-	- && sp|Q9LY50|ACCR3_ARATH Putative serine/threonine-protein kinase-like protein CCR3 OS=Arabidopsis thaliana OX=3702 GN=CCR3 PE=2 SV=1 && PF00069:Protein kinase domain	bHLH
Os03g0103300	330.476	29.2771	257.529	43.4343	76.1304	18.3157	205.761	45.9602	2.16233	0.00789986	0.219502	qLTG-3-1(t)	3	219979	220919	+	941	protein_coding	- && sp|Q39176|ERLI1_ARATH Lipid transfer protein EARLI 1 OS=Arabidopsis thaliana OX=3702 GN=EARLI1 PE=1 SV=1 && PF14547:Hydrophobic seed protein	Trihelix
Os11g0614800	0	0.813252	4.29214	1.1137	0	0	1.7018	0.371234	2.15957	0.57176	1	OsiICK3	11	23866154	23867908	+	996	protein_coding	- && sp|Q2R185|KRP3_ORYSJ Cyclin-dependent kinase inhibitor 3 OS=Oryza sativa subsp. japonica OX=39947 GN=KRP3 PE=2 SV=2 && PF02234:Cyclin-dependent kinase inhibitor	B3
Os01g0678950	9.62553	0	0	0	2.14452	0	3.20851	0.71484	2.15942	0.558262	1	Os01g0678950	1	27932359	27936866	+	4508	ncRNA	- && - && -	-
Os06g0554200	17.112	3.25301	17.1686	0	4.28904	4.07016	12.5112	2.7864	2.15737	0.149459	0.688633	Os06g0554200	6	21060987	21063976	-	1041	protein_coding	- && - && PF07911:Protein of unknown function (DUF1677)	ERF
novel.1871	20.3206	11.3855	6.86743	2.2274	6.43356	0	12.8578	2.88699	2.15611	0.142275	0.681873	-	7	9566977	9567997	-	641	-	- && sp|Q9C774|PSD7B_ARATH 26S proteasome non-ATPase regulatory subunit 7 homolog B OS=Arabidopsis thaliana OX=3702 GN=RPN8B PE=1 SV=1 && -	WOX
Os03g0643611	4.27801	11.3855	12.8764	0	6.43356	0	9.51332	2.14452	2.15315	0.249497	0.783927	Os03g0643611	3	24823190	24823465	-	276	protein_coding	- && - && -	-
Os02g0507600	3.20851	5.69276	0.858429	2.2274	0	0	3.25323	0.742467	2.14866	0.417699	1	Os02g0507600	2	18120264	18121518	+	1255	protein_coding	- && - && -	-
Os01g0170700	3.20851	7.31927	18.027	1.1137	5.3613	0	9.51826	2.15833	2.1477	0.205578	0.750436	Os01g0170700	1	3652273	3656479	+	2320	protein_coding	- && - && -	-
novel.1317	12.834	6.50601	0	2.2274	2.14452	0	6.44668	1.45731	2.14711	0.326915	0.839426	-	4	34254791	34265075	+	1633	-	- && - && -	-
Os02g0787700	2.13901	7.31927	0	0	2.14452	0	3.15276	0.71484	2.14519	0.490972	1	Os02g0787700	2	33472101	33474009	-	1909	protein_coding	- && sp|Q9SHV1|GLR22_ARATH Glutamate receptor 2.2 OS=Arabidopsis thaliana OX=3702 GN=GLR2.2 PE=2 SV=1 && PF01094:Receptor family ligand binding region	Nin-like
Os02g0527200	325.129	1580.15	848.986	34.5247	143.683	444.665	918.088	207.624	2.14434	0.00592735	0.193364	Os02g0527200	2	19303396	19304620	-	1100	protein_coding	- && - && -	HSF
Os04g0508500	0	0	9.44271	0	2.14452	0	3.14757	0.71484	2.14213	0.561728	1	R2R3-MYB	4	25405125	25407689	-	1372	protein_coding	- && sp|Q10MB4|MYB2_ORYSJ Transcription factor MYB2 OS=Oryza sativa subsp. japonica OX=39947 GN=MYB2 PE=2 SV=1 && PF00249:Myb-like DNA-binding domain	MYB
Os05g0366000	0	0	9.44271	0	2.14452	0	3.14757	0.71484	2.14213	0.561728	1	Os5bglu21	5	17566077	17571618	+	1545	protein_coding	- && sp|Q60DY1|BGL21_ORYSJ Beta-glucosidase 21 OS=Oryza sativa subsp. japonica OX=39947 GN=BGLU21 PE=2 SV=2 && PF00232:Glycosyl hydrolase family 1	B3
Os02g0207900	1.0695	12.1988	0.858429	0	3.21678	0	4.7089	1.07226	2.14186	0.390334	1	Os02g0207900	2	6038222	6039551	-	1330	protein_coding	- && sp|Q9C942|CSE_ARATH Caffeoylshikimate esterase OS=Arabidopsis thaliana OX=3702 GN=CSE PE=1 SV=1 && PF12146:Serine aminopeptidase, S33	G2-like
Os01g0759000	0	6.50601	17.1686	1.1137	4.28904	0	7.89153	1.80091	2.13875	0.310949	0.830214	Os01g0759000	1	31925866	31926934	+	989	protein_coding	- && - && -	GeBP
novel.1448	0	0	2.57529	0	0	0	0.858429	0	2.13692	0.593137	1	-	5	8080234	8080658	+	425	-	- && - && -	-
novel.1828	0	0	2.57529	0	0	0	0.858429	0	2.13692	0.593137	1	-	7	23796242	23796442	+	201	-	- && - && -	-
novel.720	0	0	2.57529	0	0	0	0.858429	0	2.13692	0.593137	1	-	12	12107679	12111812	-	521	-	- && - && -	-
ENSRNA049473879	0	0	2.57529	0	0	0	0.858429	0	2.13692	0.593137	1	snoZ103	3	1691769	1691869	-	101	snoRNA	- && - && -	-
ENSRNA049450733	0	0	2.57529	0	0	0	0.858429	0	2.13692	0.593137	1	tRNA-Gly	5	29543699	29543769	-	71	tRNA	- && - && -	-
Os03g0282700	0	0	2.57529	0	0	0	0.858429	0	2.13692	0.593137	1	mog-4	3	9699177	9700391	+	1215	protein_coding	- && sp|Q8VY00|ESP3_ARATH Pre-mRNA-splicing factor ATP-dependent RNA helicase DEAH1 OS=Arabidopsis thaliana OX=3702 GN=ESP3 PE=1 SV=1 && -	FAR1
novel.1310	0	0	2.57529	0	0	0	0.858429	0	2.13692	0.593137	1	-	4	32234365	32234589	+	225	-	- && - && -	-
Os06g0604300	0	0	2.57529	0	0	0	0.858429	0	2.13692	0.593137	1	OsPLDalpha5	6	23921940	23924919	+	2783	protein_coding	- && sp|P93844|PLDA2_ORYSJ Phospholipase D alpha 2 OS=Oryza sativa subsp. japonica OX=39947 GN=PLD2 PE=2 SV=2 && PF12357:Phospholipase D C terminal|PF00614:Phospholipase D Active site motif|PF00168:C2 domain	TALE
gene-rps7-3	0	0	2.57529	0	0	0	0.858429	0	2.13692	0.593137	1	gene-rps7-3	Mt	46565	47011	-	447	protein_coding	- && sp|Q01902|RT07_WHEAT Ribosomal protein S7, mitochondrial OS=Triticum aestivum OX=4565 GN=RPS7 PE=3 SV=1 && PF00177:Ribosomal protein S7p/S5e	-
Os05g0159501	0	0	2.57529	0	0	0	0.858429	0	2.13692	0.593137	1	Os05g0159501	5	3501543	3502077	-	535	protein_coding	- && - && -	-
novel.2293	0	0	2.57529	0	0	0	0.858429	0	2.13692	0.593137	1	-	AP008247	45654	46165	-	298	-	- && - && -	-
Os01g0700200	0	0	2.57529	0	0	0	0.858429	0	2.13692	0.593137	1	OsSTA28	1	28978119	28983863	+	3722	protein_coding	- && sp|Q947D2|PRAF1_ARATH PH, RCC1 and FYVE domains-containing protein 1 OS=Arabidopsis thaliana OX=3702 GN=PRAF1 PE=1 SV=1 && PF01363:FYVE zinc finger|PF00415:Regulator of chromosome condensation (RCC1) repeat|PF08381:Transcription factor regulating root and shoot growth via Pin3	HB-other
Os03g0108932	0	0	2.57529	0	0	0	0.858429	0	2.13692	0.593137	1	Os03g0108932	3	511890	514744	-	913	ncRNA	- && sp|P29618|CDKA1_ORYSJ Cyclin-dependent kinase A-1 OS=Oryza sativa subsp. japonica OX=39947 GN=CDKA-1 PE=1 SV=1 && -	FAR1
Os09g0572250	0	0	2.57529	0	0	0	0.858429	0	2.13692	0.593137	1	Os09g0572250	9	22855483	22858473	-	1849	protein_coding	- && sp|Q651A1|LPA1H_ORYSJ P-loop NTPase domain-containing protein LPA1 homolog OS=Oryza sativa subsp. japonica OX=39947 GN=Os09g0572200 PE=3 SV=1 && -	-
Os01g0274300	0	0	2.57529	0	0	0	0.858429	0	2.13692	0.593137	1	Os01g0274300	1	9519722	9520278	+	557	protein_coding	- && - && -	-
Os01g0365300	0	0	2.57529	0	0	0	0.858429	0	2.13692	0.593137	1	Os01g0365300	1	14924924	14927978	+	1057	protein_coding	- && - && PF03080:Neprosin	-
Os10g0509700	0	0	2.57529	0	0	0	0.858429	0	2.13692	0.593137	1	Os10g0509700	10	19592982	19594267	+	1286	protein_coding	- && - && -	-
Os01g0363000	0	0	2.57529	0	0	0	0.858429	0	2.13692	0.593137	1	Os01g0363000	1	14789737	14790461	+	725	protein_coding	- && - && -	-
Os12g0448650	0	0	2.57529	0	0	0	0.858429	0	2.13692	0.593137	1	Os12g0448650	12	15316001	15316708	-	708	protein_coding	- && - && PF04526:Protein of unknown function (DUF568)	-
Os05g0388550	0	0	2.57529	0	0	0	0.858429	0	2.13692	0.593137	1	Os05g0388550	5	18793318	18793662	-	345	ncRNA	- && - && -	-
Os08g0552400	0	0	2.57529	0	0	0	0.858429	0	2.13692	0.593137	1	Os08g0552400	8	27665567	27667468	+	1822	protein_coding	- && - && PF03087:Arabidopsis protein of unknown function	-
Os06g0167125	0	0	2.57529	0	0	0	0.858429	0	2.13692	0.593137	1	Os06g0167125	6	3385199	3386449	-	531	ncRNA	- && sp|Q84K16|AP1G1_ARATH AP-1 complex subunit gamma-1 OS=Arabidopsis thaliana OX=3702 GN=GAMMA-ADR PE=1 SV=1 && -	SBP
Os10g0488900	0	0	2.57529	0	0	0	0.858429	0	2.13692	0.593137	1	Os10g0488900	10	18541553	18542794	+	1242	protein_coding	- && sp|Q9S7F4|PP206_ARATH Putative pentatricopeptide repeat-containing protein At2g01510 OS=Arabidopsis thaliana OX=3702 GN=PCMP-H36 PE=3 SV=1 && PF13041:PPR repeat family|PF12854:PPR repeat|PF14432:DYW family of nucleic acid deaminases	bZIP
Os03g0212300	0	0	2.57529	0	0	0	0.858429	0	2.13692	0.593137	1	Os03g0212300	3	5858227	5859977	+	1373	protein_coding	- && sp|Q10Q26|Y3123_ORYSJ B3 domain-containing protein Os03g0212300 OS=Oryza sativa subsp. japonica OX=39947 GN=Os03g0212300 PE=2 SV=1 && PF02362:B3 DNA binding domain	B3
Os02g0538550	0	0	2.57529	0	0	0	0.858429	0	2.13692	0.593137	1	Os02g0538550	2	19951898	19953204	-	960	protein_coding	- && - && PF07816:Protein of unknown function (DUF1645)	-
Os11g0183150	0	0	2.57529	0	0	0	0.858429	0	2.13692	0.593137	1	Os11g0183150	11	4184192	4188218	-	1728	protein_coding	- && sp|Q9C7A2|ITN1_ARATH Ankyrin repeat-containing protein ITN1 OS=Arabidopsis thaliana OX=3702 GN=ITN1 PE=1 SV=1 && PF13962:Domain of unknown function|PF12796:Ankyrin repeats (3 copies)	MYB_related
Os05g0510932	0	0	2.57529	0	0	0	0.858429	0	2.13692	0.593137	1	Os05g0510932	5	25303628	25304483	+	856	protein_coding	- && sp|Q6L538|CSLC7_ORYSJ Probable xyloglucan glycosyltransferase 7 OS=Oryza sativa subsp. japonica OX=39947 GN=CSLC7 PE=2 SV=1 && -	B3
Os01g0884050	0	0	2.57529	0	0	0	0.858429	0	2.13692	0.593137	1	Os01g0884050	1	38387088	38390147	+	1348	ncRNA	- && sp|Q0WT31|PMTP_ARATH Probable methyltransferase PMT25 OS=Arabidopsis thaliana OX=3702 GN=At2g34300 PE=2 SV=2 && PF03141:Putative S-adenosyl-L-methionine-dependent methyltransferase	NF-YB
Os01g0852800	0	0	2.57529	0	0	0	0.858429	0	2.13692	0.593137	1	Os01g0852800	1	36728482	36731085	-	519	protein_coding	- && - && -	M-type_MADS
Os01g0291500	0	0	2.57529	0	0	0	0.858429	0	2.13692	0.593137	1	OsAT4	1	10561330	10565325	-	1657	protein_coding	- && sp|Q5JNT2|AT4_ORYSJ Acyl transferase 4 OS=Oryza sativa subsp. japonica OX=39947 GN=AT4 PE=1 SV=1 && PF02458:Transferase family	Nin-like
Os08g0564200	0	0	2.57529	0	0	0	0.858429	0	2.13692	0.593137	1	Os08g0564200	8	28250787	28253911	+	1767	protein_coding	- && sp|Q9FJH6|AB1F_ARATH ABC transporter F family member 1 OS=Arabidopsis thaliana OX=3702 GN=ABCF1 PE=2 SV=1 && PF12848:ABC transporter|PF00005:ABC transporter	-
Os11g0672900	0	0	2.57529	0	0	0	0.858429	0	2.13692	0.593137	1	Os11g0672900	11	27191253	27192552	+	1300	protein_coding	- && - && PF07816:Protein of unknown function (DUF1645)	-
Os09g0115466	0	0	2.57529	0	0	0	0.858429	0	2.13692	0.593137	1	Os09g0115466	9	1213266	1217909	+	2002	protein_coding	- && sp|P42731|PABP2_ARATH Polyadenylate-binding protein 2 OS=Arabidopsis thaliana OX=3702 GN=PAB2 PE=1 SV=1 && PF00076:RNA recognition motif. (a.k.a. RRM, RBD, or RNP domain)	AP2
Os08g0529350	0	0	2.57529	0	0	0	0.858429	0	2.13692	0.593137	1	Os08g0529350	8	26355927	26357323	+	1397	protein_coding	- && sp|Q9LMR4|FBK4_ARATH Putative F-box/kelch-repeat protein At1g15680 OS=Arabidopsis thaliana OX=3702 GN=At1g15680 PE=4 SV=1 && PF00646:F-box domain	-
Os01g0580150	0	0	2.57529	0	0	0	0.858429	0	2.13692	0.593137	1	OsRLCK38	1	22455140	22456347	-	789	protein_coding	- && sp|Q9LMN8|WAK3_ARATH Wall-associated receptor kinase 3 OS=Arabidopsis thaliana OX=3702 GN=WAK3 PE=2 SV=2 && PF00069:Protein kinase domain	FAR1
Os03g0200400	0	0	2.57529	0	0	0	0.858429	0	2.13692	0.593137	1	Os03g0200400	3	5271246	5272329	+	820	protein_coding	- && - && PF12734:Cysteine-rich TM module stress tolerance	-
Os04g0205200	0	0	2.57529	0	0	0	0.858429	0	2.13692	0.593137	1	Os04g0205200	4	7091053	7092765	+	1713	protein_coding	- && sp|Q9STE5|R13L2_ARATH Putative disease resistance RPP13-like protein 2 OS=Arabidopsis thaliana OX=3702 GN=RPP13L2 PE=3 SV=1 && -	Whirly
Os04g0116800	0	0	2.57529	0	0	0	0.858429	0	2.13692	0.593137	1	Os04g0116800	4	997304	998883	+	1580	protein_coding	- && sp|Q9XF43|KCS6_ARATH 3-ketoacyl-CoA synthase 6 OS=Arabidopsis thaliana OX=3702 GN=CUT1 PE=1 SV=1 && PF02797:Chalcone and stilbene synthases, C-terminal domain|PF08392:FAE1/Type III polyketide synthase-like protein	-
Os05g0171000	0	0	2.57529	0	0	0	0.858429	0	2.13692	0.593137	1	OsPLDalpha2	5	4255849	4260122	-	2720	protein_coding	- && sp|Q43007|PLDA1_ORYSJ Phospholipase D alpha 1 OS=Oryza sativa subsp. japonica OX=39947 GN=PLD1 PE=1 SV=2 && PF00614:Phospholipase D Active site motif|PF12357:Phospholipase D C terminal|PF00168:C2 domain	TALE
Os01g0680000	0	0	2.57529	0	0	0	0.858429	0	2.13692	0.593137	1	Os01g0680000	1	27983698	27989742	-	2239	protein_coding	- && sp|F4K1Z0|ECT3_ARATH YTH domain-containing protein ECT3 OS=Arabidopsis thaliana OX=3702 GN=ECT3 PE=1 SV=1 && -	C3H
Os10g0358200	0	0	2.57529	0	0	0	0.858429	0	2.13692	0.593137	1	Os10g0358200	10	10956338	10959148	+	2811	protein_coding	- && sp|Q39214|RPM1_ARATH Disease resistance protein RPM1 OS=Arabidopsis thaliana OX=3702 GN=RPM1 PE=1 SV=1 && PF18052:Rx N-terminal domain|PF00931:NB-ARC domain	GATA
Os04g0641200	0	0	2.57529	0	0	0	0.858429	0	2.13692	0.593137	1	OsPME16	4	32625806	32629133	+	3234	protein_coding	- && sp|Q3E8Z8|PME28_ARATH Putative pectinesterase/pectinesterase inhibitor 28 OS=Arabidopsis thaliana OX=3702 GN=PME28 PE=2 SV=1 && PF04043:Plant invertase/pectin methylesterase inhibitor|PF01095:Pectinesterase	NAC
Os06g0187700	3.20851	18.7048	24.8944	0	9.65034	1.01754	15.6026	3.55596	2.13667	0.169502	0.717187	Os06g0187700	6	4424383	4425671	-	1289	protein_coding	- && - && -	-
novel.626	22.4596	47.1686	47.2136	6.68221	11.7949	8.14033	38.9472	8.87246	2.13648	0.0073452	0.214246	-	12	6565508	6569045	+	748	-	- && - && -	-
Os09g0421700	25.6681	5.69276	15.4517	1.1137	6.43356	3.05262	15.6042	3.53329	2.13562	0.0891374	0.594925	Os09g0421700	9	15240448	15242482	-	1238	protein_coding	- && - && PF12874:Zinc-finger of C2H2 type	C2H2
Os12g0233366	0	2.43976	2.57529	0	1.07226	0	1.67168	0.35742	2.13531	0.573003	1	Os12g0233366	12	7305651	7305986	+	336	ncRNA	- && - && -	-
Os11g0572900	0	2.43976	2.57529	0	1.07226	0	1.67168	0.35742	2.13531	0.573003	1	Os11g0572900	11	21495107	21495861	-	493	protein_coding	- && sp|Q9LFS8|SMC5_ARATH Structural maintenance of chromosomes protein 5 OS=Arabidopsis thaliana OX=3702 GN=SMC5 PE=2 SV=1 && PF13476:AAA domain	GATA
Os12g0424700	29.9461	112.229	49.7889	4.4548	9.65034	29.5087	63.9879	14.5379	2.13527	0.0152779	0.295926	Os12g0424700	12	13444520	13445604	+	1085	protein_coding	- && sp|Q2QSL4|CDKF2_ORYSJ Putative cyclin-dependent kinase F-2 OS=Oryza sativa subsp. japonica OX=39947 GN=CDKF-2 PE=3 SV=1 && PF00069:Protein kinase domain	FAR1
Os05g0536101	33.1546	38.2228	18.027	4.4548	12.8671	3.05262	29.8015	6.79151	2.13489	0.0251706	0.371683	Os05g0536101	5	26626634	26627432	+	799	protein_coding	- && - && -	-
Os03g0356477	5.34751	4.06626	0	0	2.14452	0	3.13792	0.71484	2.13206	0.489463	1	Os03g0356477	3	13655747	13656392	-	646	ncRNA	- && - && -	-
Os03g0766800	1548.64	11016.3	3232.84	413.183	742.004	2456.34	5265.93	1203.84	2.129	0.00415269	0.162364	Os03g0766800	3	31758042	31758599	+	558	protein_coding	- && - && -	-
Os04g0208450	245.986	117.921	216.324	45.6617	49.3239	37.649	193.41	44.2116	2.12859	1.28355e-05	0.00265193	Os04g0208450	4	7258282	7258750	+	469	protein_coding	- && - && -	-
Os12g0618600	17.112	5.69276	0.858429	1.1137	4.28904	0	7.88775	1.80091	2.12787	0.260985	0.793256	OsHAP2F	12	26346896	26351207	-	1639	protein_coding	- && sp|Q9LVJ7|NFYA6_ARATH Nuclear transcription factor Y subunit A-6 OS=Arabidopsis thaliana OX=3702 GN=NFYA6 PE=1 SV=1 && PF02045:CCAAT-binding transcription factor (CBF-B/NF-YA) subunit B	NF-YA
Os03g0581200	72.7262	67.4999	83.2676	14.4781	22.5175	14.2456	74.4979	17.0804	2.12518	0.000306127	0.0301183	Os03g0581200	3	21338354	21340313	-	1960	protein_coding	- && - && -	-
Os03g0244800	29.9461	35.7831	79.8339	5.56851	27.8788	0	48.521	11.1491	2.12385	0.0685725	0.545421	Os03g0244800	3	7660840	7661506	+	667	ncRNA	- && - && -	-
Os01g0724700	0	2.43976	6.86743	0	2.14452	0	3.10239	0.71484	2.12382	0.49295	1	Os01g0724700	1	30225839	30226507	+	669	protein_coding	- && - && PF10604:Polyketide cyclase / dehydrase and lipid transport	-
Os05g0248301	0	6.50601	21.4607	0	6.43356	0	9.32224	2.14452	2.12352	0.359384	0.857882	Os05g0248301	5	8991943	8998182	+	3755	protein_coding	- && - && -	FAR1
Os01g0957800	10.695	2.43976	46.3551	0	8.57808	5.0877	19.83	4.55526	2.12	0.152007	0.692054	OsCYP71AA2	1	42211884	42213685	+	1647	protein_coding	- && sp|A6YIH8|C7D55_HYOMU Premnaspirodiene oxygenase OS=Hyoscyamus muticus OX=35626 GN=CYP71D55 PE=1 SV=1 && PF00067:Cytochrome P450	E2F/DP
Os07g0580800	0	10.5723	3.43371	1.1137	2.14452	0	4.66866	1.08607	2.11653	0.380282	1	Os07g0580800	7	23502927	23504391	-	1465	protein_coding	- && - && -	-
Os12g0595500	22.4596	0	0.858429	0	5.3613	0	7.77266	1.7871	2.11543	0.411412	0.882949	Os12g0595500	12	25002889	25003359	-	471	protein_coding	- && - && -	-
novel.1016	0	0.813252	1.71686	0	0	0	0.84337	0	2.11375	0.597286	1	-	3	8226467	8227325	+	666	-	- && - && -	-
Os03g0142200	0	0.813252	1.71686	0	0	0	0.84337	0	2.11375	0.597286	1	Os03g0142200	3	2330581	2331600	+	1020	protein_coding	- && - && PF04578:Protein of unknown function, DUF594	-
novel.1684	0	0.813252	1.71686	0	0	0	0.84337	0	2.11375	0.597286	1	-	6	4947745	4948749	-	904	-	- && sp|Q8L9A9|XTH8_ARATH Probable xyloglucan endotransglucosylase/hydrolase protein 8 OS=Arabidopsis thaliana OX=3702 GN=XTH8 PE=2 SV=2 && -	-
Os02g0129800	19.2511	103.283	2.57529	0	7.50582	21.3684	41.7031	9.62472	2.11317	0.133053	0.669532	Os02g0129800	2	1558563	1559143	-	581	protein_coding	- && - && -	-
Os12g0113800	22.4596	46.3553	0.858429	10.0233	0	6.10524	23.2244	5.37618	2.11314	0.161272	0.707434	Os12g0113800	12	691573	695267	+	570	protein_coding	- && sp|Q8GUU2|RIE1_ARATH E3 ubiquitin protein ligase RIE1 OS=Arabidopsis thaliana OX=3702 GN=RIE1 PE=2 SV=1 && PF13639:Ring finger domain	C3H
Os03g0766600	187.163	1053.16	260.962	41.2069	66.4801	240.14	500.429	115.942	2.10935	0.00610697	0.196737	Os03g0766600	3	31755906	31756587	+	682	protein_coding	- && - && -	G2-like
Os10g0399700	6.41702	12.1988	0	1.1137	3.21678	0	6.20526	1.44349	2.10869	0.346106	0.851573	Os10g0399700	10	13467597	13469366	+	1461	protein_coding	- && sp|P55217|CGS1_ARATH Cystathionine gamma-synthase 1, chloroplastic OS=Arabidopsis thaliana OX=3702 GN=CGS1 PE=1 SV=3 && PF01053:Cys/Met metabolism PLP-dependent enzyme	-
Os02g0128000	3.20851	34.1566	10.3011	11.137	0	0	15.8887	3.71234	2.10811	0.236702	0.776518	Os02g0128000	2	1450233	1450766	+	534	protein_coding	- && sp|Q0E4A8|HS189_ORYSJ 18.9 kDa heat shock protein OS=Oryza sativa subsp. japonica OX=39947 GN=HSP18.9 PE=3 SV=1 && PF00011:Hsp20/alpha crystallin family	NF-YB
Os11g0210500	72.7262	33.3433	30.045	6.68221	6.43356	18.3157	45.3715	10.4772	2.10656	0.0113175	0.256744	Adh2*	11	5745005	5748092	-	1598	protein_coding	- && sp|Q4R1E8|ADH2_ORYSI Alcohol dehydrogenase 2 OS=Oryza sativa subsp. indica OX=39946 GN=ADH2 PE=2 SV=1 && PF08240:Alcohol dehydrogenase GroES-like domain|PF00107:Zinc-binding dehydrogenase	GRF
novel.312	274.862	278.945	460.118	60.1399	106.154	69.1928	337.975	78.4954	2.10643	2.55729e-06	0.000681751	-	10	11579414	11580802	+	1270	-	- && - && -	-
Os08g0225000	63.1007	175.662	103.011	7.79591	26.8065	44.7718	113.925	26.4581	2.1046	0.003751	0.153363	ZL16	8	7612317	7614842	-	1014	protein_coding	- && sp|Q8DI01|FABZ_THEEB 3-hydroxyacyl-[acyl-carrier-protein] dehydratase FabZ OS=Thermosynechococcus elongatus (strain BP-1) OX=197221 GN=fabZ PE=3 SV=1 && PF07977:FabA-like domain	-
novel.2236	23.5291	8.13252	31.7619	4.4548	1.07226	9.15787	21.1411	4.89498	2.1045	0.0683419	0.545207	-	9	6416611	6418050	-	315	-	- && - && -	-
[truncated: 27,634 more rows]

## Sheet: cebip_48hvsWT_48h_deg
gene_id	cebip_48h_1	cebip_48h_2	cebip_48h_3	ZH11_48h_1	ZH11_48h_2	ZH11_48h_3	cebip_48h	WT_48h	log2FoldChange	pvalue	padj	gene_name	gene_chr	gene_start	gene_end	gene_strand	gene_length	gene_biotype	gene_description	Family
[truncated: 28,954 more rows]

[truncated: 1 more sheets: cebip_72hvsWT_72h_deg]
