# Supplementary material for: Integrated Transcriptomic and Metabolomic Analysis Reveals the Regulation Network of CEBiP in Rice Defense Against Magnaporthe oryzae
Source: Int J Mol Sci. 2025 May 28;26(11):5194. doi: 10.3390/ijms26115194 (PMC12154221; doi:10.3390/ijms26115194)
Supplement: Supplementary file 1 [file ijms-26-05194-s001.zip › Supplementary Table S3_List of differentially accumulated metabolites between cebip vs WT groups.xlsx]

## Sheet: cebip_24h.vs.WT_24h_all_diff.an
Compound_ID	Name	ChineseName	IonMode	Formula	MolecularWeight	m/z	MassError	Adduct	RT (min)	Score	Level	Column	ClassI	ClassI (Chinese)	ClassII	ClassII (Chinese)	ClassIII	ClassIII (Chinese)	CAS	HMDB_ID	SuperClass(HMDB)	Class(HMDB)	SubClass(HMDB)	Other_name(Kegg_name)	KEGG_ID	KEGG_MapID	Lipidmaps_ID	CATEGORY(Lipidmaps)	MAIN_CLASS(Lipidmaps)	SUB_CLASS(Lipidmaps)	PubChemID	SMILES	InChIKey	FC	log2FC	Pvalue	ROC	VIP	Up.Down	all_cebip_24h_1	all_cebip_24h_2	all_cebip_24h_3	all_cebip_24h_4	all_cebip_24h_5	all_cebip_24h_6	all_WT_24h_1	all_WT_24h_2	all_WT_24h_3	all_WT_24h_4
Com_1582_pos	Ajugol	益母草苷	P	C15H24O9	348.142	371.132	1.62829	[M+Na]+	5.795	0.702207	1	C18	Lipids and lipid-like molecules	脂质和类脂分子	Prenol lipids	异戊烯醇脂	Terpene glycosides	萜烯糖苷	"52949-83-4"	HMDB0248074	Lipids and lipid-like molecules	Prenol lipids	Terpene glycosides	-	-	-	-	-	-	-	14355407	CC1(O)CC(O)C2C=COC(OC3OC(CO)C(O)C(O)C3O)C12	VELYAQRXBJLJAK-UHFFFAOYSA-N	1.69759	0.763486	5.76747e-08	1	1.4287	up	1.15444e+08	1.28753e+08	1.19548e+08	1.1952e+08	1.31791e+08	1.35561e+08	7.6588e+07	6.91778e+07	6.7103e+07	7.34846e+07
Com_3469_neg	Actodigin	乳酸菌素	N	C29H44O9	536.299	535.292	1.43745	[M-H]-	6.216	-	3	C18	Lipids and lipid-like molecules	脂质和类脂分子	Steroids and steroid derivatives	类固醇和类固醇衍生物	Steroidal glycosides	甾体糖苷	"-"	HMDB0247988	Lipids and lipid-like molecules	Steroids and steroid derivatives	Steroidal glycosides	-	-	-	-	-	-	-	37595	CC12CCC3C(CCC4CC(CCC34C)OC3OC(CO)C(O)C(O)C3O)C1(O)CCC2C1=CCOC1=O	ACLJAFRNPZVVIW-UHFFFAOYSA-N	0.560696	-0.834709	1.41227e-07	1	1.87665	down	1.01372e+07	1.0307e+07	9.55519e+06	9.51709e+06	9.74744e+06	8.58022e+06	1.76844e+07	1.83624e+07	1.47449e+07	1.82896e+07
Com_2575_neg	(+)-Neomethynolide	-	N	C17H28O5	312.194	311.187	0.601975	[M-H]-	6.617	0.854085	2	C18	Phenylpropanoids and polyketides	苯丙素类和聚酮类	Macrolides and analogues	大环内酯类及其类似物	-	-	-	-	-	-	-	-	-	-	-	-	-	-	-	CC1CC(C(=O)C=CC(C(OC(=O)C(C1O)C)C(C)O)C)C	BZXWGQHZMYPAJO-DBVQFRNPSA-N	0.599643	-0.737824	1.70602e-07	1	2.31217	down	1.53745e+08	1.45385e+08	1.76634e+08	1.70858e+08	1.67367e+08	1.6784e+08	2.76783e+08	2.60824e+08	2.55016e+08	2.59147e+08
Com_1761_neg	Visnagin	甲氧呋豆素	N	C13H10O4	230.058	229.051	0.382941	[M-H]-	5.384	0.841124	2	C18	Organoheterocyclic compounds	有机杂环化合物	Benzopyrans	苯并吡喃类	1-benzopyrans	1-苯并吡喃	"82-57-5"	HMDB0259840	Organoheterocyclic compounds	Benzopyrans	1-benzopyrans	-	C09049	map01060	LMPK13110003	Polyketides [PK]	Aromatic polyketides [PK13]	Benzopyranoids [PK1311]	-	CC1=CC(=O)C2=C(O1)C=C3C(=C2OC)C=CO3	NZVQLVGOZRELTG-UHFFFAOYSA-N	0.570685	-0.809234	3.28683e-07	1	1.73609	down	5.0632e+07	5.09557e+07	5.07306e+07	5.01172e+07	4.22376e+07	4.35169e+07	8.19566e+07	8.19783e+07	7.98737e+07	7.7786e+07
Com_395_neg	Methyl dihydrojasmonate	二氢茉莉酮酸甲酯	N	C13H22O3	226.157	225.15	1.11286	[M-H]-	6.575	0.782276	1	C18	Lipids and lipid-like molecules	脂质和类脂分子	Fatty Acyls	脂肪酰类	Lineolic acids and derivatives	亚麻酸及其衍生物	"24851-98-7"	HMDB0031740	Lipids and lipid-like molecules	Fatty Acyls	Lineolic acids and derivatives	-	-	-	-	-	-	-	102861	CCCCC[C@@H]1[C@@H](CC(=O)OC)CCC1=O	KVWWIYGFBYDJQC-GHMZBOCLSA-N	1.57594	0.656215	3.46112e-07	1	1.24925	up	1.42854e+07	1.38519e+07	1.30997e+07	1.37507e+07	1.48135e+07	1.37057e+07	9.46705e+06	9.35576e+06	8.01788e+06	8.44909e+06
Com_4945_pos	Tetraorcinol A	-	P	C28H26O5	442.178	443.184	2.04451	[M+H]+	5.222	-	3	C18	Benzenoids	苯类化合物	Benzene and substituted derivatives	苯及其取代衍生物	Diphenylethers	二苯醚类	"-"	-	-	-	-	-	-	-	-	-	-	-	-	CC1=CC(O)=CC(OC2=CC(OC3=CC(C)=CC(OC4=CC(C)=CC(O)=C4)=C3)=CC(C)=C2)=C1	GCRXOPLXXKJFAD-UHFFFAOYSA-N	1.96729	0.976213	3.51286e-07	1	2.16756	up	6.54111e+06	8.04418e+06	6.31274e+06	6.9137e+06	7.768e+06	6.93526e+06	3.61997e+06	3.32772e+06	3.12788e+06	3.60739e+06
Com_114_neg	Cyclohexanone	环己酮	N	C6H10O	98.0732	157.087	0.555584	[M+CH3COOH-H]-	5.64	0.55294	1	C18	Organic oxygen compounds	有机氧化合物	Organooxygen compounds	有机氧化合物	Carbonyl compounds	羰基化合物	"108-94-1"	HMDB0003315	Organic oxygen compounds	Organooxygen compounds	Carbonyl compounds	-	C00414	map00930;map01120;map01220	-	-	-	-	7967	C1CCC(=O)CC1	JHIVVAPYMSGYDF-UHFFFAOYSA-N	1.87736	0.908704	2.51042e-06	1	2.21116	up	8.6686e+07	8.49669e+07	6.93948e+07	7.00415e+07	8.07293e+07	8.23333e+07	3.73437e+07	3.61485e+07	4.61235e+07	4.58245e+07
Com_669_neg	Norbergenin	去甲岩白菜素	N	C13H14O9	314.064	295.046	0.609055	[M-H-H2O]-	5.248	0.615422	1	C18	Benzenoids	苯类化合物	Benzene and substituted derivatives	苯及其取代衍生物	Benzoic acids and derivatives	苯甲酸及其衍生物	"79595-97-4"	-	-	-	-	-	-	-	-	-	-	-	-	C1=C2C(=C(C(=C1O)O)O)C3C(C(C(C(O3)CO)O)O)OC2=O	GDYGAIKPBLFCKR-OIPGZRGRSA-N	5.28829	2.4028	2.59228e-06	1	1.99509	up	5.97961e+07	6.46369e+07	1.13595e+08	1.10961e+08	9.68907e+07	8.80831e+07	1.51563e+07	1.54185e+07	1.54958e+07	1.5423e+07
Com_278_neg	4-Methyldaphnetin	4-甲基瑞香素	N	C10H8O4	192.042	191.035	0.272953	[M-H]-	5.396	0.822415	1	C18	Phenylpropanoids and polyketides	苯丙素类和聚酮类	Coumarins and derivatives	香豆素及其衍生物	Hydroxycoumarins	羟基香豆素	"2107-77-9"	-	-	-	-	-	-	-	-	-	-	-	-	CC1=CC(=O)OC2=C1C=CC(=C2O)O	NWQBYMPNIJXFNQ-UHFFFAOYSA-N	0.640069	-0.643701	3.64991e-06	1	1.69344	down	2.01356e+07	2.10716e+07	2.15537e+07	2.07554e+07	1.89423e+07	1.69485e+07	3.05391e+07	3.15354e+07	2.9745e+07	2.74779e+07
Com_2953_neg	Ciprostene	-	N	C22H36O4	364.261	363.254	0.0193118	[M-H]-	7.962	-	3	C18	Lipids and lipid-like molecules	脂质和类脂分子	Fatty Acyls	脂肪酰类	Eicosanoids	类二十烷酸	"81703-55-1"	HMDB0250270	Lipids and lipid-like molecules	Fatty Acyls	Eicosanoids	-	-	-	-	-	-	-	-	CCCCCC(C=CC1C2CC(=CCCCC(=O)O)CC2(CC1O)C)O	VKPYUUBEDXIQIB-QBPWRKFFSA-N	0.450912	-1.14908	3.78625e-06	1	3.15598	down	7.20078e+06	5.63406e+06	7.95608e+06	8.517e+06	6.95171e+06	6.88809e+06	1.66804e+07	1.72876e+07	1.557e+07	1.47499e+07
Com_3161_neg	1-(9Z-hexadecenoyl)-glycero-3-phosphate	-	N	C19H37O7P	408.228	407.221	0.408256	[M-H]-	9.042	0.949425	2	C18	Lipids and lipid-like molecules	脂质和类脂分子	Glycerophospholipids	甘油磷脂	Glycerophosphates	甘油磷酸酯类	-	HMDB0062323	Lipids and lipid-like molecules	Glycerophospholipids	Glycerophosphates	-	-	-	LMGP10050016	Glycerophospholipids [GP]	Glycerophosphates [GP10]	Monoacylglycerophosphates [GP1005]	-	CCCCCCC=CCCCCCCCC(=O)OCC(COP(=O)(O)O)O	GLGQZYWTNAOWHT-JTHGQSKGSA-N	2.3589	1.23812	5.98451e-06	1	2.38544	up	1.84385e+09	1.89502e+09	1.99899e+09	1.31324e+09	1.57586e+09	1.98631e+09	1.06089e+09	7.13867e+08	6.79933e+08	6.661e+08
Com_3467_neg	UDP-L-arabinofuranose	UDP-L-阿拉伯呋喃糖	N	C14H22N2O16P2	536.044	535.038	1.20272	[M-H]-	1.501	0.919551	2	C18	Nucleosides, nucleotides, and analogues	核苷、核苷酸和类似物	Pyrimidine nucleotides	嘧啶核苷酸	Pyrimidine nucleotide sugars	嘧啶核苷酸糖	-	-	-	-	-	UDP-L-arabinofuranose; UDP-beta-L-arabinofuranose	C18094	map00520	-	-	-	-	-	C1=CN(C(=O)NC1=O)C2C(C(C(O2)COP(=O)(O)OP(=O)(O)OC3C(C(C(O3)CO)O)O)O)O	QGNZSCRNMXQWNR-MGYZEILKSA-N	2.70169	1.43386	7.30883e-06	1	2.32085	up	1.83767e+07	1.90163e+07	1.97211e+07	2.13167e+07	2.31238e+07	3.29546e+07	9.09105e+06	9.07748e+06	1.01843e+07	7.27893e+06
Com_3443_neg	Soraphen beta	-	N	C29H44O8	520.304	519.296	0.997432	[M-H]-	6.814	-	3	C18	Phenylpropanoids and polyketides	苯丙素类和聚酮类	Macrolides and analogues	大环内酯类及其类似物	-	-	-	-	-	-	-	-	-	-	-	-	-	-	-	CC1C=CC(C(CCCCC(OC(=O)C(C2(C(C(C(C1O2)C)O)OC)O)C)C3=CC=CC=C3)OC)OC	WPMGNXPRKGXGBO-HLGQSJLBSA-N	0.56781	-0.81652	8.12928e-06	1	1.92015	down	1.11659e+06	1.26296e+06	1.03876e+06	968257	1.2578e+06	1.1712e+06	1.61871e+06	1.86228e+06	2.29042e+06	2.01513e+06
Com_3974_pos	Fulvic acid	黄腐酸	P	C14H12O8	308.053	309.061	1.20786	[M+H]+	5.509	0.541873	2	C18	Organoheterocyclic compounds	有机杂环化合物	Benzopyrans	苯并吡喃类	1-benzopyrans	1-苯并吡喃	"479-66-3"	HMDB0252514	Organoheterocyclic compounds	Benzopyrans	1-benzopyrans	-	-	-	-	-	-	-	5359407	CC1(O)CC2=C(CO1)C(=O)C1=C(O2)C=C(O)C(O)=C1C(O)=O	FCYKAQOGGFGCMD-UHFFFAOYSA-N	0.326158	-1.61636	8.37297e-06	1	1.38632	down	7.59579e+07	8.19028e+07	9.98206e+07	1.07063e+08	5.95548e+07	6.10203e+07	2.93619e+08	2.91845e+08	1.78039e+08	1.89599e+08
Com_2439_pos	4-Amino-2,2,6,6-tetramethylpiperidin-1-ol	4-氨基-2,2,6,6-四甲基哌啶-1-醇	P	C9H20N2O	172.158	173.165	2.53118	[M+H]+	5.086	-	3	C18	Organoheterocyclic compounds	有机杂环化合物	Piperidines	哌啶类	Aminopiperidines	氨基哌啶类	"-"	HMDB0246342	Organoheterocyclic compounds	Piperidines	Aminopiperidines	-	-	-	-	-	-	-	84597	CC1(C)CC(N)CC(C)(C)N1O	AYSOUYKQIUYGFR-UHFFFAOYSA-N	0.132019	-2.92119	8.81987e-06	1	1.74549	down	704748	999836	466436	440526	1.01568e+06	849690	6.97601e+06	7.61157e+06	6.42221e+06	6.97596e+06
Com_991_neg	Polyporusterone B	猪苓酮B	N	C28H44O6	476.314	521.313	1.37772	[M+HCOOH-H]-	6.95	0.683996	1	C18	Lipids and lipid-like molecules	脂质和类脂分子	Steroids and steroid derivatives	类固醇和类固醇衍生物	Bile acids, alcohols and derivatives	胆汁酸、醇及其衍生物	"141360-89-6"	HMDB0038496	Lipids and lipid-like molecules	Steroids and steroid derivatives	Bile acids, alcohols and derivatives	-	-	-	LMST01031298	Sterol Lipids [ST]	Sterols [ST01]	Ergosterols and C24-methyl derivatives [ST0103]	72746742	CC(C)C(=C)CC(O)C(C)(O)C1CCC2(O)C3=CC(=O)C4CC(O)C(O)CC4(C)C3CCC12C	OQDKHYZVFZGSRC-UHFFFAOYSA-N	0.574003	-0.80087	1.03494e-05	1	2.48423	down	1.17414e+06	1.14137e+06	1.0236e+06	1.13912e+06	998545	896239	2.31487e+06	1.89621e+06	1.72038e+06	1.66849e+06
Com_1367_pos	Tazarotenic acid	6-[2-(3,4-二氢-4,4-二甲基-2H-1-苯并噻喃-6-基)乙炔基]-3-吡啶甲酸	P	C19H17NO2S	323.098	324.106	0.902278	[M+H]+	5.372	0.609741	2	C18	Organoheterocyclic compounds	有机杂环化合物	Thiochromanes	硫代苯并二氢吡喃类	-	-	"118292-41-4"	HMDB0060619	Organoheterocyclic compounds	Thiochromanes	-	-	C21518	-	-	-	-	-	147525	CC1(C)CCSC2=C1C=C(C=C2)C#CC1=NC=C(C=C1)C(O)=O	IQIBKLWBVJPOQO-UHFFFAOYSA-N	0.510795	-0.969184	1.29407e-05	1	1.7335	down	2.13859e+07	2.80647e+07	2.09119e+07	1.88001e+07	2.53801e+07	2.45374e+07	4.95498e+07	4.78362e+07	4.05512e+07	4.29003e+07
Com_108_pos	L-Asparagine	L-天冬酰胺	P	C4H8N2O3	132.053	133.061	0.930101	[M+H]+	1.329	0.985531	1	C18	Organic acids and derivatives	有机酸及其衍生物	Carboxylic acids and derivatives	羧酸及其衍生物	Amino acids, peptides, and analogues	氨基酸、肽和类似物	"70-47-3"	HMDB0000168	Organic acids and derivatives	Carboxylic acids and derivatives	Amino acids, peptides, and analogues	L-Asparagine; 2-Aminosuccinamic acid	C00152	map00250;map00460;map00970;map01060;map01100;map01110;map01230;map04974;map04978;map05230	-	-	-	-	6267	N[C@@H](CC(N)=O)C(O)=O	DCXYFEDJOCDNAF-REOHCLBHSA-N	1.95186	0.96485	1.33143e-05	1	1.03435	up	1.13626e+09	1.28684e+09	1.22364e+09	1.22364e+09	1.63391e+09	1.62238e+09	6.38833e+08	6.09408e+08	7.52937e+08	8.17492e+08
Com_3205_neg	PA(8:0/8:0)	甘油磷酸甘油酯(8:0/8:0)	N	C19H37O8P	424.223	423.216	1.52416	[M-H]-	7.822	-	3	C18	Lipids and lipid-like molecules	脂质和类脂分子	Glycerophospholipids	甘油磷脂	Glycerophosphates	甘油磷酸酯类	"-"	HMDB0114771	Lipids and lipid-like molecules	Glycerophospholipids	Glycerophosphates	-	-	-	LMGP10010021	Glycerophospholipids [GP]	Glycerophosphates [GP10]	Diacylglycerophosphates [GP1001]	128167	[H][C@@](COC(=O)CCCCCCC)(COP(O)(O)=O)OC(=O)CCCCCCC	XYSBQYUENLDGMI-QGZVFWFLSA-N	2.12325	1.08628	1.4307e-05	1	2.23696	up	2.5926e+06	2.51154e+06	2.33489e+06	2.61074e+06	3.63633e+06	3.35908e+06	1.11662e+06	1.20812e+06	1.40628e+06	1.26268e+06
Com_4593_pos	Roccellaric acid	-	P	C19H34O4	326.246	368.28	0.6298	[M+H+CH3CN]+	8.792	0.653885	2	C18	Organoheterocyclic compounds	有机杂环化合物	Lactones	内酯类	Gamma butyrolactones	γ-丁内酯	-	-	-	-	-	-	-	-	-	-	-	-	-	O=C(O)C1C(C(=O)OC1CCCCCCCCCCCCC)C	WLGALFYTFVOQPY-BBWFWOEESA-N	0.565133	-0.823337	1.51212e-05	1	1.92554	down	1.2009e+07	1.18105e+07	9.76772e+06	1.0105e+07	8.37409e+06	9.53111e+06	2.08323e+07	1.977e+07	1.79418e+07	1.73291e+07
Com_2052_pos	Ethyl 2-mercaptopropionate	-	P	C5H10O2S	134.04	135.048	6.67255	[M+H]+	1.334	-	3	C18	Organic acids and derivatives	有机酸及其衍生物	Carboxylic acids and derivatives	羧酸及其衍生物	Carboxylic acid derivatives	羧酸衍生物	"103616-07-5"	HMDB0031521	Organic acids and derivatives	Carboxylic acids and derivatives	Carboxylic acid derivatives	-	-	-	-	-	-	-	519709	CCOC(=O)C(C)S	LXXNWCFBZHKFPT-UHFFFAOYSA-N	0.549544	-0.863694	1.77023e-05	1	2.86125	down	2.16259e+07	2.63396e+07	2.1464e+07	2.10269e+07	2.31537e+07	2.33102e+07	3.513e+07	3.45045e+07	4.55528e+07	4.88068e+07
Com_1429_neg	Chelidonic acid	白屈菜酸	N	C7H4O6	184.001	182.994	0.821658	[M-H]-	4.765	0.767568	2	C18	Organoheterocyclic compounds	有机杂环化合物	Pyrans	吡喃	Pyranones and derivatives	吡喃酮及其衍生物	"99-32-1"	HMDB0249899	Organoheterocyclic compounds	Pyrans	Pyranones and derivatives	-	C08476	-	-	-	-	-	-	C1=C(OC(=CC1=O)C(=O)O)C(=O)O	PBAYDYUZOSNJGU-UHFFFAOYSA-N	1.70957	0.773636	2.08987e-05	1	2.23682	up	7.27435e+07	9.16214e+07	9.48894e+07	9.3294e+07	9.25183e+07	1.09024e+08	4.90874e+07	6.22635e+07	5.25171e+07	5.31372e+07
Com_2465_pos	4,7-Dimethyl-1-tetralone	4,7-二甲基-1-四氢萘酮	P	C12H14O	174.104	175.112	2.42391	[M+H]+	6.239	0.826389	2	C18	Benzenoids	苯类化合物	Tetralins	四氢化萘	-	-	-	-	-	-	-	-	-	-	-	-	-	-	-	CC1CCC(=O)C2=C1C=CC(=C2)C	SQESYXTWWGWCFK-UHFFFAOYSA-N	0.620054	-0.689533	2.71884e-05	1	1.35803	down	4.22949e+07	4.93643e+07	5.23941e+07	4.885e+07	4.19026e+07	3.87745e+07	7.03006e+07	7.38593e+07	6.79844e+07	7.60446e+07
Com_1811_neg	7-Hydroxy-2-methyl-4-oxo-4H-1-benzopyran-5-acetic acid	-	N	C12H10O5	234.053	233.046	0.906342	[M-H]-	4.96	0.512419	2	C18	Organoheterocyclic compounds	有机杂环化合物	Benzopyrans	苯并吡喃类	1-benzopyrans	1-苯并吡喃	"94356-34-0"	HMDB0040408	Organoheterocyclic compounds	Benzopyrans	1-benzopyrans	-	-	-	-	-	-	-	14429402	CC1=CC(=O)C2=C(O1)C=C(O)C=C2CC(O)=O	AWGUDSPRBOCEJK-UHFFFAOYSA-N	1.50233	0.587202	3.24516e-05	1	1.89284	up	6.26392e+06	5.82552e+06	5.63417e+06	5.51018e+06	7.04174e+06	6.88001e+06	4.16253e+06	4.03295e+06	3.74431e+06	4.02379e+06
Com_1396_neg	Pyrophosphate	-	N	H4O7P2	177.943	176.936	0.0388909	[M-H]-	1.386	0.820659	2	C18	Homogeneous non-metal compounds	均相非金属化合物	Non-metal oxoanionic compounds	非金属含氧阴离子化合物	Non-metal pyrophosphates	非金属焦磷酸盐	"14000-31-8"	HMDB0000250	Homogeneous non-metal compounds	Non-metal oxoanionic compounds	Non-metal pyrophosphates	Diphosphate; Diphosphoric acid; Pyrophosphate; Pyrophosphoric acid; PPi	C00013	map00052;map00780;map00380;map00760;map00640;map00340;map00250;map00240;map00130;map00910;map00071;map00100;map00500;map00360;map00562;map00770;map00650;map00120;map00230;map00051;map00190;map05012;map00520;map00920;map00620;map00270;map00260;map00450;map00740;map00330	-	-	-	-	1023	OP(O)(=O)OP(O)(O)=O	XPPKVPWEQAFLFU-UHFFFAOYSA-N	2.13141	1.09181	3.70135e-05	1	2.28543	up	3.91457e+09	3.9318e+09	3.52661e+09	3.45412e+09	5.35858e+09	5.29849e+09	1.5662e+09	1.61268e+09	2.15488e+09	2.03344e+09
Com_119_pos	L-Aspartic acid	L-天冬氨酸	P	C4H7NO4	133.038	134.045	0.826155	[M+H]+	1.334	0.977445	1	C18	Organic acids and derivatives	有机酸及其衍生物	Carboxylic acids and derivatives	羧酸及其衍生物	Amino acids, peptides, and analogues	氨基酸、肽和类似物	"56-84-8"	HMDB0000191	Organic acids and derivatives	Carboxylic acids and derivatives	Amino acids, peptides, and analogues	L-Aspartate; L-Aspartic acid; 2-Aminosuccinic acid; L-Asp	C00049	map00220;map00250;map00260;map00261;map00270;map00300;map00340;map00410;map00460;map00710;map00760;map00770;map00970;map01060;map01064;map01070;map01100;map01110;map01120;map01130	-	-	-	-	5960	N[C@@H](CC(O)=O)C(O)=O	CKLJMWTZIZZHCS-REOHCLBHSA-N	0.556032	-0.846761	3.86388e-05	1	2.84254	down	6.4651e+08	7.50777e+08	6.19322e+08	6.43277e+08	7.06966e+08	6.95042e+08	1.03892e+09	9.80592e+08	1.31269e+09	1.41158e+09
Com_3221_neg	Ptilosteroid B	-	N	C21H34O7S	430.203	429.196	1.13758	[M-H]-	6.084	0.573619	2	C18	Lipids and lipid-like molecules	脂质和类脂分子	Steroids and steroid derivatives	类固醇和类固醇衍生物	Sulfated steroids	硫酸化类固醇	-	-	-	-	-	-	-	-	LMST02030213	Sterol Lipids [ST]	Steroids [ST02]	C21 steroids (gluco/mineralocorticoids, progestogins) and derivatives [ST0203]	-	CC12CCC3C(C1CC(C2C=C)O)CCC4C3(CC(C(C4O)O)OS(=O)(=O)O)C	PALXRPIPFWOBFC-QCNKIUQCSA-N	0.553161	-0.854228	3.95668e-05	1	1.89544	down	2.41413e+06	2.09594e+06	2.01928e+06	1.85458e+06	1.84349e+06	1.97166e+06	3.8149e+06	3.12532e+06	3.98437e+06	4.457e+06
Com_2104_neg	Ancistroquinone D	-	N	C13H12O6	264.063	263.056	0.664714	[M-H]-	5.391	0.664835	2	C18	Benzenoids	苯类化合物	Naphthalenes	萘类	Naphthoquinones	萘醌类	-	-	-	-	-	-	-	-	-	-	-	-	-	CC1=C(C2=C(C(=C(C=C2O)OC)OC)C(=O)C1=O)O	LLBZBMMZXRKYSM-UHFFFAOYSA-N	0.518082	-0.948746	4.04803e-05	1	1.72001	down	4.87754e+07	5.4618e+07	5.21343e+07	5.30492e+07	3.72422e+07	3.7579e+07	9.54981e+07	9.52492e+07	8.05163e+07	7.89428e+07
Com_4898_pos	19-Hydroxyconopharyngine	-	P	C23H30N2O6	430.21	431.217	0.936643	[M+H]+	9.24	-	3	C18	Alkaloids and derivatives	生物碱及其衍生物	Ibogan-type alkaloids	Ibogan型生物碱	-	-	-	-	-	-	-	-	-	-	-	-	-	-	-	CCC1CC2CC3(C1N(C2O)CCC4(C3=NC5=CC(=C(C=C54)OC)OC)O)C(=O)OC	LXBNNYYLVRZZCZ-YBRYQPLPSA-N	2.74297	1.45574	4.0526e-05	1	2.46555	up	3.59116e+08	4.316e+08	4.51142e+08	4.6652e+08	6.87214e+08	6.99459e+08	1.66455e+08	1.52064e+08	1.55932e+08	1.77051e+08
Com_4637_pos	Dercitamide	-	P	C21H18N4OS	374.12	375.127	1.65819	[M+H]+	5.496	0.706264	2	C18	Organoheterocyclic compounds	有机杂环化合物	Quinolines and derivatives	喹啉及其衍生物	Benzoquinolines	苯并喹啉类	-	-	-	-	-	-	-	-	-	-	-	-	-	CCC(=O)NCCC1=C2C3=C(C=CN=C3C4=C1SC=N4)C5=CC=CC=C5N2	OHRPKUDJMIHDKF-UHFFFAOYSA-N	0.649438	-0.622736	4.34065e-05	1	1.41569	down	1.05934e+08	1.1323e+08	1.00618e+08	1.07175e+08	8.86552e+07	9.001e+07	1.70533e+08	1.6997e+08	1.32547e+08	1.34939e+08
Com_929_pos	gamma-Glutamylleucine	Gamma-谷氨酰亮氨酸	P	C11H20N2O5	260.137	261.145	1.14836	[M+H]+	5.366	0.994871	1	C18	Organic acids and derivatives	有机酸及其衍生物	Carboxylic acids and derivatives	羧酸及其衍生物	Amino acids, peptides, and analogues	氨基酸、肽和类似物	"2566-39-4"	HMDB0011171	Organic acids and derivatives	Carboxylic acids and derivatives	Amino acids, peptides, and analogues	-	-	-	-	-	-	-	151023	CC(C)CC(C(=O)O)NC(=O)CCC(C(=O)O)N	MYFMARDICOWMQP-YUMQZZPRSA-N	0.627444	-0.672442	4.68418e-05	1	1.87072	down	2.92969e+08	3.4085e+08	3.77018e+08	3.40787e+08	3.66827e+08	3.68071e+08	4.71643e+08	4.69987e+08	5.60251e+08	5.97396e+08
Com_2389_neg	6-Tuliposide B	6-郁金香苷B	N	C11H18O9	294.095	293.088	1.62877	[M-H]-	2.061	-	3	C18	Lipids and lipid-like molecules	脂质和类脂分子	Saccharolipids	糖脂	-	-	-	-	-	-	-	-	C21186	-	-	-	-	-	-	C=C(C(CO)O)C(=O)OCC1C(C(C(C(O1)O)O)O)O	FMHJNIRDGYFPEC-CHICSPHLSA-N	1.83826	0.878343	4.75202e-05	1	1.43753	up	2.08783e+06	2.29027e+06	1.58892e+06	1.7169e+06	2.19298e+06	2.00718e+06	837475	909563	1.12999e+06	1.10739e+06
Com_3493_neg	14,15-DIHYDROAJUGAPITIN	-	N	C29H44O10	552.293	551.287	0.919717	[M-H]-	6.057	0.71489	2	C18	Organic acids and derivatives	有机酸及其衍生物	Carboxylic acids and derivatives	羧酸及其衍生物	Tricarboxylic acids and derivatives	三羧酸及其衍生物	-	-	-	-	-	-	-	-	-	-	-	-	-	CCC(C)C(=O)OC1C(CC2C(C(CC(C2(C13CO3)COC(=O)C)OC(=O)C)C)(C)C4CC5CCOC5O4)O	XMVULWKEVGKECE-DBNYLVSFSA-N	0.589762	-0.761796	5.13896e-05	1	2.20598	down	2.45296e+06	3.07695e+06	3.38746e+06	3.08976e+06	2.72111e+06	2.69684e+06	5.18283e+06	5.31913e+06	5.19572e+06	3.75578e+06
Com_2265_neg	1,1-Bis(p-chlorophenyl)-2-chloroethene	1,1-双(对氯苯基)-2-氯乙烯	N	C14H9Cl3	281.977	280.971	3.44974	[M-H]-	2.211	-	3	C18	Benzenoids	苯类化合物	Benzene and substituted derivatives	苯及其取代衍生物	Diphenylmethanes	二苯甲烷	"-"	HMDB0250897	Benzenoids	Benzene and substituted derivatives	Diphenylmethanes	1-Chloro-2,2-bis(4'-chlorophenyl)ethylene; DDMU	C06637	-	-	-	-	-	98491	ClC=C(C1=CC=C(Cl)C=C1)C1=CC=C(Cl)C=C1	LNKQQZFLNUVWQQ-UHFFFAOYSA-N	2.19082	1.13147	5.24589e-05	1	1.90696	up	1.53061e+07	1.63187e+07	1.61515e+07	1.64148e+07	1.91804e+07	1.81486e+07	6.02941e+06	6.11433e+06	7.82776e+06	7.65706e+06
Com_2216_neg	Ranunculin	-	N	C11H16O8	276.085	275.077	0.44813	[M-H]-	5.619	-	3	C18	Organic oxygen compounds	有机氧化合物	Organooxygen compounds	有机氧化合物	Carbohydrates and carbohydrate conjugates	碳水化合物和碳水化合物结合物	-	-	-	-	-	-	C08512	-	-	-	-	-	-	C1=CC(=O)OC1COC2C(C(C(C(O2)CO)O)O)O	TYWXNGXVSZRXNA-NVZSGMJQSA-N	0.232769	-2.10303	5.32677e-05	1	2.15746	down	518930	480937	588705	659117	661030	369136	3.06387e+06	3.17798e+06	2.22463e+06	2.83066e+06
Com_2959_neg	Psoralenoside	补骨脂葡萄糖苷	N	C17H18O9	366.095	365.088	1.1454	[M-H]-	5.725	0.763142	2	C18	Organic oxygen compounds	有机氧化合物	Organooxygen compounds	有机氧化合物	Carbohydrates and carbohydrate conjugates	碳水化合物和碳水化合物结合物	"905954-17-8"	HMDB0256901	Organic oxygen compounds	Organooxygen compounds	Carbohydrates and carbohydrate conjugates	-	-	-	-	-	-	-	-	C1=COC2=CC(=C(C=C21)C=CC(=O)O)OC3C(C(C(C(O3)CO)O)O)O	XRLPSAYLYDMYGX-UETKAVOHSA-N	1.50075	0.585683	6.03127e-05	1	2.12824	up	2.3896e+07	2.34306e+07	2.24219e+07	2.2323e+07	2.27956e+07	2.25939e+07	1.4145e+07	1.39966e+07	1.43675e+07	1.48438e+07
Com_3120_neg	(9S,10S)-10-Hydroxy-9-(phosphonooxy)octadecanoate	-	N	C18H37O7P	396.228	395.221	0.831704	[M-H]-	9.061	0.923935	2	C18	Lipids and lipid-like molecules	脂质和类脂分子	Fatty Acyls	脂肪酰类	Fatty acids and conjugates	脂肪酸和结合物	-	HMDB0059632	Lipids and lipid-like molecules	Fatty Acyls	Fatty acids and conjugates	-	C15989	-	LMFA00000008	Fatty Acyls [FA]	Other Fatty Acyls [FA00]	_	-	CCCCCCCCC(C(CCCCCCCC(=O)O)OP(=O)(O)O)O	UELBXEKQONEDKM-IRXDYDNUSA-N	1.56063	0.64213	6.08815e-05	1	2.354	up	5.72435e+07	6.18378e+07	6.41664e+07	6.27942e+07	5.01957e+07	4.75986e+07	4.00294e+07	3.90702e+07	3.30784e+07	3.1895e+07
Com_1838_neg	Isopropyl-beta-D-thiogalactopyranoside	异丙基-β-D-硫代半乳糖苷(IPTG)	N	C9H18O5S	238.088	237.08	0.960602	[M-H]-	5.204	-	3	C18	Organic oxygen compounds	有机氧化合物	Organooxygen compounds	有机氧化合物	Carbohydrates and carbohydrate conjugates	碳水化合物和碳水化合物结合物	"367-93-1"	HMDB0253575	Organic oxygen compounds	Organooxygen compounds	Carbohydrates and carbohydrate conjugates	-	-	-	-	-	-	-	552632	CC(C)SC1OC(CO)C(O)C(O)C1O	BPHPUYQFMNQIOC-UHFFFAOYSA-N	1.84431	0.88308	6.42343e-05	1	1.81193	up	1.37251e+08	1.36394e+08	1.13185e+08	1.09325e+08	1.54731e+08	1.44151e+08	6.96644e+07	6.79773e+07	7.42508e+07	7.22863e+07
Com_3747_pos	N,N'-bis[(S)-1-methoxycarbonylethyl]fumaric diamide	N,N'-双[(S)-1-甲氧羰基乙基]富马二酰胺	P	C12H18N2O6	286.116	287.124	0.473486	[M+H]+	1.344	-	3	C18	-	-	-	-	-	-	"-"	-	-	-	-	-	-	-	-	-	-	-	-	[H]\C(=C(\[H])C(O)=N[C@@]([H])(C)C(=O)OC)C(O)=N[C@@]([H])(C)C(=O)OC	NZYZLYFPFACZFH-JBGJSGBSSA-N	1.78996	0.839927	6.54576e-05	1	1.68786	up	3.99596e+07	4.29012e+07	4.2884e+07	4.62256e+07	3.05216e+07	3.35503e+07	2.24184e+07	1.98733e+07	1.99735e+07	2.5058e+07
Com_856_pos	2-(2-Phenylethyl)chromone	2-苯乙基-4H-色烯-4-酮	P	C17H14O2	250.099	251.107	1.87142	[M+H]+	2.571	-	3	C18	Organoheterocyclic compounds	有机杂环化合物	Benzopyrans	苯并吡喃类	1-benzopyrans	1-苯并吡喃	"61828-53-3"	-	-	-	-	-	C09007	-	-	-	-	-	-	C1=CC=C(C=C1)CCC2=CC(=O)C3=CC=CC=C3O2	VNZNWFQJBFLELF-UHFFFAOYSA-N	0.210529	-2.24791	6.61905e-05	1	1.42515	down	4.55911e+06	5.44268e+06	3.19277e+06	3.30335e+06	2.37966e+06	1.53513e+06	2.17144e+07	2.16948e+07	1.46339e+07	1.50948e+07
Com_1426_neg	1-Methoxy-3-myodesertene	-	N	C11H18O2	182.131	181.123	0.580074	[M-H]-	8.033	-	3	C18	Lipids and lipid-like molecules	脂质和类脂分子	Prenol lipids	异戊烯醇脂	Monoterpenoids	单萜类	-	-	-	-	-	-	-	-	-	-	-	-	-	CC1CCC2C1C(OC=C2C)OC	IGZUHQCEDUZXSS-QCNRFFRDSA-N	0.434096	-1.20391	6.77098e-05	1	2.35511	down	1.24875e+06	1.6373e+06	1.2753e+06	1.4217e+06	1.38821e+06	1.52118e+06	3.67148e+06	3.92821e+06	3.94455e+06	3.04e+06
Com_3572_pos	Decarbamoylneosaxitoxin	-	P	C9H16N6O4	272.123	273.131	2.42085	[M+H]+	5.636	-	3	C18	Phenylpropanoids and polyketides	苯丙素类和聚酮类	Saxitoxins, gonyautoxins, and derivatives	石房蛤毒素、膝沟藻毒素及其衍生物	-	-	"68683-58-9"	HMDB0033663	Phenylpropanoids and polyketides	Saxitoxins, gonyautoxins, and derivatives	-	-	-	-	-	-	-	-	73001424	OCC1C2NC(=N)NC22N(CCC2(O)O)C(=N)N1O	KUMXVBFFVVLQFX-UHFFFAOYSA-N	0.631284	-0.663638	6.87688e-05	1	2.19676	down	6.42994e+06	7.69947e+06	7.35905e+06	7.61278e+06	7.98969e+06	7.69982e+06	1.38693e+07	1.17627e+07	1.21654e+07	1.29199e+07
Com_5244_pos	euphodendroidin U	-	P	C30H44O11	580.288	603.278	0.482175	[M+Na]+	6.216	0.579133	2	C18	Lipids and lipid-like molecules	脂质和类脂分子	Prenol lipids	异戊烯醇脂	Diterpenoids	二萜类	-	-	-	-	-	-	-	-	-	-	-	-	-	O=C(OC1C=C(C)C(OC(=O)C(C)C)C2C(OC(=O)C)C(O)(C)CC2(O)C(=O)C(C=CC(C)(C)C1OC(=O)C)C)C	MQBWTDWAWPAFCU-ZLZBEGDCSA-N	0.540448	-0.887773	7.66171e-05	1	1.40093	down	2.49457e+07	2.85636e+07	3.32006e+07	3.36842e+07	2.27081e+07	2.38276e+07	4.95079e+07	4.79857e+07	4.67977e+07	5.21408e+07
Com_2889_neg	6,7-Dihydroxydihydrolinalool 3-O-beta-glucopyranoside	6,7-二羟基二氢芳樟醇 3-O-β-葡萄吡喃苷	N	C16H30O8	350.194	349.187	1.00254	[M-H]-	5.651	0.650218	2	C18	Lipids and lipid-like molecules	脂质和类脂分子	Fatty Acyls	脂肪酰类	Fatty acyl glycosides	脂肪酰糖苷	-	-	-	-	-	-	-	-	-	-	-	-	-	CC(C)(C(CCC(C)(C=C)OC1C(C(C(C(O1)CO)O)O)O)O)O	BWEHDKNACKAKFC-MLTAZUAZSA-N	2.02709	1.01941	7.66565e-05	1	1.50328	up	1.79366e+07	1.76085e+07	1.95468e+07	1.97292e+07	2.65112e+07	2.73054e+07	1.19621e+07	1.16023e+07	9.19433e+06	9.87972e+06
Com_2549_neg	O-Ethyl S,S-diphenyl phosphorodithioate	敌瘟磷	N	C14H15O2PS2	310.025	309.019	2.95724	[M-H]-	5.463	-	3	C18	Benzenoids	苯类化合物	Benzene and substituted derivatives	苯及其取代衍生物	-	-	"17109-49-8"	HMDB0031781	Benzenoids	Benzene and substituted derivatives	-	-	C14436	-	-	-	-	-	28292	CCOP(=O)(SC1=CC=CC=C1)SC1=CC=CC=C1	AWZOLILCOUMRDG-UHFFFAOYSA-N	1.95748	0.968995	7.98015e-05	1	1.76205	up	7.82067e+06	6.78862e+06	5.35675e+06	5.62736e+06	6.43259e+06	5.83311e+06	3.28391e+06	2.51773e+06	3.15373e+06	2.52437e+06
Com_1621_pos	Harpagide	哈巴苷	P	C15H24O10	364.137	387.126	0.292612	[M+Na]+	5.286	0.629832	1	C18	Lipids and lipid-like molecules	脂质和类脂分子	Prenol lipids	异戊烯醇脂	Terpene glycosides	萜烯糖苷	"6926-08-5"	HMDB0242331	Lipids and lipid-like molecules	Prenol lipids	Terpene glycosides	-	-	-	-	-	-	-	4678529	CC1(O)CC(O)C2(O)C=COC(OC3OC(CO)C(O)C(O)C3O)C12	XUWSHXDEJOOIND-UHFFFAOYSA-N	1.8619	0.896777	8.37231e-05	1	1.17246	up	1.40397e+08	1.56113e+08	1.38031e+08	1.32188e+08	1.98743e+08	1.96931e+08	7.44213e+07	7.02893e+07	8.74892e+07	9.14767e+07
Com_410_neg	Ribose 5-phosphate	核糖-5-磷酸	N	C5H11O8P	230.019	229.012	1.55447	[M-H]-	1.413	0.816619	1	C18	Organic oxygen compounds	有机氧化合物	Organooxygen compounds	有机氧化合物	Carbohydrates and carbohydrate conjugates	碳水化合物和碳水化合物结合物	"207671-46-3"	HMDB0257215	Organic oxygen compounds	Organooxygen compounds	Carbohydrates and carbohydrate conjugates	-	-	-	-	-	-	-	77982	C(C(C(C(C=O)O)O)O)OP(=O)(O)O	PPQRONHOSHZGFQ-LMVFSUKVSA-N	1.65456	0.726448	8.87876e-05	1	2.32915	up	5.57399e+07	6.0463e+07	5.75755e+07	6.0129e+07	7.44419e+07	6.87035e+07	3.82602e+07	3.87178e+07	3.85947e+07	3.75706e+07
Com_5026_pos	andrastin A	-	P	C28H38O7	486.262	487.269	0.982138	[M+H]+	6.824	0.639187	2	C18	Lipids and lipid-like molecules	脂质和类脂分子	Steroids and steroid derivatives	类固醇和类固醇衍生物	Steroid esters	类固醇酯	-	-	-	-	-	-	-	-	-	-	-	-	-	O=CC12CCC(OC(=O)C)C(C)(C)C2CCC3(C)C1C=C(C)C4(C(=O)C(C(=O)C43C(=O)OC)C)C	GRBXNADBNJGZRK-GJEDHNSHSA-N	0.623532	-0.681464	8.98923e-05	1	1.48859	down	5.9514e+06	6.72298e+06	6.29944e+06	6.30808e+06	4.84655e+06	5.23528e+06	9.18818e+06	7.45375e+06	1.0002e+07	8.91948e+06
Com_1058_pos	alpha-Linolenic acid	十八碳三烯酸(顺-9,12,15)/α-亚麻酸	P	C18H30O2	278.225	279.232	1.01145	[M+H]+	9.583	0.987971	1	C18	Lipids and lipid-like molecules	脂质和类脂分子	Fatty Acyls	脂肪酰类	Lineolic acids and derivatives	亚麻酸及其衍生物	"463-40-1"	HMDB0001388	Lipids and lipid-like molecules	Fatty Acyls	Lineolic acids and derivatives	(9Z,12Z,15Z)-Octadecatrienoic acid; alpha-Linolenic acid; 9,12,15-Octadecatrienoic acid; Linolenate; alpha-Linolenate	C06427	map00592;map01040;map01060;map01070;map01100;map01110	LMFA01030152	Fatty Acyls [FA]	Fatty Acids and Conjugates [FA01]	Unsaturated fatty acids [FA0103]	5280934	CC\C=C/C\C=C/C\C=C/CCCCCCCC(O)=O	DTOSIQBPPRVQHS-PDBXOOCHSA-N	0.543645	-0.879264	9.04972e-05	1	1.14003	down	6.98678e+07	6.06088e+07	4.4271e+07	5.37152e+07	6.88403e+07	6.93658e+07	9.90953e+07	1.09782e+08	9.96923e+07	1.11403e+08
Com_2230_neg	2-C-Methyl-D-erythritol 2,4-cyclodiphosphate	-	N	C5H12O9P2	277.996	276.989	0.936073	[M-H]-	1.519	0.760781	2	C18	Organic oxygen compounds	有机氧化合物	Organic oxoanionic compounds	有机含氧阴离子化合物	Organic pyrophosphates	有机焦磷酸盐	"143488-44-2"	-	-	-	-	2-C-Methyl-D-erythritol 2,4-cyclodiphosphate; 3-Methyl-1,2,3,4-tetrahydroxybutane-1,3-cyclic bisphosphate	C11453	map00900;map01110;map01100;map01130	-	-	-	-	-	CC1(C(COP(=O)(OP(=O)(O1)O)O)O)CO	SFRQRNJMIIUYDI-UHNVWZDZSA-N	1.70051	0.76597	9.28073e-05	1	1.75953	up	2.17677e+07	2.0773e+07	2.20273e+07	2.03182e+07	2.79182e+07	2.59302e+07	1.03483e+07	1.23011e+07	1.38847e+07	1.37012e+07
Com_1683_neg	5,7-Dihydroxy-2,6,8-trimethylchromone	5,7-二羟基-2,6,8-三甲基色酮	N	C12H12O4	220.074	219.066	0.524107	[M-H]-	5.411	0.692313	2	C18	Organoheterocyclic compounds	有机杂环化合物	Benzopyrans	苯并吡喃类	1-benzopyrans	1-苯并吡喃	-	-	-	-	-	-	-	-	-	-	-	-	-	O=C1C=C(OC2=C1C(O)=C(C(O)=C2C)C)C	ODNMTIVRLHXQTE-UHFFFAOYSA-N	0.450498	-1.15041	9.6666e-05	1	1.89081	down	7.01983e+07	7.10153e+07	7.31981e+07	7.2092e+07	5.76976e+07	5.591e+07	1.75026e+08	1.70555e+08	1.13139e+08	1.09556e+08
Com_2781_neg	3-Bromo-4-chloro-7(14)-chamigren-9-ol	-	N	C15H24BrClO	334.07	333.062	1.46488	[M-H]-	5.687	0.597483	2	C18	Lipids and lipid-like molecules	脂质和类脂分子	Prenol lipids	异戊烯醇脂	Sesquiterpenoids	倍半萜类	-	-	-	-	-	-	-	-	-	-	-	-	-	CC1(CC(CC(=C)C12CCC(C(C2)Cl)(C)Br)O)C	CXJOFWKRIFZNNT-NZBPQXDJSA-N	1.68033	0.748746	9.67983e-05	1	1.72694	up	2.03842e+07	2.0022e+07	1.783e+07	1.73028e+07	2.49376e+07	2.37533e+07	1.20966e+07	1.19935e+07	1.37046e+07	1.31779e+07
Com_716_pos	Prolylhydroxyproline	4-羟基-1-L-脯氨酰-L-脯氨酸	P	C10H16N2O4	228.111	229.119	0.878251	[M+H]+	1.458	0.661861	1	C18	Organic acids and derivatives	有机酸及其衍生物	Carboxylic acids and derivatives	羧酸及其衍生物	Amino acids, peptides, and analogues	氨基酸、肽和类似物	"18684-24-7"	HMDB0006695	Organic acids and derivatives	Carboxylic acids and derivatives	Amino acids, peptides, and analogues	-	-	-	-	-	-	-	11902892	O[C@@H]1C[C@H](N(C1)C(=O)[C@@H]1CCCN1)C(O)=O	ONPXCLZMBSJLSP-CSMHCCOUSA-N	8.16021	3.02861	9.70719e-05	1	2.43455	up	4.51197e+06	5.44466e+06	6.49785e+06	5.53305e+06	2.1676e+06	2.01614e+06	434954	244207	205086	1.32532e+06
Com_2512_neg	Ser Ile Ser	丝氨酸-异亮氨酸-丝氨酸	N	C12H23N3O6	305.159	304.152	1.1929	[M-H]-	5.176	0.585904	2	C18	Organic acids and derivatives	有机酸及其衍生物	Carboxylic acids and derivatives	羧酸及其衍生物	Amino acids, peptides, and analogues	氨基酸、肽和类似物	-	-	-	-	-	-	-	-	-	-	-	-	-	CCC(C)C(C(=O)NC(CO)C(=O)O)NC(=O)C(CO)N	UIPXCLNLUUAMJU-JBDRJPRFSA-N	1.53445	0.617723	0.000103091	1	1.03863	up	3.625e+06	4.91107e+06	3.47763e+06	3.53103e+06	3.80397e+06	3.89769e+06	2.03918e+06	2.52117e+06	2.70851e+06	2.68353e+06
Com_1105_pos	Indirubin	靛玉红	P	C16H10N2O2	262.074	285.064	2.01739	[M+Na]+	2.58	0.522372	2	C18	Organoheterocyclic compounds	有机杂环化合物	Indoles and derivatives	吲哚及其衍生物	Indolines	吲哚啉	"479-41-4"	HMDB0240743	Organoheterocyclic compounds	Indoles and derivatives	Indolines	-	-	-	-	-	-	-	5359405	O=C1NC2=CC=CC=C2\C1=C1/NC2=CC=CC=C2C1=O	CRDNMYFJWFXOCH-BUHFOSPRSA-N	0.295768	-1.75746	0.000104041	1	1.13232	down	9.28501e+06	1.05023e+07	7.47151e+06	6.81381e+06	3.64054e+06	7.34659e+06	3.1827e+07	3.11498e+07	2.29755e+07	2.47309e+07
Com_160_neg	2,4,6-Trihydroxybenzoic acid	2,4,6-三羟基苯甲酸	N	C7H6O5	170.022	169.014	0.968603	[M-H]-	4.903	0.986594	1	C18	Benzenoids	苯类化合物	Benzene and substituted derivatives	苯及其取代衍生物	Benzoic acids and derivatives	苯甲酸及其衍生物	"83-30-7"	HMDB0029649	Benzenoids	Benzene and substituted derivatives	Benzoic acids and derivatives	-	-	-	-	-	-	-	66520	OC(=O)C1=C(O)C=C(O)C=C1O	IBHWREHFNDMRPR-UHFFFAOYSA-N	2.59793	1.37736	0.000115464	1	2.19492	up	3.83422e+08	3.8153e+08	3.32627e+08	3.32702e+08	2.48112e+08	1.9431e+08	9.73225e+07	1.30707e+08	1.18481e+08	1.16258e+08
Com_1616_pos	(+)-Secoisolariciresinol	开环异落叶松脂素	P	C20H26O6	362.173	385.163	1.34804	[M+Na]+	6.086	0.767179	1	C18	Lignans, neolignans and related compounds	木脂素、新木脂素及相关化合物	Dibenzylbutane lignans	二苄基丁烷木脂素	Dibenzylbutanediol lignans	二苄基丁二醇木脂素	"145265-02-7"	-	-	-	-	-	C20456	-	-	-	-	-	-	COC1=C(C=CC(=C1)CC(CO)C(CC2=CC(=C(C=C2)O)OC)CO)O	PUETUDUXMCLALY-HZPDHXFCSA-N	0.53783	-0.894779	0.000118367	1	1.39182	down	2.45172e+06	2.9233e+06	2.57909e+06	2.35562e+06	2.96683e+06	3.60291e+06	6.33843e+06	5.48328e+06	5.27144e+06	5.87996e+06
Com_1268_pos	Glutathione	谷胱甘肽	P	C10H17N3O6S	307.084	308.091	0.298848	[M+H]+	5.05	0.913938	2	C18	Organic acids and derivatives	有机酸及其衍生物	Carboxylic acids and derivatives	羧酸及其衍生物	Amino acids, peptides, and analogues	氨基酸、肽和类似物	"70-18-8"	HMDB0000125	Organic acids and derivatives	Carboxylic acids and derivatives	Amino acids, peptides, and analogues	Glutathione; 5-L-Glutamyl-L-cysteinylglycine; N-(N-gamma-L-Glutamyl-L-cysteinyl)glycine; gamma-L-Glutamyl-L-cysteinyl-glycine; GSH; Reduced glutathione	C00051	map00270;map00480;map01100;map02010;map04216;map04918;map04976	-	-	-	-	124886	N[C@@H](CCC(=O)N[C@@H](CS)C(=O)NCC(O)=O)C(O)=O	RWSXRVCMGQZWBV-WDSKDSINSA-N	2.69902	1.43244	0.00011974	1	1.09414	up	1.2111e+07	1.40285e+07	1.47026e+07	1.32097e+07	2.24154e+07	2.23954e+07	5.52802e+06	4.75803e+06	4.48997e+06	4.79492e+06
Com_3267_neg	3beta-Acetoxyeriocasin D	-	N	C24H34O8	450.225	449.217	1.46087	[M-H]-	5.045	-	3	C18	Lipids and lipid-like molecules	脂质和类脂分子	Steroids and steroid derivatives	类固醇和类固醇衍生物	Hydroxysteroids	羟基类固醇	-	-	-	-	-	-	-	-	-	-	-	-	-	CC(=O)OCC1(C(CC(C2(C1C(C(=O)C3C2CCC(C3)C(=C)C=O)O)C)O)OC(=O)C)C	MTEJSIXALGJBGG-JWWKOUDBSA-N	2.82502	1.49826	0.000124467	1	2.39366	up	854112	839688	714625	541629	716118	550638	243476	311096	128971	222857
Com_1445_pos	Artemotil	蒿乙醚	P	C17H28O5	312.194	335.183	0.500998	[M+Na]+	6.617	-	3	C18	Lipids and lipid-like molecules	脂质和类脂分子	Prenol lipids	异戊烯醇脂	Sesquiterpenoids	倍半萜类	"75887-54-6"	-	-	-	-	-	-	-	-	-	-	-	3000469	CCOC1C(C2CCC(C3C24C(O1)OC(CC3)(OO4)C)C)C	NLYNIRQVMRLPIQ-XQLAAWPRSA-N	0.633673	-0.65819	0.000124632	1	1.44777	down	2.00143e+08	2.26032e+08	2.56877e+08	2.89877e+08	2.8085e+08	2.71527e+08	3.77477e+08	3.99603e+08	3.39972e+08	3.89773e+08
Com_2634_pos	4-HYDROXY-2-QUINOLINECARBOXYLIC ACID	4-羟基-2-喹啉羧酸	P	C10H7NO3	189.043	190.05	1.77738	[M+H]+	5.351	-	3	C18	Organoheterocyclic compounds	有机杂环化合物	Quinolines and derivatives	喹啉及其衍生物	Quinoline carboxylic acids	喹啉羧酸	-	HMDB0000715	Organoheterocyclic compounds	Quinolines and derivatives	Quinoline carboxylic acids	4-Hydroxy-2-quinolinecarboxylic acid; Kynurenic acid; Kynurenate	C01717	map00380;map01100	-	-	-	-	-	O=C(O)C1=CC(=O)C=2C=CC=CC2N1	HCZHHEIFKROPDY-UHFFFAOYSA-N	0.287916	-1.79628	0.000125974	1	2.25043	down	3.52972e+06	3.74442e+06	3.50835e+06	3.74421e+06	2.46903e+06	2.72466e+06	1.73597e+07	1.68765e+07	8.43849e+06	8.4183e+06
Com_3191_neg	15,17-Epoxy-16-hydroxy macrolactin A	-	N	C24H34O6	418.236	417.229	0.647243	[M-H]-	7.62	0.504878	2	C18	Phenylpropanoids and polyketides	苯丙素类和聚酮类	Macrolides and analogues	大环内酯类及其类似物	-	-	-	-	-	-	-	-	-	-	-	-	-	-	56925801	CC1CCCC=CC2C(C(O2)CC(CC=CC=CC(CC=CC=CC(=O)O1)O)O)O	YWWAYEWLZVNRNN-CUHPGSETSA-N	4.43252	2.14813	0.000127082	1	1.36556	up	1.35212e+07	1.24964e+07	1.30538e+07	1.237e+07	2.73372e+07	2.54014e+07	1.79943e+06	2.27996e+06	5.43082e+06	5.48033e+06
Com_1738_neg	L-Glutamic acid 5-phosphate	-	N	C5H10NO7P	227.019	226.012	1.10403	[M-H]-	2.251	-	3	C18	Organic acids and derivatives	有机酸及其衍生物	Carboxylic acids and derivatives	羧酸及其衍生物	Amino acids, peptides, and analogues	氨基酸、肽和类似物	"13254-53-0"	HMDB0001228	Organic acids and derivatives	Carboxylic acids and derivatives	Amino acids, peptides, and analogues	L-Glutamyl 5-phosphate; L-Glutamate 5-phosphate	C03287	-	-	-	-	-	193475	N[C@@H](CCC(=O)OP(O)(O)=O)C(O)=O	PJRXVIJAERNUIP-VKHMYHEASA-N	3.91285	1.96822	0.000130536	1	1.78758	up	1.11587e+06	1.09347e+06	1.74979e+06	1.90765e+06	2.04969e+06	2.09126e+06	726029	603109	272932	301089
Com_5406_pos	DG(a-15:0/5-iso PGF2VI/0:0)	二酰基甘油(a-15:0/5-iso PGF2VI/0:0)	P	C36H64O8	624.46	647.45	1.05693	[M+Na]+	10.992	-	3	C18	-	-	-	-	-	-	"-"	HMDB0297567	-	-	-	-	-	-	-	-	-	-	-	CCCCC[C@@H](O)\C=C\[C@H]1[C@H](O)C[C@H](O)[C@H]1C\C=C/CC(=O)O[C@@H](CO)COC(=O)CCCCCCCCCCC(C)CC	XDPFHBJPVFIUGM-OVIQYLCESA-N	0.448769	-1.15596	0.000133425	1	2.14346	down	4.18417e+07	3.54452e+07	4.50188e+07	5.19979e+07	4.55054e+07	6.56746e+07	1.31669e+08	1.33643e+08	1.1e+08	1.06103e+08
Com_874_neg	Gibberellin A19	赤霉素A19	N	C20H26O6	362.173	361.165	1.06607	[M-H]-	6.096	0.830778	1	C18	Lipids and lipid-like molecules	脂质和类脂分子	Prenol lipids	异戊烯醇脂	Diterpenoids	二萜类	"6980-44-5"	HMDB0036896	Lipids and lipid-like molecules	Prenol lipids	Diterpenoids	Gibberellin A19; Gibberellin 19	C02034	map00904	LMPR0104170039	Prenol Lipids [PR]	Isoprenoids [PR01]	C20 isoprenoids (diterpenes) [PR0104]	5460209	[H][C@@]12CC[C@]3(O)C[C@]1(CC3=C)[C@@H](C(O)=O)[C@@]1([H])[C@]2(CCC[C@@]1(C)C(O)=O)C=O	VNCQCPQAMDQEBY-YTJHIPEWSA-N	0.602407	-0.731189	0.000134806	1	1.94712	down	6.58494e+06	6.67426e+06	7.50426e+06	7.0492e+06	5.18135e+06	5.97954e+06	1.18612e+07	1.14622e+07	1.12506e+07	1.25456e+07
Com_1224_pos	Dehydroevodiamine	脱氢吴茱萸碱	P	C19H15N3O	301.122	302.13	3.07206	[M+H]+	5.105	-	3	C18	Organoheterocyclic compounds	有机杂环化合物	Diazanaphthalenes	二氮杂萘类	Benzodiazines	苯并二嗪类	"111664-82-5"	HMDB0250954	Organoheterocyclic compounds	Diazanaphthalenes	Benzodiazines	-	-	-	-	-	-	-	9817839	CN1C2=CC=CC=C2C(=O)N2CCC3=C4C=CC=CC4=NC3=C12	VXHNSVKJHXSKKM-UHFFFAOYSA-N	1.54854	0.630907	0.000142928	1	1.42971	up	1.18455e+07	1.26373e+07	9.6147e+06	9.51986e+06	1.25995e+07	1.232e+07	6.93326e+06	7.24118e+06	6.3071e+06	7.32821e+06
Com_222_pos	Iminodiacetic acid	亚氨基二乙酸	P	C4H7NO4	133.038	156.027	1.74029	[M+Na]+	1.309	0.592124	1	C18	Organic acids and derivatives	有机酸及其衍生物	Carboxylic acids and derivatives	羧酸及其衍生物	Amino acids, peptides, and analogues	氨基酸、肽和类似物	"142-73-4"	HMDB0011753	Organic acids and derivatives	Carboxylic acids and derivatives	Amino acids, peptides, and analogues	-	C19911	-	-	-	-	-	8897	OC(=O)CNCC(O)=O	NBZBKCUXIYYUSX-UHFFFAOYSA-N	0.215226	-2.21607	0.000144976	1	1.56069	down	2.18454e+06	2.39087e+06	1.55999e+06	1.15081e+06	1.18261e+06	2.22923e+06	1.23084e+07	1.2331e+07	8.02271e+06	8.12108e+06
Com_2881_pos	5-Carboxyvanillic acid	5-羧基香草酸	P	C9H8O6	212.032	213.04	1.02285	[M+H]+	6.825	0.581996	2	C18	Benzenoids	苯类化合物	Benzene and substituted derivatives	苯及其取代衍生物	Benzoic acids and derivatives	苯甲酸及其衍生物	-	-	-	-	-	-	C18338	map00627;map01120	-	-	-	-	-	COC1=CC(=CC(=C1O)C(=O)O)C(=O)O	NLSSJYQPZIQJNC-UHFFFAOYSA-N	0.5214	-0.939539	0.00015487	1	1.64627	down	1.42803e+06	1.45837e+06	1.85059e+06	1.27595e+06	1.6945e+06	1.65981e+06	2.30116e+06	2.4949e+06	2.80579e+06	2.87892e+06
Com_4375_pos	MG(16:1(9Z)/0:0/0:0)	单酰基甘油(16:1(9Z)/0:0/0:0)	P	C19H36O4	328.261	346.296	1.08031	[M+NH4]+	9.609	-	3	C18	Lipids and lipid-like molecules	脂质和类脂分子	Glycerolipids	甘油脂	Monoradylglycerols	单酰基甘油	"-"	HMDB0011565	Lipids and lipid-like molecules	Glycerolipids	Monoradylglycerols	-	-	-	-	-	-	-	53480976	[H][C@](O)(CO)COC(=O)CCCCCCC\C=C/CCCCCC	KVYUBFKSKZWZSV-ZEVQVBBLSA-N	0.555935	-0.847013	0.00015762	1	1.58924	down	4.79031e+06	4.99761e+06	3.87429e+06	3.97762e+06	3.8626e+06	3.84754e+06	9.44568e+06	7.95141e+06	8.04423e+06	8.18475e+06
Com_3230_neg	Plakortolide M	-	N	C26H40O5	432.288	431.281	0.819348	[M-H]-	10.725	-	3	C18	Benzenoids	苯类化合物	Phenols	酚类	1-hydroxy-2-unsubstituted benzenoids	1-羟基-2-未取代苯类化合物	-	-	-	-	-	-	-	-	-	-	-	-	-	CC1(CC2(C(CC(=O)O2)OO1)C)CCCCCCCCCCCCC3=CC=C(C=C3)O	QRPPIDRCLPPPDS-DMTNHVFBSA-N	0.357869	-1.4825	0.000172306	0.972222	1.10072	down	51465.3	60051.4	62245.9	42661.7	113582	59445.6	249107	177408	108101	171295
Com_1803_neg	norfentanyl	-	N	C14H20N2O	232.158	231.15	1.84094	[M-H]-	5.808	-	3	C18	Benzenoids	苯类化合物	Benzene and substituted derivatives	苯及其取代衍生物	Anilides	酰苯胺类	"-"	HMDB0061006	Benzenoids	Benzene and substituted derivatives	Anilides	-	-	-	-	-	-	-	259381	CCC(=O)N(C1CCNCC1)C1=CC=CC=C1	PMCBDBWCQQBSRJ-UHFFFAOYSA-N	2.56663	1.35988	0.000173889	1	1.22023	up	2.52369e+06	2.18489e+06	2.5794e+06	2.91773e+06	3.58484e+06	2.04861e+06	603024	946244	827777	1.10018e+06
Com_1098_pos	Guanosine	鸟苷	P	C10H13N5O5	283.092	284.099	0.402441	[M+H]+	3.595	0.999757	1	C18	Nucleosides, nucleotides, and analogues	核苷、核苷酸和类似物	Purine nucleosides	嘌呤核苷	-	-	"118-00-3"	HMDB0000133	Nucleosides, nucleotides, and analogues	Purine nucleosides	-	Guanosine	C00387	map00230;map01100	-	-	-	-	6802	NC1=NC2=C(N=CN2[C@@H]2O[C@H](CO)[C@@H](O)[C@H]2O)C(=O)N1	NYHBQMYGNKIUIF-UUOKFMHZSA-N	0.405327	-1.30284	0.000182474	1	1.82725	down	6.74887e+08	7.52573e+08	7.65342e+08	8.22357e+08	3.73722e+08	5.4829e+08	1.75235e+09	1.53541e+09	2.00393e+09	2.00521e+09
Com_1081_neg	Foscarnet	膦甲酸钠	N	CH3O5P	125.972	124.965	1.50038	[M-H]-	1.409	0.599455	2	C18	Organic acids and derivatives	有机酸及其衍生物	Organic phosphonic acids and derivatives	有机膦酸及其衍生物	Organic phosphonic acids	有机膦酸	"63585-09-1"	HMDB0014670	Organic acids and derivatives	Organic phosphonic acids and derivatives	Organic phosphonic acids	Phosphonoformate; Foscarmet; Foscarnet	C06456	map01130;map00440	-	-	-	-	3415	OC(=O)P(O)(O)=O	ZJAOAACCNHFJAH-UHFFFAOYSA-N	1.79592	0.844722	0.000197429	1	2.19976	up	4.32535e+07	4.02741e+07	3.44023e+07	3.58416e+07	5.50627e+07	5.05494e+07	1.90895e+07	1.99502e+07	2.68489e+07	2.39223e+07
Com_648_pos	Phenylalanylalanine	苯并氨酰丙氨酸	P	C12H16N2O3	236.116	219.113	1.23981	[M+H-H2O]+	5.424	0.630845	1	C18	Organic acids and derivatives	有机酸及其衍生物	Carboxylic acids and derivatives	羧酸及其衍生物	Amino acids, peptides, and analogues	氨基酸、肽和类似物	"3918-87-4"	HMDB0028988	Organic acids and derivatives	Carboxylic acids and derivatives	Amino acids, peptides, and analogues	-	-	-	-	-	-	-	5488196	C[C@H](NC(=O)[C@@H](N)CC1=CC=CC=C1)C(O)=O	MIDZLCFIAINOQN-WPRPVWTQSA-N	1.53091	0.614388	0.000208697	1	1.83186	up	1.13965e+07	1.24073e+07	1.15926e+07	1.15663e+07	1.17858e+07	1.32795e+07	8.88954e+06	9.31889e+06	7.56572e+06	7.29065e+06
Com_941_pos	Asp-glu	天冬氨酸-谷氨酸	P	C9H14N2O7	262.08	263.087	0.40668	[M+H]+	1.447	0.779843	1	C18	Organic acids and derivatives	有机酸及其衍生物	Carboxylic acids and derivatives	羧酸及其衍生物	Amino acids, peptides, and analogues	氨基酸、肽和类似物	"6157-06-8"	HMDB0028752	Organic acids and derivatives	Carboxylic acids and derivatives	Amino acids, peptides, and analogues	-	-	-	-	-	-	-	151403	C(CC(=O)O)C(C(=O)O)NC(=O)C(CC(=O)O)N	CKAJHWFHHFSCDT-WHFBIAKZSA-N	0.589775	-0.761765	0.000212258	1	2.24402	down	2.50164e+07	2.77362e+07	2.34851e+07	2.53222e+07	2.01945e+07	1.95681e+07	4.01127e+07	3.54144e+07	4.63988e+07	5.04659e+07
Com_1137_neg	Phosphonoacetate	膦酰基乙酸	N	C2H5O5P	139.987	138.98	0.91551	[M-H]-	1.413	-	3	C18	Organic acids and derivatives	有机酸及其衍生物	Organic phosphonic acids and derivatives	有机膦酸及其衍生物	Organic phosphonic acids	有机膦酸	"4408-78-0"	HMDB0004110	Organic acids and derivatives	Organic phosphonic acids and derivatives	Organic phosphonic acids	Phosphonoacetate; Phosphonoacetic acid; Fosfonet	C05682	map01120;map00440	-	-	-	-	546	OC(=O)CP(O)(O)=O	XUYJLQHKOGNDPB-UHFFFAOYSA-N	1.7879	0.838266	0.000214594	1	2.13592	up	7.95307e+06	7.29046e+06	6.99608e+06	7.41e+06	1.02864e+07	1.05191e+07	3.79395e+06	3.70067e+06	5.32979e+06	4.68756e+06
Com_2902_neg	Dinocton 6	-	N	C16H22N2O7	354.143	353.135	1.4125	[M-H]-	5.508	-	3	C18	Benzenoids	苯类化合物	Benzene and substituted derivatives	苯及其取代衍生物	Nitrobenzenes	硝基苯类	-	-	-	-	-	-	C18922	-	-	-	-	-	-	CC(C)CCCCCC1=C(C(=CC(=C1)[N+](=O)[O-])[N+](=O)[O-])OC(=O)OC	ODOSVAWLEGXOPB-UHFFFAOYSA-N	0.585048	-0.773373	0.00023003	1	2.5172	down	3.80017e+06	3.34631e+06	3.31798e+06	3.5571e+06	2.56165e+06	2.61964e+06	6.49181e+06	6.83408e+06	4.59436e+06	4.70499e+06
Com_3534_pos	Musk ambrette	葵子麝香	P	C12H16N2O5	268.106	269.113	0.645581	[M+H]+	6.522	0.664925	2	C18	Benzenoids	苯类化合物	Benzene and substituted derivatives	苯及其取代衍生物	Toluenes	甲苯	"83-66-9"	HMDB0254956	Benzenoids	Benzene and substituted derivatives	Toluenes	-	C19461	-	-	-	-	-	-	CC1=C(C=C(C(=C1[N+](=O)[O-])OC)C(C)(C)C)[N+](=O)[O-]	SUAUILGSCPYJCS-UHFFFAOYSA-N	2.41952	1.27472	0.00023907	1	1.72242	up	1.33695e+07	1.49906e+07	7.50789e+06	7.43228e+06	1.07233e+07	1.19793e+07	3.70279e+06	4.05897e+06	5.02911e+06	6.10544e+06
Com_174_pos	Indole-3-carboxylic acid	吲哚-3-羧酸	P	C9H7NO2	161.048	144.045	2.18727	[M+H-H2O]+	5.236	0.706143	1	C18	Organoheterocyclic compounds	有机杂环化合物	Indoles and derivatives	吲哚及其衍生物	Indolecarboxylic acids and derivatives	吲哚羧酸及其衍生物	"771-50-6"	HMDB0003320	Organoheterocyclic compounds	Indoles and derivatives	Indolecarboxylic acids and derivatives	-	C19837	-	-	-	-	-	69867	OC(=O)C1=CNC2=CC=CC=C12	KMAKOBLIOCQGJP-UHFFFAOYSA-N	1.61338	0.690083	0.000239275	1	1.02865	up	1.07312e+07	1.28211e+07	1.14896e+07	1.03995e+07	1.52511e+07	1.45957e+07	8.90064e+06	7.65695e+06	6.87702e+06	7.04446e+06
Com_3334_neg	Clofazimine	氯苯吩嗪	N	C27H22Cl2N4	472.122	471.115	0.402483	[M-H]-	5.119	-	3	C18	Organoheterocyclic compounds	有机杂环化合物	Diazanaphthalenes	二氮杂萘类	Benzodiazines	苯并二嗪类	"2030-63-9"	HMDB0014983	Organoheterocyclic compounds	Diazanaphthalenes	Benzodiazines	-	C06915	-	-	-	-	-	-	CC(C)N=C1C=C2C(=NC3=CC=CC=C3N2C4=CC=C(C=C4)Cl)C=C1NC5=CC=C(C=C5)Cl	WDQPAMHFFCXSNU-UHFFFAOYSA-N	15.2836	3.93391	0.00025821	1	2.14171	up	1.75375e+06	1.49575e+06	9.91018e+06	9.2259e+06	9.45885e+06	7.92454e+06	452110	621735	479644	631991
Com_3156_neg	Ile Phe Glu	-	N	C20H29N3O6	407.206	406.199	1.04082	[M-H]-	5.583	-	3	C18	Organic acids and derivatives	有机酸及其衍生物	Carboxylic acids and derivatives	羧酸及其衍生物	Amino acids, peptides, and analogues	氨基酸、肽和类似物	-	-	-	-	-	-	-	-	-	-	-	-	-	CCC(C)C(C(=O)NC(CC1=CC=CC=C1)C(=O)NC(CCC(=O)O)C(=O)O)N	SAVXZJYTTQQQDD-QEWYBTABSA-N	1.57222	0.652806	0.000264765	1	2.13164	up	5.97046e+06	7.10665e+06	6.56967e+06	6.63825e+06	7.01533e+06	6.1154e+06	3.55271e+06	3.47528e+06	3.92215e+06	5.00782e+06
Com_4110_pos	3beta-Fluoro-5beta-pregnan-20-one	-	P	C21H33FO	320.252	321.259	1.87621	[M+H]+	8.306	0.613499	2	C18	Lipids and lipid-like molecules	脂质和类脂分子	Steroids and steroid derivatives	类固醇和类固醇衍生物	Pregnane steroids	妊娠类固醇	-	-	-	-	-	-	C14981	-	-	-	-	-	-	CC(=O)C1CCC2C1(CCC3C2CCC4C3(CCC(C4)F)C)C	QJXBAUPOZIECOH-GRWISUQFSA-N	1.59675	0.675137	0.000269568	1	1.551	up	1.0255e+08	1.14403e+08	1.08655e+08	1.07249e+08	1.25065e+08	1.24057e+08	7.1187e+07	8.2506e+07	5.76396e+07	5.82019e+07
Com_1952_neg	3-(5'-Methylthio)pentylmalic acid	-	N	C10H18O5S	250.088	249.081	1.44265	[M-H]-	4.98	-	3	C18	Organic acids and derivatives	有机酸及其衍生物	Hydroxy acids and derivatives	羟基酸及其衍生物	Medium-chain hydroxy acids and derivatives	中链羟基酸及其衍生物	-	HMDB0304110	Organic acids and derivatives	Hydroxy acids and derivatives	Medium-chain hydroxy acids and derivatives	3-(5'-Methylthio)pentylmalic acid; 3-(5'-Methylthio)pentylmalate	C17223	map01210;map00966	-	-	-	-	-	CSCCCCCC(C(C(=O)O)O)C(=O)O	YBISUHXEJDGADQ-UHFFFAOYSA-N	6.98228	2.8037	0.000273581	1	2.63003	up	1.90866e+06	1.79291e+06	6.4891e+06	6.36863e+06	6.28416e+06	6.00946e+06	615417	1.06241e+06	626189	374702
Com_1498_pos	Guaiacin	愈创木素	P	C20H24O4	328.167	351.157	1.45864	[M+Na]+	6.615	0.706428	1	C18	Lignans, neolignans and related compounds	木脂素、新木脂素及相关化合物	Aryltetralin lignans	芳基四氢萘木脂素	-	-	"36531-08-5"	HMDB0034178	Lignans, neolignans and related compounds	Aryltetralin lignans	-	-	-	-	-	-	-	-	14681584	COC1=C(O)C=C2C(C(C)C(C)CC2=C1)C1=CC(OC)=C(O)C=C1	TZAAYUCUPIYQBR-UHFFFAOYSA-N	0.540548	-0.887506	0.000290939	1	1.74972	down	1.07148e+07	1.58869e+07	1.62146e+07	1.49372e+07	1.07462e+07	1.63907e+07	2.60412e+07	2.95986e+07	2.3334e+07	2.49332e+07
Com_2811_neg	Hydranthomycin	-	N	C20H20O5	340.131	339.124	0.0821835	[M-H]-	5.489	-	3	C18	Benzenoids	苯类化合物	Phenanthrenes and derivatives	菲及其衍生物	Phenanthrols	菲酚类	-	-	-	-	-	-	-	-	-	-	-	-	-	CC1(CC2=C(C(=O)C1)C3=C(C=C2)C(C4=C(C3O)C=CC=C4OC)O)O	QFZLZZBDRASJLL-UHFFFAOYSA-N	1.77397	0.826979	0.0003147	1	1.86726	up	8.85761e+06	7.97054e+06	7.32144e+06	7.44475e+06	8.02334e+06	9.30655e+06	4.19274e+06	3.89141e+06	6.37574e+06	3.64258e+06
Com_2871_neg	Dide-O-methylsimmondsin	去甲基西蒙定	N	C14H21NO9	347.122	346.115	0.835466	[M-H]-	5.364	-	3	C18	Organic oxygen compounds	有机氧化合物	Organooxygen compounds	有机氧化合物	Carbohydrates and carbohydrate conjugates	碳水化合物和碳水化合物结合物	"135074-86-1"	HMDB0041207	Organic oxygen compounds	Organooxygen compounds	Carbohydrates and carbohydrate conjugates	-	-	-	-	-	-	-	5375020	OCC1OC(OC2CC(O)C(O)C(O)\C2=C/C#N)C(O)C(O)C1O	MRQYIJOEUFLPMV-KTAJNNJTSA-N	0.484962	-1.04406	0.000324319	1	2.57807	down	7.62404e+06	7.07045e+06	5.6592e+06	4.94891e+06	9.95107e+06	7.85373e+06	1.89473e+07	1.93708e+07	1.20377e+07	1.23288e+07
Com_927_neg	UDP	尿苷-5'-二磷酸	N	C9H14N2O12P2	404.002	402.996	2.22146	[M-H]-	1.445	0.69234	1	C18	Nucleosides, nucleotides, and analogues	核苷、核苷酸和类似物	Pyrimidine nucleotides	嘧啶核苷酸	Pyrimidine ribonucleotides	嘧啶核糖核苷酸	"21931-53-3"	-	-	-	-	-	-	-	-	-	-	-	1158	C1=CN(C(=O)NC1=O)C2C(C(C(O2)COP(=O)(O)OP(=O)(O)O)O)O	XCCTYIAWTASOJW-UHFFFAOYSA-N	1.61597	0.692396	0.000327791	1	1.82315	up	8.14881e+07	9.94705e+07	8.4726e+07	1.0334e+08	1.05311e+08	9.70427e+07	4.51735e+07	4.87483e+07	6.22188e+07	6.22132e+07
Com_3522_neg	Citrusin B	柚皮苷B	N	C27H36O13	568.216	567.209	0.693114	[M-H]-	5.431	-	3	C18	Lignans, neolignans and related compounds	木脂素、新木脂素及相关化合物	Lignan glycosides	木脂素糖苷	-	-	"105279-10-5"	HMDB0039231	Lignans, neolignans and related compounds	Lignan glycosides	-	-	-	-	-	-	-	-	131752580	COC1=CC(\C=C/CO)=CC(OC)=C1OC(CO)C(O)C1=CC(OC)=C(OC2OC(CO)C(O)C(O)C2O)C=C1	XMGKCJUCYBLMBY-PLNGDYQASA-N	1.56724	0.648224	0.000335209	1	1.76136	up	1.75458e+07	2.03049e+07	1.60142e+07	1.48482e+07	2.05423e+07	2.15588e+07	1.08425e+07	1.15747e+07	1.19331e+07	1.09924e+07
Com_976_neg	Crustecdysone	20-羟基蜕皮甾酮	N	C27H44O7	480.309	479.302	1.10273	[M-H]-	6.831	0.565123	1	C18	Lipids and lipid-like molecules	脂质和类脂分子	Steroids and steroid derivatives	类固醇和类固醇衍生物	Bile acids, alcohols and derivatives	胆汁酸、醇及其衍生物	"5289-74-7"	HMDB0030180	Lipids and lipid-like molecules	Steroids and steroid derivatives	Bile acids, alcohols and derivatives	-	C02633	map00981	LMST01010209	Sterol Lipids [ST]	Sterols [ST01]	Cholesterol and derivatives [ST0101]	5459840	[H][C@@]1(CC[C@@]2(O)C3=CC(=O)[C@]4([H])C[C@@H](O)[C@@H](O)C[C@]4(C)[C@@]3([H])CC[C@]12C)[C@@](C)(O)[C@H](O)CCC(C)(C)O	NKDFYOWSKOHCCO-YPVLXUMRSA-N	0.644997	-0.632636	0.000341845	1	1.97678	down	1.47701e+07	1.5392e+07	1.37629e+07	1.2951e+07	1.03102e+07	1.1169e+07	1.7812e+07	1.85505e+07	2.19346e+07	2.05409e+07
Com_4424_pos	N-2-Hydroxycyclopentyladenosine	N-2-羟基环戊基腺苷	P	C15H21N5O5	351.154	352.161	2.45313	[M+H]+	6.614	-	3	C18	Nucleosides, nucleotides, and analogues	核苷、核苷酸和类似物	Purine nucleosides	嘌呤核苷	-	-	-	-	-	-	-	-	-	-	-	-	-	-	-	OCC1OC(N2C=NC=3C(=NC=NC32)NC4CCCC4O)C(O)C1O	GYWXTRVEUURNEW-QPIWWKSXSA-N	0.500014	-0.999958	0.000350843	1	1.87225	down	1.71953e+06	1.96231e+06	2.20614e+06	2.34203e+06	1.16394e+06	1.79823e+06	3.25957e+06	4.13841e+06	3.21113e+06	3.58338e+06
Com_2751_pos	2-Oxo-4-hydroxy-4-carboxy-5-ureidoimidazoline	-	P	C5H6N4O5	202.034	203.04	3.77488	[M+H]+	1.152	-	3	C18	Organic acids and derivatives	有机酸及其衍生物	Carboxylic acids and derivatives	羧酸及其衍生物	Amino acids, peptides, and analogues	氨基酸、肽和类似物	"1320343-65-4"	HMDB0059663	Organic acids and derivatives	Carboxylic acids and derivatives	Amino acids, peptides, and analogues	5-Hydroxy-2-oxo-4-ureido-2,5-dihydro-1H-imidazole-5-carboxylate; 2-Oxo-4-hydroxy-4-carboxy-5-ureidoimidazoline	C12248	map00230;map01100;map01120	-	-	-	-	101957722	NC(=O)NC1=NC(=O)N[C@@]1(O)C(O)=O	WHKYNCPIXMNTRQ-YFKPBYRVSA-N	0.545912	-0.873259	0.000357406	1	1.56665	down	4.76896e+06	4.97041e+06	4.28482e+06	4.89601e+06	4.65537e+06	4.01758e+06	8.26003e+06	8.01295e+06	1.04852e+07	1.04262e+07
Com_1119_neg	2-Hydroxy-4-methylthiobutyric acid	2-羟基-4-甲硫基丁酸	N	C5H10O2S	134.04	133.034	6.36429	[M-H]-	1.321	-	3	C18	Organic oxygen compounds	有机氧化合物	Organooxygen compounds	有机氧化合物	Carbohydrates and carbohydrate conjugates	碳水化合物和碳水化合物结合物	"-"	HMDB0245145	Organic oxygen compounds	Organooxygen compounds	Carbohydrates and carbohydrate conjugates	-	-	-	-	-	-	-	11491941	CCCC(O)C(S)=O	PICCHNWCTUUCAQ-UHFFFAOYSA-N	0.555122	-0.849124	0.000365669	1	2.37878	down	1.91865e+07	2.04082e+07	1.4707e+07	1.33634e+07	2.15979e+07	2.05648e+07	3.23128e+07	3.22669e+07	3.6508e+07	3.53243e+07
Com_4196_pos	12-hydroxyicosanoic acid	-	P	C20H40O3	328.298	329.305	0.295663	[M+H]+	10.804	0.504626	2	C18	Lipids and lipid-like molecules	脂质和类脂分子	Fatty Acyls	脂肪酰类	Fatty acids and conjugates	脂肪酸和结合物	"-"	HMDB0061664	Lipids and lipid-like molecules	Fatty Acyls	Fatty acids and conjugates	-	-	-	-	-	-	-	115074	CCCCCCCCC(O)CCCCCCCCCCC(O)=O	XNLLZTFHLRSAPS-UHFFFAOYSA-N	0.0712772	-3.81042	0.000373509	1	2.05127	down	6.1879e+06	1.14583e+07	1.35146e+06	951656	5.5727e+06	4.66922e+06	1.34849e+08	1.30716e+08	5.4397e+07	5.87181e+07
Com_1805_pos	Picroside III	胡黄连苷III	P	C25H30O13	538.169	561.158	1.02333	[M+Na]+	5.499	-	3	C18	Organic oxygen compounds	有机氧化合物	Organooxygen compounds	有机氧化合物	Carbonyl compounds	羰基化合物	"64461-95-6"	-	-	-	-	-	-	-	-	-	-	-	251915327	-	LNEPOXFFQSENCJ-UHFFFAOYSA-N	1.50397	0.588776	0.000373729	1	1.07811	up	1.05118e+07	1.1303e+07	1.17198e+07	1.2006e+07	1.151e+07	1.16473e+07	7.67832e+06	7.05058e+06	6.53534e+06	6.67855e+06
Com_3118_neg	Creoside IV	-	N	C17H32O10	396.2	395.192	1.84622	[M-H]-	4.922	0.622137	2	C18	Lipids and lipid-like molecules	脂质和类脂分子	Fatty Acyls	脂肪酰类	Fatty acyl glycosides	脂肪酰糖苷	-	-	-	-	-	-	-	-	-	-	-	-	-	CCCCCCOC1C(C(C(C(O1)COC2C(C(C(CO2)O)O)O)O)O)O	PSYNCYUUTFEJHA-QSCQXIBYSA-N	1.66066	0.731759	0.000393745	1	1.81611	up	847859	677174	669325	761383	781709	625716	492567	434296	302031	419614
Com_2763_neg	Wedelic acid	-	N	C16H12O8	332.053	331.045	2.50147	[M-H]-	4.77	-	3	C18	Phenylpropanoids and polyketides	苯丙素类和聚酮类	2-arylbenzofuran flavonoids	2-芳基苯并呋喃类黄酮	-	-	-	-	-	-	-	-	-	-	-	-	-	-	-	COC1=CC(=C(C(=C1)O)C2=C(C3=CC(=C(C=C3O2)O)O)C(=O)O)O	ZWCDJXJONACMCM-UHFFFAOYSA-N	0.632014	-0.661971	0.000426713	1	2.03943	down	2.59851e+06	2.50115e+06	3.26135e+06	2.95237e+06	1.96885e+06	2.62162e+06	3.60454e+06	3.58064e+06	4.85683e+06	4.61917e+06
Com_828_neg	Fosfructose	D-果糖-1,6-二磷酸	N	C6H14O12P2	339.996	338.989	0.851615	[M-H]-	1.458	0.709706	1	C18	Organic oxygen compounds	有机氧化合物	Organooxygen compounds	有机氧化合物	Carbohydrates and carbohydrate conjugates	碳水化合物和碳水化合物结合物	"38099-82-0"	HMDB0001058	Organic oxygen compounds	Organooxygen compounds	Carbohydrates and carbohydrate conjugates	D-Fructose 1,6-bisphosphate	C00354	map00400;map00680;map00710;map01100;map01110;map01120;map01130;map01200;map04152;map04922;map05230	-	-	-	-	84951	C(C(C(C(C(=O)COP(=O)(O)O)O)O)O)OP(=O)(O)O	XPYBSIWDXQFNMH-UYFOZJQFSA-N	2.26816	1.18152	0.00043785	1	2.66717	up	1.59357e+07	1.70005e+07	1.42499e+07	1.15981e+07	2.69323e+07	2.12127e+07	6.81329e+06	6.23078e+06	8.25951e+06	1.11034e+07
Com_1956_neg	1-(S)-Methylbutyl-beta-D-glucopyranoside	-	N	C11H22O6	250.142	249.135	1.11904	[M-H]-	5.718	0.896974	2	C18	Lipids and lipid-like molecules	脂质和类脂分子	Fatty Acyls	脂肪酰类	Fatty acyl glycosides	脂肪酰糖苷	-	-	-	-	-	-	-	-	-	-	-	-	-	CCC(C)COC1C(C(C(C(O1)CO)O)O)O	DMALNKYCYUUBGC-OVHRRVLLSA-N	0.2542	-1.97597	0.000442846	1	1.8363	down	5.11929e+06	4.69224e+06	2.65774e+06	2.58283e+06	3.3191e+06	3.04777e+06	2.30351e+07	2.31435e+07	1.09146e+07	1.10884e+07
Com_4636_pos	Pebrellin	-	P	C19H18O8	374.1	375.107	2.34906	[M+H]+	5.726	0.510864	2	C18	Phenylpropanoids and polyketides	苯丙素类和聚酮类	Flavonoids	黄酮类化合物	O-methylated flavonoids	O-甲基化黄酮类化合物	"13509-93-8"	HMDB0029546	Phenylpropanoids and polyketides	Flavonoids	O-methylated flavonoids	-	-	-	LMPK12111486	Polyketides [PK]	Flavonoids [PK12]	Flavones and Flavonols [PK1211]	632255	COC1=C(OC)C=C(C=C1)C1=CC(=O)C2=C(O1)C(OC)=C(OC)C(O)=C2O	AREVFHPDZQHBHI-UHFFFAOYSA-N	0.230488	-2.11724	0.000452137	1	1.74868	down	2.39709e+06	2.49609e+06	1.26661e+06	1.39364e+06	622227	744277	9.40173e+06	9.98503e+06	5.0232e+06	4.73413e+06
Com_3328_pos	(+)-12-(2-Cyclopenten-1-yl)-2-dodecanone	-	P	C17H30O	250.23	251.237	1.04707	[M+H]+	10.771	0.513506	2	C18	Organic oxygen compounds	有机氧化合物	Organooxygen compounds	有机氧化合物	Carbonyl compounds	羰基化合物	-	-	-	-	-	-	C15464	-	-	-	-	-	-	CC(=O)CCCCCCCCCCC1CCC=C1	AMSKYRSZBKQWMU-UHFFFAOYSA-N	0.459976	-1.12037	0.000462893	0.972222	1.11015	down	1.81028e+06	760049	1.44811e+06	1.06044e+06	1.27926e+06	1.08607e+06	2.93716e+06	3.28587e+06	2.89856e+06	2.462e+06
Com_3445_pos	Biotin sulfoxide	-	P	C10H16N2O4S	260.083	261.091	1.18053	[M+H]+	4.844	-	3	C18	Organoheterocyclic compounds	有机杂环化合物	Biotin and derivatives	生物素及其衍生物	-	-	"-"	HMDB0249229	Organoheterocyclic compounds	Biotin and derivatives	-	Biotin sulfoxide	C20386	map00780;map01100	-	-	-	-	566344	OC(=O)CCCCC1C2NC(=O)NC2CS1=O	KCSKCIQYNAOBNQ-UHFFFAOYSA-N	0.445485	-1.16655	0.000483278	1	2.54327	down	2.24306e+06	2.58964e+06	1.33446e+06	1.77876e+06	1.72226e+06	1.66717e+06	6.22713e+06	5.68259e+06	3.30877e+06	3.36759e+06
Com_3937_pos	2'-Deoxymugineic acid	-	P	C12H20N2O7	304.127	305.134	0.688074	[M+H]+	1.338	0.84718	2	C18	Organic acids and derivatives	有机酸及其衍生物	Carboxylic acids and derivatives	羧酸及其衍生物	Amino acids, peptides, and analogues	氨基酸、肽和类似物	-	HMDB0033909	Organic acids and derivatives	Carboxylic acids and derivatives	Amino acids, peptides, and analogues	-	C15485	-	-	-	-	-	-	C1CN(C1C(=O)O)CCC(C(=O)O)NCCC(C(=O)O)O	CUZKLRTTYZOCSD-CIUDSAMLSA-N	1.68692	0.754389	0.000508532	1	1.47532	up	7.3343e+08	8.56312e+08	9.14941e+08	9.55829e+08	6.00252e+08	6.48922e+08	4.21415e+08	4.12288e+08	4.543e+08	5.24646e+08
Com_3062_neg	DODECAMETHYLPENTASILOXANE	十二甲基五硅氧烷	N	C12H36O4Si5	384.146	383.138	0.569159	[M-H]-	5.544	0.864991	2	C18	Organometallic compounds	有机金属化合物	Organometalloid compounds	有机类金属化合物	Organosilicon compounds	有机硅化合物	"141-63-9"	-	-	-	-	-	-	-	-	-	-	-	-	C[Si](C)(C)O[Si](C)(C)O[Si](C)(C)O[Si](C)(C)O[Si](C)(C)C	FBZANXDWQAVSTQ-UHFFFAOYSA-N	1.68273	0.750801	0.000559421	1	1.65445	up	9.55843e+07	9.13574e+07	6.89431e+07	6.39963e+07	1.02852e+08	9.49869e+07	4.47849e+07	4.40667e+07	5.51016e+07	5.14024e+07
Com_2041_neg	nor-toralactone	-	N	C14H10O5	258.053	257.045	0.384292	[M-H]-	5.408	0.586844	2	C18	Organoheterocyclic compounds	有机杂环化合物	Naphthopyrans	萘并吡喃类	Naphthopyranones	萘并吡喃酮类	"-"	-	-	-	-	-	-	-	-	-	-	-	-	CC1=CC2=CC3=CC(O)=CC(O)=C3C(O)=C2C(=O)O1	CHFXJVIAQRGNOY-UHFFFAOYSA-N	1.78805	0.838387	0.000591696	1	1.83953	up	1.40967e+06	1.44085e+06	1.18129e+06	1.74025e+06	1.23577e+06	977343	505301	852379	640880	856628
Com_2988_neg	LysoPA(12:0(3-OH)/0:0)	溶血甘油磷酸甘油酯(12:0(3-OH)/0:0)	N	C15H31O8P	370.176	369.169	1.28693	[M-H]-	5.802	-	3	C18	Organic acids and derivatives	有机酸及其衍生物	Hydroxy acids and derivatives	羟基酸及其衍生物	Medium-chain hydroxy acids and derivatives	中链羟基酸及其衍生物	"-"	-	-	-	-	-	-	-	-	-	-	-	-	CCCCCCCCCC(O)CC(=O)OCC(O)COP(O)(O)=O	SATNERLJLZYTNU-UHFFFAOYSA-N	2.78938	1.47994	0.000594284	1	1.24717	up	1.26693e+06	1.17829e+06	801599	918515	1.90924e+06	1.95467e+06	370257	276403	623349	678875
Com_1108_pos	Oxysophocarpine	氧化槐果碱	P	C15H22N2O2	262.168	285.157	0.213337	[M+Na]+	5.986	0.518189	1	C18	Benzenoids	苯类化合物	Benzene and substituted derivatives	苯及其取代衍生物	Halobenzenes	卤代苯类	"26904-64-3"	HMDB0256022	Alkaloids and derivatives	Lupin alkaloids	Matrine alkaloids	-	-	-	-	-	-	-	-	C1CC2CN3C(CC=CC3=O)C4C2[N+](C1)(CCC4)[O-]	LZAUBUPIIYXBGV-UHFFFAOYSA-N	2.2918	1.19648	0.000595399	1	1.0641	up	1.65234e+07	1.82765e+07	1.52909e+07	1.4469e+07	3.03244e+07	2.45668e+07	7.998e+06	7.97568e+06	9.3014e+06	1.05012e+07
Com_3845_pos	Cassipourol	-	P	C20H38O	294.292	295.3	0.989179	[M+H]+	11.347	0.51092	2	C18	Lipids and lipid-like molecules	脂质和类脂分子	Prenol lipids	异戊烯醇脂	Retinoids	类视黄醇	-	-	-	-	-	-	-	-	-	-	-	-	-	CC1CCCC(C1CCC(C)CCCC(=CCO)C)(C)C	UDNYCQANCWSNDB-MBNCDAFSSA-N	0.0949563	-3.39659	0.000602267	1	2.40248	down	876486	637230	95955.7	473094	275277	452581	9.13051e+06	1.02343e+07	3.51648e+06	3.63841e+06
Com_256_pos	Phenylpropiolic acid	苯丙炔酸	P	C9H6O2	146.037	164.07	6.12485	[M+NH4]+	2.57	0.892182	2	C18	Benzenoids	苯类化合物	Benzene and substituted derivatives	苯及其取代衍生物	-	-	"637-44-5"	HMDB0002359	Benzenoids	Benzene and substituted derivatives	-	-	-	-	-	-	-	-	69475	OC(=O)C#CC1=CC=CC=C1	XNERWVPQCYSMLC-UHFFFAOYSA-N	0.0628334	-3.99232	0.00062431	1	2.14463	down	8.74566e+06	1.02264e+07	3.234e+06	1.78849e+06	420879	2.32008e+06	1.21077e+08	1.06772e+08	5.73588e+07	6.10066e+07
Com_2368_neg	N-gamma-Glutamyl-S-propylcysteine	-	N	C11H20N2O5S	292.109	291.102	1.36538	[M-H]-	4.851	-	3	C18	Organic acids and derivatives	有机酸及其衍生物	Carboxylic acids and derivatives	羧酸及其衍生物	Amino acids, peptides, and analogues	氨基酸、肽和类似物	"91212-00-9"	HMDB0039096	Organic acids and derivatives	Carboxylic acids and derivatives	Amino acids, peptides, and analogues	-	-	-	-	-	-	-	21201348	CCCSCC(NC(=O)CCC(N)C(O)=O)C(O)=O	MTFUIXBAXHURMH-UHFFFAOYSA-N	2.22419	1.15328	0.000628898	1	1.08095	up	4.00808e+06	4.02594e+06	4.10026e+06	3.5322e+06	5.91542e+06	5.79382e+06	1.3102e+06	1.43604e+06	2.03711e+06	1.91119e+06
Com_899_neg	Ecabet	(1R,4aS,10aR)-7-异丙基-1,4a-二甲基-6-磺基-1,2,3,4,4a,9,10,10a-八氢菲-1-羧酸	N	C20H28O5S	380.166	379.159	0.220656	[M-H]-	10.081	-	3	C18	Lipids and lipid-like molecules	脂质和类脂分子	Prenol lipids	异戊烯醇脂	Diterpenoids	二萜类	"86408-72-2"	HMDB0015613	Lipids and lipid-like molecules	Prenol lipids	Diterpenoids	-	-	-	-	-	-	-	65781	CC(C)C1=C(C=C2C(=C1)CCC3C2(CCCC3(C)C(=O)O)C)S(=O)(=O)O	IWCWQNVIUXZOMJ-MISYRCLQSA-N	0.489821	-1.02967	0.000675548	1	1.55056	down	1.39059e+06	1.46562e+06	910779	1.08146e+06	1.83401e+06	1.51828e+06	3.3601e+06	3.65509e+06	2.15542e+06	2.17584e+06
Com_3123_pos	4-[(2,4-Dihydroxy-3,3-dimethylbutanoyl)amino]butanoic acid	4-[(2,4-二羟基-3,3-二甲基丁酰基)氨基]丁酸	P	C10H19NO5	233.126	234.134	1.96788	[M+H]+	5.337	-	3	C18	Organic acids and derivatives	有机酸及其衍生物	Carboxylic acids and derivatives	羧酸及其衍生物	Amino acids, peptides, and analogues	氨基酸、肽和类似物	"-"	HMDB0246316	Organic acids and derivatives	Carboxylic acids and derivatives	Amino acids, peptides, and analogues	-	-	-	-	-	-	-	2527	CC(C)(CO)C(O)C(=O)NCCCC(O)=O	SBBDHANTMHIRGW-UHFFFAOYSA-N	0.485376	-1.04282	0.000677263	1	1.75036	down	9.86002e+06	1.12583e+07	1.06259e+07	1.11245e+07	6.09484e+06	7.25492e+06	1.90328e+07	1.74888e+07	2.82879e+07	1.74392e+07
Com_2814_pos	3-Chloro-2-methylmaleylacetate	-	P	C7H7ClO5	205.998	207.006	0.304175	[M+H]+	1.498	-	3	C18	Organic acids and derivatives	有机酸及其衍生物	Keto acids and derivatives	酮酸及其衍生物	Medium-chain keto acids and derivatives	中链酮酸及其衍生物	"-"	HMDB0060369	Organic acids and derivatives	Keto acids and derivatives	Medium-chain keto acids and derivatives	-	C18310	map01120;map00623	-	-	-	-	9543305	C\C(C(O)=O)=C(/Cl)C(=O)CC(O)=O	YXWGPDFKFBYCFE-ZZXKWVIFSA-N	2.81884	1.4951	0.000684894	1	1.4509	up	6.3757e+06	6.69874e+06	8.06283e+06	7.58446e+06	1.33232e+07	1.45893e+07	2.90336e+06	3.30713e+06	3.4286e+06	3.06377e+06
Com_3420_neg	LysoPG(18:2(9Z,12Z)/0:0)	-	N	C24H45O9P	508.28	507.273	0.0796779	[M-H]-	8.708	0.786265	2	C18	Lipids and lipid-like molecules	脂质和类脂分子	Glycerophospholipids	甘油磷脂	Glycerophosphoglycerols	甘油磷酸甘油	"2093174-30-0"	HMDB0240600	Lipids and lipid-like molecules	Glycerophospholipids	Glycerophosphoglycerols	-	-	-	LMGP04050014	Glycerophospholipids [GP]	Glycerophosphoglycerols [GP04]	Monoacylglycerophosphoglycerols [GP0405]	52927437	CCCCC\C=C/C\C=C/CCCCCCCC(=O)OC[C@@H](O)COP(O)(=O)OC[C@@H](O)CO	VEEHTGYBVMTAAF-RFFZIGDUSA-N	0.58465	-0.774354	0.00069352	1	2.15638	down	2.65502e+08	2.82472e+08	3.24857e+08	3.20427e+08	2.74955e+08	2.72458e+08	4.55064e+08	4.69665e+08	4.22951e+08	3.85438e+08
Com_1908_neg	(R)-2-(4-(Tert-butoxycarbonyl)morpholin-3-yl)acetic acid	(R)-2-(4-(叔丁氧羰基)吗啉-3-基)乙酸	N	C11H19NO5	245.126	244.12	2.08981	[M-H]-	5.198	-	3	C18	Organoheterocyclic compounds	有机杂环化合物	Oxazinanes	恶嗪烷类	Morpholines	吗啉类	"-"	HMDB0247375	Organoheterocyclic compounds	Oxazinanes	Morpholines	-	-	-	-	-	-	-	22487663	CC(C)(C)OC(=O)N1CCOCC1CC(O)=O	QVOPNRRQHPWQMF-UHFFFAOYSA-N	2.27556	1.18622	0.00070947	1	1.63593	up	2.7882e+06	3.07427e+06	2.39887e+06	2.86086e+06	5.35567e+06	4.34029e+06	1.90005e+06	1.64552e+06	1.93314e+06	1.56569e+06
Com_2608_neg	3-O-Methylellagic acid	3-O-甲基鞣花酸	N	C15H8O8	316.022	315.015	1.65566	[M-H]-	5.703	0.626914	2	C18	Phenylpropanoids and polyketides	苯丙素类和聚酮类	Tannins	单宁	Hydrolyzable tannins	水解单宁	-	-	-	-	-	-	-	-	-	-	-	-	-	COC1=C(C=C2C3=C1OC(=O)C4=CC(=C(C(=C43)OC2=O)O)O)O	FAARLWTXUUQFSN-UHFFFAOYSA-N	0.4935	-1.01888	0.000710633	1	1.65626	down	3.80041e+07	3.70517e+07	4.68857e+07	4.65138e+07	2.58545e+07	2.41104e+07	6.09551e+07	6.24084e+07	6.60721e+07	6.40149e+07
Com_5147_pos	LysoPC(20:0)	溶血磷脂酰胆碱(20:0)	P	C28H58NO7P	551.395	552.403	0.937032	[M+H]+	10.685	0.950715	2	C18	Lipids and lipid-like molecules	脂质和类脂分子	Glycerophospholipids	甘油磷脂	Glycerophosphocholines	甘油磷酸胆碱	-	HMDB0010390	Lipids and lipid-like molecules	Glycerophospholipids	Glycerophosphocholines	-	-	-	LMGP01050045	Glycerophospholipids [GP]	Glycerophosphocholines [GP01]	Monoacylglycerophosphocholines [GP0105]	-	CCCCCCCCCCCCCCCCCCCC(=O)OCC(COP(=O)([O-])OCC[N+](C)(C)C)O	UATOAILWGVYRQS-HHHXNRCGSA-N	0.13691	-2.8687	0.000725921	1	1.4011	down	2.47836e+06	3.47389e+06	2.3502e+06	2.44316e+06	1.25089e+06	1.41422e+06	3.32058e+07	2.80791e+07	1.18333e+07	1.26619e+07
Com_2390_pos	3-Methyl-(triazen-1-yl)imidazole-4-carboxamide	3-甲基-(三氮烯-1-基)咪唑-4-甲酰胺	P	C5H8N6O	168.076	169.084	3.86427	[M+H]+	5.502	-	3	C18	Organoheterocyclic compounds	有机杂环化合物	Azoles	唑类	Imidazoles	咪唑类	"-"	HMDB0245922	Organoheterocyclic compounds	Azoles	Imidazoles	-	-	-	-	-	-	-	21080159	CN1C(N=NN)=NC=C1C(N)=O	WBZUSDQVWKYLAC-UHFFFAOYSA-N	3.27969	1.71356	0.000740076	1	1.46822	up	2.00873e+08	2.23711e+08	2.03249e+08	2.16615e+08	4.77058e+08	4.82439e+08	8.2264e+07	8.01989e+07	1.0495e+08	1.17971e+08
Com_1575_neg	N(5)-[1(S)-1-carboxyethyl]-L-ornithine	N(5)-[1(S)-1-羧乙基]-L-鸟氨酸	N	C8H16N2O4	204.111	203.104	1.01647	[M-H]-	2.406	-	3	C18	Organic acids and derivatives	有机酸及其衍生物	Carboxylic acids and derivatives	羧酸及其衍生物	Amino acids, peptides, and analogues	氨基酸、肽和类似物	"-"	-	-	-	-	-	-	-	-	-	-	-	-	[H][C@](N)(CCCN[C@@]([H])(C)C(O)=O)C(O)=O	DEGCDQUOHKYOQM-WDSKDSINSA-N	1.71241	0.776024	0.00075833	1	1.57354	up	2.5803e+06	2.49628e+06	3.80795e+06	3.39902e+06	2.4885e+06	2.44063e+06	1.96805e+06	1.31584e+06	1.36518e+06	1.52635e+06
Com_2716_pos	2,4-Dinitrophenylhydrazine	2,4-二硝基苯肼	P	C6H6N4O4	198.039	199.045	3.59125	[M+H]+	1.151	-	3	C18	Benzenoids	苯类化合物	Benzene and substituted derivatives	苯及其取代衍生物	Nitrobenzenes	硝基苯类	"119-26-6"	HMDB0245463	Benzenoids	Benzene and substituted derivatives	Nitrobenzenes	-	C11283	-	-	-	-	-	-	C1=CC(=C(C=C1[N+](=O)[O-])[N+](=O)[O-])NN	HORQAOAYAYGIBM-UHFFFAOYSA-N	0.578619	-0.789315	0.000778784	1	1.64264	down	1.42216e+06	1.26196e+06	1.28521e+06	1.39589e+06	1.95748e+06	1.92702e+06	2.45331e+06	2.85519e+06	3.25212e+06	3.21821e+06
Com_5331_pos	DG(18:3(6Z,9Z,12Z)/18:2(9Z,12Z)/0:0)	二酰基甘油(18:3(6Z,9Z,12Z)/18:2(9Z,12Z)/0:0)	P	C39H66O5	614.491	632.525	0.00222297	[M+NH4]+	11.711	-	3	C18	Lipids and lipid-like molecules	脂质和类脂分子	Fatty Acyls	脂肪酰类	Lineolic acids and derivatives	亚麻酸及其衍生物	"-"	HMDB0007277	Lipids and lipid-like molecules	Fatty Acyls	Lineolic acids and derivatives	-	-	-	LMGL02010481	Glycerolipids [GL]	Diradylglycerols [GL02]	Diacylglycerols [GL0201]	53478120	[H][C@](CO)(COC(=O)CCCC\C=C/C\C=C/C\C=C/CCCCC)OC(=O)CCCCCCC\C=C/C\C=C/CCCCC	NEYUIEVYOYUWGW-AGNGCCSQSA-N	0.538511	-0.892952	0.000835546	1	1.31839	down	5.13214e+07	6.9422e+07	7.90491e+07	8.49827e+07	4.30501e+07	6.26608e+07	1.20411e+08	1.11918e+08	1.4823e+08	1.42207e+08
Com_1938_neg	7-DESHYDROXYPYROGALLIN-4-CARBOXYLIC ACID	7-脱羟基焦性没食子酸-4-羧酸	N	C12H8O6	248.032	247.025	0.928332	[M-H]-	5.392	-	3	C18	Hydrocarbon derivatives	碳氢化合物衍生物	Tropones	环庚三烯酮类	Tropolones	托酚酮	-	-	-	-	-	-	-	-	-	-	-	-	-	C1=CC(=C(C2=C(C(=O)C=C(C=C21)C(=O)O)O)O)O	XCSLJQFPTAZKDV-UHFFFAOYSA-N	0.620593	-0.688281	0.000837792	0.972222	1.40131	down	4.17241e+06	4.15792e+06	5.22521e+06	4.28758e+06	3.40448e+06	3.1212e+06	5.91454e+06	7.10823e+06	5.02703e+06	5.99849e+06
Com_2821_neg	(-)-7-Hydroxyspectaline	-	N	C20H39NO3	341.293	340.286	0.475574	[M-H]-	9.595	0.631752	2	C18	Alkaloids and derivatives	生物碱及其衍生物	-	-	-	-	-	-	-	-	-	-	-	-	-	-	-	-	-	CC(=O)CCCCCCCCCCCCC1CCC(C(N1)CO)O	DIMNETMAIUHJFR-XUVXKRRUSA-N	0.102348	-3.28844	0.000862944	1	1.855	down	144641	89384.9	256500	148762	399515	344341	4.48245e+06	4.47261e+06	1.73469e+06	1.53014e+06
Com_4743_pos	Asp Arg Val	天冬氨酸精氨酸缬氨酸	P	C15H28N6O6	388.207	389.215	2.17205	[M+H]+	5.767	-	3	C18	Organic acids and derivatives	有机酸及其衍生物	Carboxylic acids and derivatives	羧酸及其衍生物	Amino acids, peptides, and analogues	氨基酸、肽和类似物	-	-	-	-	-	-	-	-	-	-	-	-	-	CC(C)C(C(=O)O)NC(=O)C(CCCN=C(N)N)NC(=O)C(CC(=O)O)N	XYBJLTKSGFBLCS-QXEWZRGKSA-N	2.52253	1.33487	0.000964409	1	1.14019	up	2.14135e+07	2.52756e+07	2.18264e+07	1.92054e+07	4.14513e+07	4.0983e+07	1.05665e+07	9.61593e+06	1.1283e+07	1.29577e+07
Com_4958_pos	Gepotidacin	-	P	C24H28N6O3	448.222	449.23	1.88978	[M+H]+	7.18	0.577956	2	C18	Organoheterocyclic compounds	有机杂环化合物	Pyranopyridines	吡喃吡啶类	-	-	"-"	HMDB0252699	Organoheterocyclic compounds	Pyranopyridines	-	-	-	-	-	-	-	-	77528802	O=C1C=CC2=C3N1CC(CN1CCC(CC1)NCC1=NC=C4OCCCC4=C1)N3C(=O)C=N2	PZFAZQUREQIODZ-UHFFFAOYSA-N	1.68924	0.756375	0.000976797	1	2.04222	up	6.00641e+06	7.24301e+06	6.74704e+06	6.95368e+06	9.13725e+06	9.80926e+06	5.47318e+06	4.54051e+06	4.78407e+06	5.43149e+06
Com_2719_pos	5-Acetylamino-6-amino-3-methyluracil	5-乙酰氨基-6-氨基-7-甲基尿嘧啶	P	C7H10N4O3	198.075	199.082	3.97256	[M+H]+	1.153	0.513139	2	C18	Organic nitrogen compounds	有机氮化合物	Organonitrogen compounds	有机氮化合物	N-arylamides	N-芳基酰胺	-	HMDB0004400	Organic nitrogen compounds	Organonitrogen compounds	N-arylamides	5-Acetylamino-6-amino-3-methyluracil; AAMU	C16366	map00232	-	-	-	-	-	O=C1C(N=C(O)C)=C(N=C(O)N1C)N	POQOTWQIYYNXAT-UHFFFAOYSA-N	0.512636	-0.963993	0.00100607	1	1.53203	down	952489	900157	1.07695e+06	974505	1.26702e+06	1.1019e+06	2.05093e+06	1.79839e+06	2.57704e+06	2.77724e+06
Com_3363_neg	5alpha-Pregnan-3alpha,20beta-diol disulfate	5α-孕烷-3α,20β-二醇二硫酸盐	N	C21H36O8S2	480.185	479.179	1.5642	[M-H]-	5.561	-	3	C18	Lipids and lipid-like molecules	脂质和类脂分子	Steroids and steroid derivatives	类固醇和类固醇衍生物	Sulfated steroids	硫酸化类固醇	"-"	HMDB0240582	Lipids and lipid-like molecules	Steroids and steroid derivatives	Sulfated steroids	-	-	-	-	-	-	-	99600203	[H][C@@]1(CC[C@@]2([H])[C@]3([H])CC[C@@]4([H])C[C@@H](CC[C@]4(C)[C@@]3([H])CC[C@]12C)OS(O)(=O)=O)[C@@H](C)OS(O)(=O)=O	LSQGWMYMIHQKSA-HZCKZVNYSA-N	2.30101	1.20227	0.0010158	1	2.23031	up	8.81831e+06	9.26493e+06	7.13589e+06	7.1566e+06	1.06454e+07	9.78925e+06	5.3189e+06	5.29115e+06	3.49377e+06	2.88555e+06
Com_728_neg	D-Ribulose 1,5-diphosphate	D-核酮糖 1,5-二磷酸	N	C5H12O11P2	309.985	308.978	0.790642	[M-H]-	1.44	0.855814	1	C18	Organic oxygen compounds	有机氧化合物	Organooxygen compounds	有机氧化合物	Carbohydrates and carbohydrate conjugates	碳水化合物和碳水化合物结合物	"24218-00-6"	HMDB0304322	Organic oxygen compounds	Organooxygen compounds	Carbohydrates and carbohydrate conjugates	D-Ribulose 1,5-bisphosphate	C01182	map00630;map00710;map01100;map01110;map01120;map01130;map01200	-	-	-	-	123658	C(C(C(C(=O)COP(=O)(O)O)O)O)OP(=O)(O)O	YAHZABJORDUQGO-NQXXGFSBSA-N	1.64166	0.715152	0.0010247	1	2.21188	up	3.12445e+07	2.76662e+07	2.89003e+07	2.8859e+07	4.3882e+07	3.85635e+07	2.08687e+07	2.01769e+07	2.11581e+07	2.11213e+07
Com_3402_neg	LysoPE(0:0/20:3(5Z,8Z,11Z))	溶血磷脂酰乙醇胺(0:0/20:3(5Z,8Z,11Z))	N	C25H46NO7P	503.301	502.294	0.940177	[M-H]-	8.732	-	3	C18	Lipids and lipid-like molecules	脂质和类脂分子	Glycerophospholipids	甘油磷脂	Glycerophosphoethanolamines	甘油磷酸乙醇胺类	"-"	HMDB0011485	Lipids and lipid-like molecules	Glycerophospholipids	Glycerophosphoethanolamines	-	-	-	LMGP02050049	Glycerophospholipids [GP]	Glycerophosphoethanolamines [GP02]	Monoacylglycerophosphoethanolamines [GP0205]	53480934	[H][C@@](CO)(COP(O)(=O)OCCN)OC(=O)CCC\C=C/C\C=C/C\C=C/CCCCCCCC	FJDVENKXPUIXRG-WMTBOZPISA-N	0.521945	-0.938031	0.00105665	1	1.40767	down	3.34454e+07	3.75402e+07	4.12653e+07	4.06661e+07	2.50021e+07	2.59374e+07	5.88193e+07	5.82374e+07	5.05069e+07	4.86096e+07
Com_3084_pos	Eglinazine	-	P	C7H10ClN5O2	231.052	232.06	1.31871	[M+H]+	2.575	-	3	C18	Organic acids and derivatives	有机酸及其衍生物	Carboxylic acids and derivatives	羧酸及其衍生物	Amino acids, peptides, and analogues	氨基酸、肽和类似物	-	-	-	-	-	-	C19102	-	-	-	-	-	-	CCNC1=NC(=NC(=N1)Cl)NCC(=O)O	IAUFMJOLSFEAIJ-UHFFFAOYSA-N	0.152804	-2.71024	0.00111356	1	1.74444	down	1.08382e+06	1.20389e+06	505367	758069	1.6016e+06	152172	8.50097e+06	7.17416e+06	5.72891e+06	5.57373e+06
Com_3011_pos	4-(Methylnitrosamino)-1-(3-pyridyl-N-oxide)-1-butanol	3-吡啶甲醇	P	C10H15N3O3	225.111	226.119	1.01086	[M+H]+	2.036	-	3	C18	Organoheterocyclic compounds	有机杂环化合物	Pyridines and derivatives	吡啶及其衍生物	Pyridinium derivatives	吡啶翁衍生物	"85352-99-4"	HMDB0041953	Organoheterocyclic compounds	Pyridines and derivatives	Pyridinium derivatives	-	C19603	map00980;map05204	-	-	-	-	-	CN(CCCC(C1=C[N+](=CC=C1)[O-])O)N=O	DKBKTKUNVONEGX-UHFFFAOYSA-N	1.66662	0.736925	0.00114791	1	1.25033	up	9.01161e+06	1.47267e+07	1.09386e+07	9.91632e+06	1.49044e+07	1.35846e+07	6.1692e+06	6.75049e+06	6.81955e+06	8.08469e+06
Com_5056_pos	Lysyl-aspartyl-glutamyl-leucine	赖氨酰-天冬氨酰-谷氨酰-亮氨酸	P	C21H37N5O9	503.259	504.267	0.334833	[M+H]+	5.252	-	3	C18	Organic acids and derivatives	有机酸及其衍生物	Carboxylic acids and derivatives	羧酸及其衍生物	Amino acids, peptides, and analogues	氨基酸、肽和类似物	"-"	HMDB0247848	Organic acids and derivatives	Carboxylic acids and derivatives	Amino acids, peptides, and analogues	-	-	-	-	-	-	-	21881171	CC(C)CC(NC(=O)C(CCC(O)=O)NC(=O)C(CC(O)=O)NC(=O)C(N)CCCCN)C(O)=O	JBFQOLHAGBKPTP-UHFFFAOYSA-N	1.65678	0.728381	0.00115325	0.972222	1.67358	up	2.25533e+07	2.50304e+07	2.34504e+07	2.52155e+07	1.70865e+07	1.59929e+07	1.16793e+07	9.48869e+06	1.35866e+07	1.24489e+07
Com_1882_pos	Aminomethanesulfonic acid	氨基甲磺酸	P	CH5NO3S	110.999	112.007	1.73693	[M+H]+	1.16	-	3	C18	Organic acids and derivatives	有机酸及其衍生物	Organic sulfonic acids and derivatives	有机磺酸及其衍生物	Organosulfonic acids and derivatives	有机磺酸及其衍生物	"13881-91-9"	HMDB0248321	Organic acids and derivatives	Organic sulfonic acids and derivatives	Organosulfonic acids and derivatives	-	-	-	-	-	-	-	83791	NCS(O)(=O)=O	OBESRABRARNZJB-UHFFFAOYSA-N	0.488677	-1.03305	0.00116239	1	2.15136	down	1.98299e+06	1.7491e+06	2.28179e+06	2.96157e+06	3.57715e+06	3.32566e+06	5.13906e+06	4.8933e+06	7.59574e+06	6.77786e+06
Com_2366_neg	Polyporic acid	-	N	C18H12O4	292.074	291.067	2.02836	[M-H]-	1.418	-	3	C18	Organic oxygen compounds	有机氧化合物	Organooxygen compounds	有机氧化合物	Carbonyl compounds	羰基化合物	-	-	-	-	-	-	-	-	-	-	-	-	-	O=C1C(O)=C(C(=O)C(O)=C1C=2C=CC=CC2)C=3C=CC=CC3	HZKFHDXTSAYOSN-UHFFFAOYSA-N	0.617313	-0.695927	0.00116547	1	1.97956	down	2.41364e+07	2.38865e+07	2.51107e+07	2.60267e+07	2.43113e+07	2.45007e+07	4.63113e+07	5.24196e+07	3.58289e+07	3.58778e+07
Com_2118_neg	Glyceric acid 1,3-biphosphate	4-氨基-N,N-二丙基苯磺酰胺	N	C3H8O10P2	265.959	264.952	0.886195	[M-H]-	1.393	0.624214	2	C18	Organic acids and derivatives	有机酸及其衍生物	Organic phosphoric acids and derivatives	有机磷酸及其衍生物	Phosphate esters	磷酸酯类	"38168-82-0"	HMDB0001270	Organic acids and derivatives	Organic phosphoric acids and derivatives	Phosphate esters	3-Phospho-D-glyceroyl phosphate; 1,3-Bisphospho-D-glycerate; (R)-2-Hydroxy-3-(phosphonooxy)-1-monoanhydride with phosphoric propanoic acid; D-Glycerate 1,3-diphosphate	C00236	map00010;map00010;map00190;map00500	-	-	-	-	439191	O[C@H](COP(O)(O)=O)C(=O)OP(O)(O)=O	LJQLQCAXBUHEAZ-UWTATZPHSA-N	1.84939	0.88705	0.00122087	1	1.61973	up	1.99791e+07	1.9281e+07	1.94058e+07	1.85093e+07	2.7308e+07	2.39541e+07	8.41132e+06	7.60817e+06	1.25175e+07	1.19859e+07
Com_5084_pos	2-Oleoyl-sn-glycero-3-phosphocholine	-	P	C26H52NO7P	521.348	522.356	0.896948	[M+H]+	9.599	0.968798	2	C18	Lipids and lipid-like molecules	脂质和类脂分子	Glycerophospholipids	甘油磷脂	Glycerophosphocholines	甘油磷酸胆碱	-	HMDB0061701	Lipids and lipid-like molecules	Glycerophospholipids	Glycerophosphocholines	-	-	-	LMGP01050082	Glycerophospholipids [GP]	Glycerophosphocholines [GP01]	Monoacylglycerophosphocholines [GP0105]	-	CCCCCCCCC=CCCCCCCCC(=O)OC(CO)COP(=O)([O-])OCC[N+](C)(C)C	SULIDBRAXVDKBU-PTGWMXDISA-N	0.378613	-1.4012	0.00125101	1	2.67733	down	7.00578e+07	7.47883e+07	7.82387e+07	8.23468e+07	3.10431e+07	3.41395e+07	1.19727e+08	1.2112e+08	1.68061e+08	1.88516e+08
Com_2624_neg	Norwedelic acid	-	N	C15H10O8	318.038	317.03	0.462001	[M-H]-	5.381	0.5768	2	C18	Phenylpropanoids and polyketides	苯丙素类和聚酮类	2-arylbenzofuran flavonoids	2-芳基苯并呋喃类黄酮	-	-	-	-	-	-	-	-	-	-	LMPK12160052	Polyketides [PK]	Flavonoids [PK12]	Other Flavonoids [PK1216]	-	C1=C(C=C(C(=C1O)C2=C(C3=CC(=C(C=C3O2)O)O)C(=O)O)O)O	OYMZVRJQIIYPTP-UHFFFAOYSA-N	0.464878	-1.10508	0.00128452	1	1.95233	down	1.12245e+08	1.15065e+08	1.11904e+08	1.06979e+08	9.55204e+07	9.60562e+07	1.92835e+08	1.95466e+08	1.88077e+08	1.8105e+08
Com_4919_pos	(12S,15S)-15-O-Demethyl-10,29-dideoxy-11,12-dihydro-striatin C	-	P	C25H38O6	434.267	435.274	0.496345	[M+H]+	5.998	-	3	C18	Lipids and lipid-like molecules	脂质和类脂分子	Prenol lipids	异戊烯醇脂	Diterpenoids	二萜类	-	HMDB0033030	Lipids and lipid-like molecules	Prenol lipids	Diterpenoids	-	-	-	-	-	-	-	-	CC(C)C1=C2C3CCC4C5C(C3(CCC2(CC1)C)C)OC6C5(C(C(CO6)O)OC4O)O	FTZQOXPOWUWXJV-UHFFFAOYSA-N	0.551388	-0.858861	0.00131719	1	1.48918	down	2.42701e+06	3.2805e+06	2.62053e+06	2.22142e+06	1.68695e+06	1.64559e+06	4.45552e+06	4.50752e+06	3.62904e+06	4.83651e+06
Com_3326_neg	LysoPA(i-20:0/0:0)	溶血甘油磷酸甘油酯(i-20:0/0:0)	N	C23H47O7P	466.306	465.299	1.0213	[M-H]-	10.801	0.687186	2	C18	Lipids and lipid-like molecules	脂质和类脂分子	Glycerophospholipids	甘油磷脂	Glycerophosphates	甘油磷酸酯类	"-"	HMDB0114767	Lipids and lipid-like molecules	Glycerophospholipids	Glycerophosphates	-	-	-	-	-	-	-	17786813	CC(C)CCCCCCCCCCCCCCCCC(=O)OCC(O)COP(O)(O)=O	AUOZPUVRJSFDEQ-UHFFFAOYSA-N	0.238239	-2.06952	0.00134632	1	1.22785	down	677571	592348	599452	649175	210581	324971	3.87395e+06	3.64045e+06	1.85617e+06	1.24449e+06
Com_821_pos	cytidine	胞嘧啶核苷	P	C9H13N3O5	243.086	244.093	0.513222	[M+H]+	1.761	0.902755	1	C18	Nucleosides, nucleotides, and analogues	核苷、核苷酸和类似物	Pyrimidine nucleosides	嘧啶核苷	-	-	"65-46-3"	HMDB0000089	Nucleosides, nucleotides, and analogues	Pyrimidine nucleosides	-	Cytidine	C00475	map00240;map01100	-	-	-	-	6175	NC1=NC(=O)N(C=C1)[C@@H]1O[C@H](CO)[C@@H](O)[C@H]1O	UHDGCWIWMRVCDJ-XVFCMESISA-N	0.651718	-0.617681	0.00137819	1	1.14212	down	1.12868e+08	1.30254e+08	1.2856e+08	1.30856e+08	8.82951e+07	9.04207e+07	1.74675e+08	1.7271e+08	2.00241e+08	2.07592e+08
Com_1050_pos	L-Saccharopine	L-酵母氨酸	P	C11H20N2O6	276.132	277.139	1.12114	[M+H]+	1.336	0.999213	1	C18	Organic acids and derivatives	有机酸及其衍生物	Carboxylic acids and derivatives	羧酸及其衍生物	Amino acids, peptides, and analogues	氨基酸、肽和类似物	"997-68-2"	HMDB0000279	Organic acids and derivatives	Carboxylic acids and derivatives	Amino acids, peptides, and analogues	N6-(L-1,3-Dicarboxypropyl)-L-lysine; Saccharopine; L-Saccharopine; N-[(S)-5-Amino-5-carboxypentyl]-L-glutamic acid	C00449	map00300;map00310;map01100;map01110;map01130;map01230	-	-	-	-	160556	N[C@@H](CCCCN[C@@H](CCC(O)=O)C(O)=O)C(O)=O	ZDGJAHTZVHVLOT-YUMQZZPRSA-N	1.99346	0.995277	0.00143276	1	2.62747	up	6.46427e+07	7.74623e+07	6.67431e+07	7.07247e+07	8.25005e+07	8.31286e+07	4.9529e+07	4.57236e+07	3.77656e+07	4.10576e+07
Com_3396_neg	Hemiasterlin B	-	N	C28H42N4O4	498.321	497.313	1.30393	[M-H]-	6.828	0.714941	2	C18	Organic acids and derivatives	有机酸及其衍生物	Carboxylic acids and derivatives	羧酸及其衍生物	Amino acids, peptides, and analogues	氨基酸、肽和类似物	-	-	-	-	-	-	-	-	-	-	-	-	-	CC(C)C(C=C(C)C(=O)O)N(C)C(=O)C(C(C)C)NC(=O)C(C(C)(C)C1=CNC2=CC=CC=C21)NC	STWMUTMEDIGCPZ-PUMSQASDSA-N	0.646436	-0.62942	0.00144134	1	1.84373	down	5.69663e+07	5.90235e+07	5.25907e+07	4.96342e+07	3.7445e+07	3.7941e+07	6.4496e+07	6.73266e+07	8.2688e+07	8.01841e+07
Com_240_neg	D-(-)-3-Phosphoglyceric acid disodium salt	D-（-）-3-磷酸甘油	N	C3H7O7P	185.993	184.986	0.640753	[M-H]-	1.39	0.999241	1	C18	Organic oxygen compounds	有机氧化合物	Organooxygen compounds	有机氧化合物	Carbohydrates and carbohydrate conjugates	碳水化合物和碳水化合物结合物	"80731-10-8"	HMDB0060180	Organic oxygen compounds	Organooxygen compounds	Carbohydrates and carbohydrate conjugates	3-Phospho-D-glycerate; D-Glycerate 3-phosphate; 3-Phospho-(R)-glycerate; 3-Phosphoglycerate	C00197	map00010;map00030;map00260;map00561;map00630;map00680;map00710;map01060;map01061;map01062;map01063;map01064;map01065;map01066;map01070;map01100;map01110;map01120;map01130;map01200	-	-	-	-	439183	C(C(C(=O)O)O)OP(=O)(O)O	OSJPPGNTCRNQQC-UWTATZPHSA-N	2.13136	1.09177	0.0014492	1	2.31246	up	4.93086e+08	4.86652e+08	4.46386e+08	4.3962e+08	5.92431e+08	5.77126e+08	1.48035e+08	1.49362e+08	2.55056e+08	2.47767e+08
Com_125_neg	D-Ala-D-Ala	D-丙氨酰-D-丙氨酸	N	C6H12N2O3	160.085	159.078	0.762202	[M-H]-	1.958	0.910183	1	C18	Organic acids and derivatives	有机酸及其衍生物	Carboxylic acids and derivatives	羧酸及其衍生物	Amino acids, peptides, and analogues	氨基酸、肽和类似物	"923-16-0"	HMDB0244385	Organic acids and derivatives	Carboxylic acids and derivatives	Amino acids, peptides, and analogues	D-Alanyl-D-alanine; D-Ala-D-Ala	C00993	map00473;map00550;map01100;map01502	-	-	-	-	601	CC(N)C(O)=NC(C)C(O)=O	DEFJQIDDEAULHB-UHFFFAOYSA-N	1.65479	0.726645	0.00145038	1	1.45012	up	1.69975e+08	1.69712e+08	1.46084e+08	1.38855e+08	2.35307e+08	2.25274e+08	1.00218e+08	1.015e+08	1.02751e+08	9.81604e+07
Com_5117_pos	LysoPC(18:3(6Z,9Z,12Z)/0:0)	溶血磷脂酰胆碱(18:3(6Z,9Z,12Z)/0:0)	P	C26H48NO7P	517.317	540.307	1.68352	[M+Na]+	8.738	0.744311	2	C18	Lipids and lipid-like molecules	脂质和类脂分子	Glycerophospholipids	甘油磷脂	Glycerophosphocholines	甘油磷酸胆碱	"-"	HMDB0010387	Lipids and lipid-like molecules	Glycerophospholipids	Glycerophosphocholines	1-Acyl-sn-glycero-3-phosphocholine; 1-Acyl-sn-glycerol-3-phosphocholine; alpha-Acylglycerophosphocholine; 2-Lysolecithin; 2-Lysophosphatidylcholine; 1-Acylglycerophosphocholine	C04230	-	LMGP01050128	Glycerophospholipids [GP]	Glycerophosphocholines [GP01]	Monoacylglycerophosphocholines [GP0105]	52924045	CCCCC\C=C/C\C=C/C\C=C/CCCCC(=O)OC[C@](O)([H])COP([O-])(=O)OCC[N+](C)(C)C	MRTUWVDDQVMUCR-ACHCNROVSA-N	0.39405	-1.34355	0.00146466	1	1.92046	down	2.53681e+08	2.78376e+08	3.62972e+08	3.44886e+08	1.69432e+08	1.71468e+08	4.9188e+08	4.84344e+08	4.6815e+08	5.08077e+08
Com_1117_neg	Bis-triazole	-	N	C4H2N6	134.034	133.028	6.11184	[M-H]-	1.313	-	3	C18	Organic nitrogen compounds	有机氮化合物	Organonitrogen compounds	有机氮化合物	Azo compounds	偶氮化合物	"-"	HMDB0249240	Organic nitrogen compounds	Organonitrogen compounds	Azo compounds	-	-	-	-	-	-	-	66592610	C1=NC(N=N1)=C1N=CN=N1	YNRGDPQTVDWXPB-UHFFFAOYSA-N	0.440372	-1.1832	0.00149639	1	2.1759	down	1.19752e+06	910345	415909	738087	943862	966294	1.97538e+06	1.93064e+06	2.23672e+06	1.95796e+06
Com_2545_pos	7-Methyluric acid	12-甲基尿酸	P	C6H6N4O3	182.044	183.051	3.41943	[M+H]+	1.146	-	3	C18	Organoheterocyclic compounds	有机杂环化合物	Imidazopyrimidines	咪唑并嘧啶类	Purines and purine derivatives	嘌呤和嘌呤衍生物	-	HMDB0011107	Organoheterocyclic compounds	Imidazopyrimidines	Purines and purine derivatives	7-Methyluric acid	C16355	map00232	-	-	-	-	-	OC=1N=C(O)C2=C(N1)N=C(O)N2C	YHNNPKUFPWLTOP-UHFFFAOYSA-N	0.584086	-0.775747	0.00150602	1	1.46256	down	869246	780361	1.085e+06	1.20993e+06	1.2241e+06	1.51184e+06	1.90979e+06	1.7876e+06	2.24561e+06	2.37837e+06
Com_5125_pos	LysoPC(18:1(9Z)/0:0)	溶血磷脂酰胆碱(18:1(9Z)/0:0)	P	C26H52NO7P	521.348	544.338	1.04073	[M+Na]+	9.599	0.7478	2	C18	Lipids and lipid-like molecules	脂质和类脂分子	Glycerophospholipids	甘油磷脂	Glycerophosphocholines	甘油磷酸胆碱	"19420-56-5"	HMDB0002815	Lipids and lipid-like molecules	Glycerophospholipids	Glycerophosphocholines	-	-	-	LMGP01050032	Glycerophospholipids [GP]	Glycerophosphocholines [GP01]	Monoacylglycerophosphocholines [GP0105]	16081932	CCCCCCCC\C=C/CCCCCCCC(=O)OC[C@@H](O)COP([O-])(=O)OCC[N+](C)(C)C	YAMUFBLWGFFICM-PTGWMXDISA-N	0.443622	-1.1726	0.00151152	1	2.27791	down	6.1715e+07	5.66657e+07	6.09139e+07	6.54667e+07	3.62354e+07	3.67709e+07	8.0052e+07	7.9721e+07	1.06212e+08	1.06913e+08
Com_4948_pos	Asparacosin A	天冬氨酸甲酯	P	C27H40O5	444.288	445.295	0.852217	[M+H]+	6.83	-	3	C18	Lipids and lipid-like molecules	脂质和类脂分子	Prenol lipids	异戊烯醇脂	Triterpenoids	三萜类	-	-	-	-	-	-	-	-	LMST01080098	Sterol Lipids [ST]	Sterols [ST01]	Spirostanols and derivatives [ST0108]	-	CC1CCC2(C(C3(C(O2)CC4C3(C(CC5C4CCC6=CC(=O)CCC56C)O)C)O)C)OC1	YWWQQPDLTAKFSH-ANLDUCOMSA-N	0.579957	-0.785983	0.00157418	1	1.37566	down	7.8164e+06	7.63363e+06	7.69199e+06	7.05811e+06	4.82256e+06	4.47053e+06	9.30332e+06	1.09858e+07	9.88931e+06	1.22509e+07
Com_4861_pos	Denticulatin B	-	P	C23H40O5	396.288	419.277	0.483575	[M+Na]+	7.988	-	3	C18	Lipids and lipid-like molecules	脂质和类脂分子	Prenol lipids	异戊烯醇脂	Terpene glycosides	萜烯糖苷	-	-	-	-	-	-	-	-	-	-	-	-	-	O=C(CC)C(C)C1OC(O)(C(C(=O)C(C)CC(=CCC)C)C)C(C)C(O)C1C	BFQWBQIYMSVPOL-MVDSRTOYSA-N	0.575333	-0.79753	0.00157737	1	1.68904	down	2.99728e+07	4.39298e+07	4.36631e+07	4.52121e+07	2.68079e+07	3.027e+07	6.18339e+07	4.95082e+07	5.6175e+07	5.43766e+07
Com_3325_neg	Dolichyl b-D-glucosyl phosphate	-	N	C21H39O9P	466.233	465.226	0.825071	[M-H]-	6.609	-	3	C18	Lipids and lipid-like molecules	脂质和类脂分子	Prenol lipids	异戊烯醇脂	Sesquiterpenoids	倍半萜类	"220496-27-5"	HMDB0001054	Lipids and lipid-like molecules	Prenol lipids	Sesquiterpenoids	Dolichyl beta-D-glucosyl phosphate	C01246	-	-	-	-	-	22833557	OC[C@H]1O[C@@H](OP(=O)(O)OCCC(C)CC\C=C(\C)CCC=C(C)C)[C@H](O)[C@@H](O)[C@@H]1O	RHJMCOLWMXJOGE-ZTZGTLKASA-N	2.10643	1.0748	0.00160545	1	1.25495	up	7.14344e+07	3.95533e+07	3.60966e+07	3.23773e+07	3.64322e+07	3.90056e+07	1.95057e+07	1.90895e+07	2.77607e+07	2.74202e+07
Com_5153_pos	3-O-beta-D-glucosyl-brassicasterol	3-O-β-D-葡萄糖基-芸苔甾醇	P	C34H56O6	560.408	561.414	1.26087	[M+H]+	10.649	-	3	C18	Lipids and lipid-like molecules	脂质和类脂分子	Steroids and steroid derivatives	类固醇和类固醇衍生物	Steroidal glycosides	甾体糖苷	"-"	HMDB0304143	Lipids and lipid-like molecules	Steroids and steroid derivatives	Steroidal glycosides	-	-	-	-	-	-	-	75967394	CC(C)C(C)C=CC(C)C1CCC2C3CC=C4CC(CCC4(C)C3CCC12C)OC1OC(CO)C(O)C(O)C1O	ILUZPRRJJSFYEH-UHFFFAOYSA-N	0.662508	-0.59399	0.00160913	1	1.57549	down	2.43483e+07	2.53983e+07	2.67857e+07	2.55285e+07	3.48258e+07	3.68146e+07	4.5491e+07	3.76459e+07	4.93232e+07	5.36465e+07
Com_3176_neg	yahyaxanthone	-	N	C22H22O8	414.131	413.125	1.24601	[M-H]-	6.787	0.719577	2	C18	Organoheterocyclic compounds	有机杂环化合物	Benzopyrans	苯并吡喃类	1-benzopyrans	1-苯并吡喃	-	-	-	-	-	-	-	-	-	-	-	-	-	CC1(C=CC2=C3C(=C(C(=C2O1)OC)O)C(=O)C4=C(O3)C(=C(C=C4OC)OC)OC)C	BSWKVMNQZNMVIO-UHFFFAOYSA-N	2.6657	1.41451	0.00162606	1	1.24029	up	5.74655e+06	5.52737e+06	6.04362e+06	5.98685e+06	1.16233e+07	1.1108e+07	1.84798e+06	2.29086e+06	4.41878e+06	4.75527e+06
Com_5016_pos	Xestobergsterol B	-	P	C27H44O7	480.309	481.316	0.107571	[M+H]+	6.337	0.675957	2	C18	Lipids and lipid-like molecules	脂质和类脂分子	Steroids and steroid derivatives	类固醇和类固醇衍生物	Oxosteroids	氧化类固醇	-	-	-	-	-	-	-	-	-	-	-	-	-	CC1CC(C2C1C3(CCC4C(C3C2=O)C(C(C5C4(C(C(C(C5)O)O)O)C)O)O)C)(CC(C)C)O	DGXRPSIAVFYMOL-NGXOMLRASA-N	0.613032	-0.705965	0.00168296	0.972222	1.89226	down	5.23047e+06	6.21842e+06	5.76689e+06	5.48521e+06	4.09358e+06	3.70506e+06	7.60301e+06	6.21019e+06	7.65867e+06	7.96346e+06
Com_3924_pos	D-(-)-salicin	D-(-)-水杨苷; D-(-)-水杨甙	P	C13H18O7	286.105	304.139	1.16773	[M+NH4]+	5.304	-	3	C18	Organic oxygen compounds	有机氧化合物	Organooxygen compounds	有机氧化合物	Carbohydrates and carbohydrate conjugates	碳水化合物和碳水化合物结合物	"138-52-3"	HMDB0003546	Organic oxygen compounds	Organooxygen compounds	Carbohydrates and carbohydrate conjugates	-	-	-	-	-	-	-	-	OCC=1C=CC=CC1OC2OC(CO)C(O)C(O)C2O	NGFMICBWJRZIBI-UHFFFAOYSA-N	0.246541	-2.0201	0.00170547	1	2.34263	down	1.43632e+06	1.66924e+06	428368	656873	289420	646900	4.35848e+06	4.37209e+06	2.96489e+06	2.65296e+06
Com_5268_pos	DG(18:3(6Z,9Z,12Z)/16:1(9Z)/0:0)	二酰基甘油(18:3(6Z,9Z,12Z)/16:1(9Z)/0:0)	P	C37H64O5	588.475	611.465	0.48995	[M+Na]+	11.604	-	3	C18	Lipids and lipid-like molecules	脂质和类脂分子	Fatty Acyls	脂肪酰类	Lineolic acids and derivatives	亚麻酸及其衍生物	"-"	HMDB0007273	Lipids and lipid-like molecules	Fatty Acyls	Lineolic acids and derivatives	-	-	-	LMGL02010475	Glycerolipids [GL]	Diradylglycerols [GL02]	Diacylglycerols [GL0201]	53478116	[H][C@](CO)(COC(=O)CCCC\C=C/C\C=C/C\C=C/CCCCC)OC(=O)CCCCCCC\C=C/CCCCCC	NMSWJOWPISSOTH-CCABUEPZSA-N	0.312018	-1.6803	0.00174491	1	1.52362	down	5.70052e+07	8.9735e+07	9.0455e+07	7.74044e+07	2.42952e+07	3.05209e+07	3.12397e+08	2.03325e+08	1.62085e+08	1.62691e+08
Com_4776_pos	His Lys Leu	-	P	C18H32N6O4	396.248	397.256	1.67309	[M+H]+	6.153	0.639461	2	C18	Organic acids and derivatives	有机酸及其衍生物	Carboxylic acids and derivatives	羧酸及其衍生物	Amino acids, peptides, and analogues	氨基酸、肽和类似物	-	-	-	-	-	-	-	-	-	-	-	-	-	CC(C)CC(C(=O)O)NC(=O)C(CCCCN)NC(=O)C(CC1=CN=CN1)N	UXSATKFPUVZVDK-KKUMJFAQSA-N	0.371662	-1.42794	0.00174677	1	2.23298	down	5.23983e+06	5.53719e+06	3.51244e+06	2.93659e+06	5.11749e+06	5.82444e+06	1.97316e+07	1.89809e+07	1.04907e+07	1.17539e+07
Com_2499_pos	Cys-Gly	半胱氨酸一甘氨酸	P	C5H10N2O3S	178.041	179.049	3.68467	[M+H]+	4.856	0.775456	2	C18	Organic acids and derivatives	有机酸及其衍生物	Carboxylic acids and derivatives	羧酸及其衍生物	Amino acids, peptides, and analogues	氨基酸、肽和类似物	-	HMDB0257594	Organic acids and derivatives	Carboxylic acids and derivatives	Amino acids, peptides, and analogues	Cys-Gly; L-Cysteinylglycine	C01419	map00480;map01100	-	-	-	-	-	C(C(C(=O)NCC(=O)O)N)S	ZUKPVRWZDMRIEO-VKHMYHEASA-N	2.22821	1.15588	0.00176279	1	1.16185	up	1.92529e+07	2.21989e+07	1.93486e+07	2.01248e+07	2.84708e+07	2.73364e+07	6.24979e+06	6.14403e+06	9.69147e+06	9.93234e+06
Com_343_pos	N-Acetyl-L-aspartic acid	N-乙酰-L-天冬氨酸	P	C6H9NO5	175.048	176.056	1.30841	[M+H]+	2.334	0.545782	1	C18	Organic acids and derivatives	有机酸及其衍生物	Carboxylic acids and derivatives	羧酸及其衍生物	Amino acids, peptides, and analogues	氨基酸、肽和类似物	"997-55-7"	HMDB0000812	Organic acids and derivatives	Carboxylic acids and derivatives	Amino acids, peptides, and analogues	N-Acetyl-L-aspartate; N-Acetyl-L-aspartic acid	C01042	map00250;map01100	-	-	-	-	65065	CC(=O)N[C@@H](CC(O)=O)C(O)=O	OTCCIMWXFLJLIA-BYPYZUCNSA-N	0.526765	-0.924768	0.00184373	0.944444	1.38104	down	3.04663e+07	2.33286e+07	3.1656e+07	2.40419e+07	1.60519e+07	2.22476e+07	5.07779e+07	5.11391e+07	5.39579e+07	6.01919e+07
Com_111_pos	L-Ornithine	L-鸟氨酸	P	C5H12N2O2	132.09	133.097	2.04667	[M+H]+	1.201	0.720509	1	C18	Organic acids and derivatives	有机酸及其衍生物	Carboxylic acids and derivatives	羧酸及其衍生物	Amino acids, peptides, and analogues	氨基酸、肽和类似物	"70-26-8"	HMDB0000214	Organic acids and derivatives	Carboxylic acids and derivatives	Amino acids, peptides, and analogues	L-Ornithine; (S)-2,5-Diaminovaleric acid; (S)-2,5-Diaminopentanoic acid; (S)-2,5-Diaminopentanoate	C00077	map00220;map00330;map00472;map00480;map01060;map01064;map01100;map01110;map01130;map01210;map01230;map02010	-	-	-	-	6262	NCCC[C@H](N)C(O)=O	AHLPHDHHMVZTML-BYPYZUCNSA-N	2.04151	1.02963	0.00195421	1	1.91482	up	4.66887e+06	6.05843e+06	8.04649e+06	8.06738e+06	4.99675e+06	5.17311e+06	4.29099e+06	4.5516e+06	2.17977e+06	2.32455e+06
Com_3103_neg	Zoamide C	-	N	C21H24N6O2	392.196	391.189	1.2658	[M-H]-	7.629	0.529315	2	C18	Benzenoids	苯类化合物	Benzene and substituted derivatives	苯及其取代衍生物	-	-	-	-	-	-	-	-	-	-	-	-	-	-	-	CC1C2=C(CCC3=C1N=C(N3)NC(=O)C(C)C)NC(=N2)NC(=O)C4=CC=CC=C4	YCDCJHKBEHWEIQ-GFCCVEGCSA-N	1.52088	0.604907	0.00196897	0.972222	1.68383	up	3.64574e+06	3.86699e+06	3.59176e+06	2.75252e+06	4.00399e+06	3.92618e+06	1.9357e+06	1.8197e+06	2.5777e+06	2.24638e+06
Com_1645_neg	2-C-methyl-D-erythritol-4-phosphate	-	N	C5H13O7P	216.04	215.033	1.55073	[M-H]-	1.347	0.768881	2	C18	Organic acids and derivatives	有机酸及其衍生物	Organic phosphoric acids and derivatives	有机磷酸及其衍生物	Phosphate esters	磷酸酯类	"-"	HMDB0304061	Organic acids and derivatives	Organic phosphoric acids and derivatives	Phosphate esters	2-C-Methyl-D-erythritol 4-phosphate	C11434	-	-	-	-	-	443198	[H][C@@](O)(COP(O)(O)=O)[C@@](C)(O)CO	XMWHRVNVKDKBRG-UHNVWZDZSA-N	0.63674	-0.651223	0.00200573	1	1.02183	down	4.14582e+08	4.4342e+08	4.63392e+08	4.30091e+08	4.54561e+08	4.49885e+08	8.38752e+08	8.40175e+08	7.17203e+08	6.72105e+08
Com_3045_neg	Preussomerin EG3	-	N	C21H16O7	380.09	379.083	1.45085	[M-H]-	1.398	0.544954	2	C18	Benzenoids	苯类化合物	Tetralins	四氢化萘	-	-	-	-	-	-	-	-	-	-	-	-	-	-	-	COC1CC(=O)C2=C3C14OC5=C6C(=C(C=C5)O)C(=O)CCC6(O4)OC3=CC=C2	TVCMYNVBJFGZDU-MAODMQOUSA-N	0.414371	-1.271	0.00202133	1	1.56473	down	4.18367e+06	4.41768e+06	5.60568e+06	5.16717e+06	4.92222e+06	4.70142e+06	1.67591e+07	1.66853e+07	1.06892e+07	1.11722e+07
Com_4639_pos	3-(Acetyloxy)-9-mercaptoandrosta-3,5-diene-11,17-dione	-	P	C21H26O4S	374.155	375.163	1.54352	[M+H]+	5.436	0.522597	2	C18	Lipids and lipid-like molecules	脂质和类脂分子	Steroids and steroid derivatives	类固醇和类固醇衍生物	Steroid esters	类固醇酯	-	-	-	-	-	-	C14992	-	-	-	-	-	-	CC(=O)OC1=CC2=CCC3C4CCC(=O)C4(CC(=O)C3(C2(CC1)C)S)C	AQIYOMKPFQCODB-NHUSPQTBSA-N	0.504675	-0.986574	0.00204725	1	1.30558	down	1.46802e+07	1.39655e+07	7.07737e+06	8.71332e+06	1.48445e+07	1.09813e+07	3.22906e+07	3.01318e+07	1.98241e+07	2.14e+07
Com_2105_neg	Kinsenoside	金线莲苷	N	C10H16O8	264.085	263.078	1.3313	[M-H]-	5.165	-	3	C18	Organic oxygen compounds	有机氧化合物	Organooxygen compounds	有机氧化合物	Carbohydrates and carbohydrate conjugates	碳水化合物和碳水化合物结合物	"151870-74-5"	-	-	-	-	-	-	-	-	-	-	-	-	C1C(COC1=O)OC2C(C(C(C(O2)CO)O)O)O	MQEPWBMWFIVRPS-ZGSHZZHUSA-N	0.431009	-1.21421	0.00209038	0.972222	2.38248	down	1.07541e+06	1.81827e+06	576279	823928	1.17184e+06	1.00539e+06	3.21851e+06	3.3933e+06	2.42626e+06	2.718e+06
Com_5433_pos	Enalkiren	依那吉仑	P	C35H56N6O6	656.426	657.434	1.3605	[M+H]+	10.754	-	3	C18	Organic acids and derivatives	有机酸及其衍生物	Peptidomimetics	肽模拟物	Hybrid peptides	混合肽	"113082-98-7"	HMDB0251784	Organic acids and derivatives	Peptidomimetics	Hybrid peptides	-	C07466	-	-	-	-	-	5230732	COC1=CC=C(CC(NC(=O)CC(C)(C)N)C(=O)NC(CC2=CN=CN2)C(=O)NC(CC2CCCCC2)C(O)C(O)CC(C)C)C=C1	KQXVERRYBYGQJZ-UHFFFAOYSA-N	0.279537	-1.83889	0.00209385	1	2.071	down	6.22876e+06	1.19545e+07	6.73959e+06	8.72976e+06	1.44739e+07	1.41442e+07	5.81671e+07	5.77641e+07	3.9187e+07	3.45309e+07
Com_1905_neg	4-Methoxyindoxyl sulfate	4-甲氧基吲哚硫酸	N	C9H11NO5S	245.036	244.029	0.57112	[M-H]-	5.354	-	3	C18	-	-	-	-	-	-	"-"	HMDB0304935	-	-	-	-	-	-	-	-	-	-	-	COC1=CC2=C(NCC2OS(O)(=O)=O)C=C1	IBLCRTNVHXHBPT-UHFFFAOYSA-N	0.538974	-0.891711	0.00210137	1	2.28908	down	1.08489e+07	1.14795e+07	7.41442e+06	8.60996e+06	1.51495e+07	1.52e+07	2.68042e+07	2.63918e+07	2.14652e+07	2.06543e+07
Com_2651_neg	2-[4-(3,4-Methylenedioxyphenyl)butyl]-4(1H)-quinolinone	2-[4-(3,4-亚甲二氧基苯基)丁基]-4(1H)-喹啉酮	N	C20H19NO3	321.136	320.129	1.70504	[M-H]-	4.922	-	3	C18	Organoheterocyclic compounds	有机杂环化合物	Quinolines and derivatives	喹啉及其衍生物	Quinolones and derivatives	喹诺酮类及其衍生物	"17889-77-9"	HMDB0030382	Organoheterocyclic compounds	Quinolines and derivatives	Quinolones and derivatives	-	-	-	-	-	-	-	6325654	O=C1C=C(CCCCC2=CC3=C(OCO3)C=C2)NC2=CC=CC=C12	WVIITJBBQPBPEB-UHFFFAOYSA-N	1.57831	0.658384	0.00216417	0.944444	1.49106	up	1.56112e+06	1.44509e+06	2.01918e+06	1.40355e+06	1.8868e+06	1.66696e+06	796900	1.11422e+06	815937	1.04345e+06
Com_1288_pos	Dicaprylyl carbonate	碳酸二辛酯	P	C17H34O3	286.251	309.24	0.337415	[M+Na]+	9.628	0.517635	1	C18	Organic acids and derivatives	有机酸及其衍生物	Organic carbonic acids and derivatives	有机碳酸及其衍生物	Carbonic acid diesters	碳酸二酯	"1680-31-5"	-	-	-	-	-	-	-	-	-	-	-	9904000	CCCCCCCCOC(=O)OCCCCCCCC	PKPOVTYZGGYDIJ-UHFFFAOYSA-N	1.57105	0.651733	0.00217115	0.944444	1.57126	up	1.42263e+07	1.09804e+07	1.2128e+07	1.3383e+07	8.83745e+06	8.99419e+06	6.23397e+06	7.34668e+06	5.60699e+06	7.75372e+06
Com_4176_pos	11,15-Epoxy-3(20)-phytene-1,2-diol	-	P	C20H38O3	326.282	327.29	0.315799	[M+H]+	10.318	0.641187	2	C18	Lipids and lipid-like molecules	脂质和类脂分子	Prenol lipids	异戊烯醇脂	Diterpenoids	二萜类	-	-	-	-	-	-	-	-	-	-	-	-	-	CC(CCCC(=C)C(CO)O)CCCC1(CCCC(O1)(C)C)C	WSHXZEKFCZOCJL-YVWKXTFCSA-N	0.316535	-1.65956	0.00217788	1	2.34696	down	5.25436e+06	4.67575e+06	4.49146e+06	4.31579e+06	5.95205e+06	5.17799e+06	2.70969e+07	2.42444e+07	1.23575e+07	1.21503e+07
Com_2385_neg	N-(1-Deoxy-1-fructosyl)isoleucine	-	N	C12H23NO7	293.147	292.141	1.3322	[M-H]-	4.951	0.526421	2	C18	Organic oxygen compounds	有机氧化合物	Organooxygen compounds	有机氧化合物	Alcohols and polyols	醇和多元醇	"87304-79-8"	HMDB0039780	Organic oxygen compounds	Organooxygen compounds	Alcohols and polyols	-	-	-	-	-	-	-	131752725	CCC(C)[C@H](NCC1(O)O[C@H](CO)[C@@H](O)[C@@H]1O)C(O)=O	VYGRYVGDPYFVCA-MFPOTZKYSA-N	0.33153	-1.59279	0.00218092	1	2.62192	down	1.65602e+06	1.76166e+06	675025	1.27297e+06	1.12835e+06	1.26681e+06	6.15847e+06	6.32989e+06	3.44539e+06	3.34168e+06
Com_92_neg	Tartaric acid	酒石酸	N	C4H6O6	150.016	149.009	0.735427	[M-H]-	1.417	0.745643	1	C18	Organic oxygen compounds	有机氧化合物	Organooxygen compounds	有机氧化合物	Carbohydrates and carbohydrate conjugates	碳水化合物和碳水化合物结合物	"87-69-4"	HMDB0000956	Organic oxygen compounds	Organooxygen compounds	Carbohydrates and carbohydrate conjugates	(R,R)-Tartaric acid; (R,R)-Tartrate; L-Tartaric acid; Tartaric acid; Tartrate; 2,3-Dihydroxybutanedioic acid; (2R,3R)-Tartaric acid; (+)-Tartaric acid	C00898	map00630	-	-	-	-	444305	O[C@H]([C@@H](O)C(O)=O)C(O)=O	FEWJPZIEWOKRBE-JCYAYHJZSA-N	3.27052	1.70952	0.00219003	1	1.94711	up	9.3998e+06	1.0498e+07	2.44698e+07	2.64572e+07	1.01597e+07	1.00913e+07	4.60021e+06	4.76972e+06	5.26365e+06	5.07167e+06
Com_5072_pos	1-18:3-lysoPC	-	P	C26H48NO7P	517.317	518.325	1.72434	[M+H]+	8.737	0.972108	2	C18	Lipids and lipid-like molecules	脂质和类脂分子	Glycerophospholipids	甘油磷脂	Glycerophosphocholines	甘油磷酸胆碱	-	HMDB0010388	Lipids and lipid-like molecules	Glycerophospholipids	Glycerophosphocholines	-	-	-	LMGP01050038	Glycerophospholipids [GP]	Glycerophosphocholines [GP01]	Monoacylglycerophosphocholines [GP0105]	-	CCC=CCC=CCC=CCCCCCCCC(=O)OCC(COP(=O)([O-])OCC[N+](C)(C)C)O	WKQNRCYKYCKESD-YVHLTTHBSA-N	0.347518	-1.52484	0.00219668	1	2.10824	down	3.40511e+08	3.82745e+08	4.80366e+08	4.58424e+08	1.95002e+08	1.25525e+08	7.81451e+08	7.48081e+08	7.07177e+08	7.20285e+08
Com_1121_pos	Farnesyl Acetate	金合欢醇乙酸酯	P	C17H28O2	264.209	287.199	1.44961	[M+Na]+	7.427	0.515505	1	C18	Lipids and lipid-like molecules	脂质和类脂分子	Prenol lipids	异戊烯醇脂	Sesquiterpenoids	倍半萜类	"29548-30-9"	HMDB0240268	Lipids and lipid-like molecules	Prenol lipids	Sesquiterpenoids	-	-	-	LMFA07010230	Fatty Acyls [FA]	Fatty esters [FA07]	Short fatty esters [FA0710]	638500	CC(=CCCC(=CCCC(=CCOC(=O)C)C)C)C	ZGIGZINMAOQWLX-NCZFFCEISA-N	2.35471	1.23555	0.00226355	0.944444	1.19802	up	1.99618e+07	1.9092e+07	2.45036e+07	2.23128e+07	4.45348e+07	4.00102e+07	1.07786e+07	8.28213e+06	2.00936e+07	1.57667e+07
Com_3415_neg	LysoPE(0:0/20:1(11Z))	溶血磷脂酰乙醇胺(0:0/20:1(11Z))	N	C25H50NO7P	507.332	506.326	0.821372	[M-H]-	9.609	-	3	C18	Lipids and lipid-like molecules	脂质和类脂分子	Glycerophospholipids	甘油磷脂	Glycerophosphoethanolamines	甘油磷酸乙醇胺类	"-"	HMDB0011482	Lipids and lipid-like molecules	Glycerophospholipids	Glycerophosphoethanolamines	-	-	-	LMGP02050046	Glycerophospholipids [GP]	Glycerophosphoethanolamines [GP02]	Monoacylglycerophosphoethanolamines [GP0205]	53480931	[H][C@@](CO)(COP(O)(=O)OCCN)OC(=O)CCCCCCCCC\C=C/CCCCCCCC	DGAUETYRWFLGRT-OPSAWKISSA-N	0.485036	-1.04384	0.00234823	1	1.99752	down	5.85109e+06	5.26786e+06	5.72382e+06	5.81028e+06	3.31209e+06	3.59324e+06	7.4207e+06	6.74123e+06	1.25959e+07	7.86856e+06
Com_1341_pos	Auraptene	橙皮油内酯	P	C19H22O3	298.157	321.145	3.00992	[M+Na]+	5.559	-	3	C18	Lipids and lipid-like molecules	脂质和类脂分子	Prenol lipids	异戊烯醇脂	Terpene lactones	萜内酯	"495-02-3"	HMDB0034054	Lipids and lipid-like molecules	Prenol lipids	Terpene lactones	-	-	-	-	-	-	-	1550607	CC(C)=CCC\C(C)=C\COC1=CC2=C(C=CC(=O)O2)C=C1	RSDDHGSKLOSQFK-RVDMUPIBSA-N	0.438535	-1.18924	0.00236094	0.972222	1.19741	down	837282	962415	1.19798e+06	1.45857e+06	685439	1.07744e+06	3.83933e+06	2.87892e+06	1.73733e+06	1.93952e+06
Com_4997_pos	LysoPE(0:0/18:3(9Z,12Z,15Z))	溶血磷脂酰乙醇胺(0:0/18:3(9Z,12Z,15Z))	P	C23H42NO7P	475.27	476.278	0.779972	[M+H]+	8.6	0.515842	2	C18	Lipids and lipid-like molecules	脂质和类脂分子	Glycerophospholipids	甘油磷脂	Glycerophosphoethanolamines	甘油磷酸乙醇胺类	"-"	HMDB0011479	Lipids and lipid-like molecules	Glycerophospholipids	Glycerophosphoethanolamines	-	-	-	LMGP02050043	Glycerophospholipids [GP]	Glycerophosphoethanolamines [GP02]	Monoacylglycerophosphoethanolamines [GP0205]	53480928	[H][C@@](CO)(COP(O)(=O)OCCN)OC(=O)CCCCCCC\C=C/C\C=C/C\C=C/CC	JGWWMNVPHKMUCV-WOBXFXBNSA-N	0.508792	-0.974851	0.00249771	1	1.63289	down	1.01897e+08	1.09297e+08	1.47275e+08	1.37335e+08	7.54891e+07	7.9118e+07	1.76553e+08	1.6601e+08	1.59859e+08	1.73933e+08
Com_3137_neg	Botcinic acid	-	N	C20H34O8	402.225	401.218	0.476453	[M-H]-	6.345	-	3	C18	Organic acids and derivatives	有机酸及其衍生物	Hydroxy acids and derivatives	羟基酸及其衍生物	Beta hydroxy acids and derivatives	β-羟基酸及其衍生物	"-"	-	-	-	-	-	-	-	-	-	-	-	-	[H]C(=C([H])[C@@]([H])(O)CCCC)C(=O)O[C@@]1([H])[C@]([H])(C)O[C@](C)([C@@]([H])(O)[C@@]([H])(C)C(O)=O)[C@@]([H])(O)[C@]1([H])C	XGNHXARWXKZZNY-HZVPPPABSA-N	0.430923	-1.2145	0.00251173	1	2.0018	down	2.76676e+06	1.97855e+06	1.40192e+06	1.30581e+06	3.14362e+06	3.7073e+06	6.47633e+06	7.8628e+06	4.48757e+06	6.0109e+06
Com_2547_neg	Melophlin M	-	N	C18H31NO3	309.23	308.223	0.588403	[M-H]-	6.488	-	3	C18	Organoheterocyclic compounds	有机杂环化合物	Pyrrolines	吡咯啉	-	-	-	-	-	-	-	-	-	-	-	-	-	-	-	CCCCCCCCCCCC(=O)C1=C(C(N(C1=O)C)C)O	GDJWFPJCQUCUKW-UHFFFAOYSA-N	2.11262	1.07904	0.0025246	0.916667	1.02123	up	878314	896965	421468	916570	798615	806013	262751	259177	459794	571629
Com_1982_pos	Ammelide	-	P	C3H4N4O2	128.033	129.04	5.68553	[M+H]+	1.158	-	3	C18	Organoheterocyclic compounds	有机杂环化合物	Triazines	三嗪类	Triazinones	三嗪酮类	"-"	HMDB0248340	Organoheterocyclic compounds	Triazines	Triazinones	-	C08734	map00791;map01120	-	-	-	-	12584	NC1=NC(O)=NC(O)=N1	YSKUZVBSHIWEFK-UHFFFAOYSA-N	0.532067	-0.910319	0.00253513	0.944444	1.99419	down	6.35887e+06	6.92953e+06	6.81698e+06	8.42842e+06	1.29734e+07	1.15829e+07	1.5059e+07	1.74084e+07	2.01932e+07	2.2445e+07
Com_3055_neg	Cinncassiol C3	-	N	C20H30O7	382.199	381.192	0.370264	[M-H]-	5.903	-	3	C18	Lipids and lipid-like molecules	脂质和类脂分子	Prenol lipids	异戊烯醇脂	Sesquiterpenoids	倍半萜类	-	HMDB0036859	Lipids and lipid-like molecules	Prenol lipids	Sesquiterpenoids	-	C17641	-	-	-	-	-	-	CC1CCC2(C3(CC4(C(C(=O)C2(C1O)O4)(C(CC3=O)(C(C)C)O)C)O)C)O	IJPNDQQOKFKBRG-ZPZYUIKSSA-N	0.647508	-0.627031	0.00253833	0.972222	1.94125	down	8.15153e+06	7.86714e+06	9.34456e+06	7.91057e+06	6.09991e+06	5.70093e+06	1.34096e+07	1.29454e+07	1.26443e+07	1.26034e+07
Com_2980_neg	Semiplenamide F	-	N	C22H43NO3	369.324	368.317	0.434933	[M-H]-	10.242	0.705035	2	C18	Organoheterocyclic compounds	有机杂环化合物	Epoxides	环氧化物	Oxirane carboxylic acids and derivatives	环氧乙烷羧酸及其衍生物	-	-	-	-	-	-	-	-	LMFA08020281	Fatty Acyls [FA]	Fatty amides [FA08]	N-acyl amines [FA0802]	-	CCCCCCCCCCCCCCCC1C(O1)(C)C(=O)NC(C)CO	WTOKUHHGBBPESF-VRAFCGOGSA-N	0.138963	-2.84722	0.00256931	1	1.80585	down	365056	250577	260682	254739	94134.4	50811.7	3.31806e+06	3.12571e+06	787969	885021
Com_2521_pos	(2S)-2-Amino-3-[(2-chloroacetyl)amino]propanoic acid	-	P	C5H9ClN2O3	180.03	181.038	3.27345	[M+H]+	1.159	-	3	C18	Organic acids and derivatives	有机酸及其衍生物	Carboxylic acids and derivatives	羧酸及其衍生物	Amino acids, peptides, and analogues	氨基酸、肽和类似物	"-"	HMDB0243596	Organic acids and derivatives	Carboxylic acids and derivatives	Amino acids, peptides, and analogues	-	-	-	-	-	-	-	53463813	NC(CNC(=O)CCl)C(O)=O	FOJRYNHRKWPSMC-UHFFFAOYSA-N	0.523444	-0.933893	0.00259299	1	1.68892	down	1.12667e+06	962444	967735	864671	1.2872e+06	973275	1.36889e+06	1.77311e+06	2.7527e+06	2.61628e+06
Com_2229_pos	Allantoxanamide	-	P	C4H4N4O3	156.028	157.035	4.4315	[M+H]+	1.154	-	3	C18	Organic acids and derivatives	有机酸及其衍生物	Carboxylic acids and derivatives	羧酸及其衍生物	Carboxylic acid derivatives	羧酸衍生物	"-"	HMDB0247204	Organic acids and derivatives	Carboxylic acids and derivatives	Carboxylic acid derivatives	-	-	-	-	-	-	-	188244	NC(=O)C1=NC(=O)NC(=O)N1	HJXJVORILFDIOT-UHFFFAOYSA-N	0.625837	-0.676141	0.00270416	0.944444	1.53643	down	2.54315e+06	2.41727e+06	2.30279e+06	2.69892e+06	3.67906e+06	3.32893e+06	4.68774e+06	4.17758e+06	5.41415e+06	5.83274e+06
Com_1411_neg	5-(1-Methylethyl)-2-propyl-2-cyclohexen-1-one	5-(1-甲基乙基)-2-丙基-2-环己烯-1-酮	N	C12H20O	180.151	179.144	1.27617	[M-H]-	6.527	0.620915	2	C18	Lipids and lipid-like molecules	脂质和类脂分子	Prenol lipids	异戊烯醇脂	Monoterpenoids	单萜类	-	-	-	-	-	-	-	-	-	-	-	-	-	CCCC1=CCC(CC1=O)C(C)C	UWVOJXMWYPOIQV-NSHDSACASA-N	2.92992	1.55086	0.00270853	1	1.87595	up	1.27551e+06	1.30608e+06	496130	515705	1.51494e+06	1.13087e+06	427937	309934	470453	456342
Com_802_pos	Allosecurinine	别一叶萩碱	P	C13H15NO2	217.11	240.1	2.19145	[M+Na]+	8.512	-	3	C18	Benzenoids	苯类化合物	Benzene and substituted derivatives	苯及其取代衍生物	Phenoxyacetic acid derivatives	苯氧乙酸衍生物	"884-68-4"	-	-	-	-	-	-	-	-	-	-	-	-	C1CCN2C(C1)C34CC2C=CC3=CC(=O)O4	SQXGTZOQJSQCPQ-UHFFFAOYSA-N	0.365626	-1.45156	0.00276451	1	1.71989	down	1.12386e+06	1.2507e+06	1.24152e+06	1.3422e+06	833420	333375	2.15278e+06	2.53531e+06	2.2469e+06	2.39087e+06
Com_2842_pos	bis-(acetyl)diaminopentane	-	P	C9H18N2O2	186.137	209.127	4.0883	[M+Na]+	5.018	-	3	C18	Organic acids and derivatives	有机酸及其衍生物	Carboxylic acids and derivatives	羧酸及其衍生物	Carboxylic acid derivatives	羧酸衍生物	-	-	-	-	-	-	-	-	-	-	-	-	-	OC(=NCCCCCN=C(O)C)C	FQKKPLXFGDCBJT-UHFFFAOYSA-N	1.82883	0.870922	0.00279206	1	1.05199	up	2.00061e+07	2.15544e+07	1.66488e+07	2.94007e+07	2.5609e+07	1.41984e+07	7.91183e+06	8.43718e+06	1.18855e+07	1.41983e+07
Com_2168_pos	Melamine	三聚氰胺	P	C3H6N6	126.065	149.055	0.295434	[M+Na]+	1.154	-	3	C18	Organoheterocyclic compounds	有机杂环化合物	Triazines	三嗪类	1,3,5-triazines	1,3,5-三嗪类	"108-78-1"	HMDB0041922	Organoheterocyclic compounds	Triazines	1,3,5-triazines	-	C08737	map00791;map01120	-	-	-	-	7955	N=C1NC(=N)NC(=N)N1	JDSHMPZPIAZGSV-UHFFFAOYSA-N	0.424639	-1.23569	0.00284724	1	2.04782	down	254850	675805	703781	814662	823640	746539	1.61961e+06	1.43102e+06	2.17749e+06	1.91622e+06
Com_2489_neg	trans,trans-Farnesyl phosphate	-	N	C15H27O4P	302.165	301.157	0.222366	[M-H]-	7.777	0.673614	2	C18	Lipids and lipid-like molecules	脂质和类脂分子	Prenol lipids	异戊烯醇脂	Sesquiterpenoids	倍半萜类	-	-	-	-	-	trans,trans-Farnesyl phosphate; Farnesyl phosphate; (2E,6E)-Farnesyl phosphate	C20121	map00900;map01130	-	-	-	-	-	CC(=CCCC(=CCCC(=CCOP(=O)(O)O)C)C)C	ALEWCKXBHSDCCT-YFVJMOTDSA-N	2.05855	1.04163	0.00289585	1	1.54474	up	1.90209e+06	1.82006e+06	1.83134e+06	1.84802e+06	2.0211e+06	1.96481e+06	1.40225e+06	1.26678e+06	809800	714806
Com_1699_pos	Uvaol	乌发醇	P	C30H50O2	442.381	425.378	0.919999	[M+H-H2O]+	10.439	0.79858	1	C18	Lipids and lipid-like molecules	脂质和类脂分子	Prenol lipids	异戊烯醇脂	Triterpenoids	三萜类	"545-46-0"	HMDB0002391	Lipids and lipid-like molecules	Prenol lipids	Triterpenoids	-	-	-	-	-	-	-	92802	[H][C@@]12[C@@H](C)[C@H](C)CC[C@]1(CO)CC[C@]1(C)C2=CC[C@]2([H])[C@@]3(C)CC[C@H](O)C(C)(C)[C@]3([H])CC[C@@]12C	XUARCIYIVXVTAE-ZAPOICBTSA-N	0.0947268	-3.40008	0.00290729	0.972222	2.35916	down	776752	404498	122160	690717	699072	1.31118e+06	1.44432e+07	1.38562e+07	6.33901e+06	4.78959e+06
Com_4623_pos	17beta-(Acetylthio)estra-1,3,5(10)-trien-3-ol acetate	-	P	C22H28O3S	372.176	373.184	1.68243	[M+H]+	5.617	0.525939	2	C18	Lipids and lipid-like molecules	脂质和类脂分子	Steroids and steroid derivatives	类固醇和类固醇衍生物	Steroid esters	类固醇酯	-	-	-	-	-	-	C14955	-	-	-	-	-	-	CC(=O)OC1=CC2=C(C=C1)C3CCC4(C(C3CC2)CCC4SC(=O)C)C	RVOGPLZAOZWWPL-AANPDWTMSA-N	1.87722	0.908598	0.00290762	1	1.38421	up	1.01337e+08	1.04607e+08	7.88558e+07	8.16198e+07	1.59201e+08	1.48953e+08	5.41092e+07	4.94677e+07	6.57419e+07	5.95602e+07
Com_3329_pos	3-(2-Furoyl)quinoline-2-carboxaldehyde	3-(2-呋喃基)喹啉-2-甲醛	P	C15H9NO3	251.058	252.066	0.0323196	[M+H]+	2.572	-	3	C18	Organoheterocyclic compounds	有机杂环化合物	Quinolines and derivatives	喹啉及其衍生物	-	-	"126769-01-5"	HMDB0245772	Organoheterocyclic compounds	Quinolines and derivatives	-	-	-	-	-	-	-	-	124404	O=CC1=NC2=CC=CC=C2C=C1C(=O)C1=CC=CO1	PNCHURHVMDRFTR-UHFFFAOYSA-N	0.236505	-2.08006	0.00293489	1	1.28126	down	9.58411e+06	1.06896e+07	8.52201e+06	8.04702e+06	1.39238e+06	4.48618e+06	4.05759e+07	3.79165e+07	2.7475e+07	2.7772e+07
Com_371_neg	Ethyl glucuronide	乙基 beta-D-葡萄糖醛酸	N	C8H14O7	222.074	221.067	1.23313	[M-H]-	5.263	0.556797	2	C18	Organic oxygen compounds	有机氧化合物	Organooxygen compounds	有机氧化合物	Carbohydrates and carbohydrate conjugates	碳水化合物和碳水化合物结合物	"17685-04-0"	HMDB0010325	Organic oxygen compounds	Organooxygen compounds	Carbohydrates and carbohydrate conjugates	-	-	-	-	-	-	-	18392195	CCO[C@@H]1O[C@@H]([C@@H](O)[C@H](O)[C@H]1O)C(O)=O	IWJBVMJWSPZNJH-UQGZVRACSA-N	1.85478	0.89125	0.00298278	1	1.9045	up	2.60597e+06	2.84299e+06	1.8976e+06	2.05932e+06	3.92256e+06	3.69029e+06	1.60035e+06	1.59795e+06	1.78581e+06	1.62268e+06
Com_2616_neg	Linalool glucoside	-	N	C16H28O6	316.189	315.182	0.856801	[M-H]-	6.031	0.503183	2	C18	Lipids and lipid-like molecules	脂质和类脂分子	Fatty Acyls	脂肪酰类	Fatty acyl glycosides	脂肪酰糖苷	-	-	-	-	-	-	-	-	-	-	-	-	-	CC(=CCCC(C)(C=C)OC1C(C(C(C(O1)CO)O)O)O)C	FLXYFXDZJHWWGW-MUGRSDNVSA-N	0.415904	-1.26568	0.00303082	1	1.14041	down	1.08523e+07	1.12612e+07	9.11363e+06	8.31621e+06	1.04092e+07	9.78316e+06	3.07047e+07	2.91306e+07	2.81145e+07	2.74475e+07
Com_5078_pos	2-linoleoyllysophosphatidylcholine	-	P	C26H50NO7P	519.332	520.34	1.24509	[M+H]+	9.018	0.969922	2	C18	Lipids and lipid-like molecules	脂质和类脂分子	Glycerophospholipids	甘油磷脂	Glycerophosphocholines	甘油磷酸胆碱	-	HMDB0061700	Lipids and lipid-like molecules	Glycerophospholipids	Glycerophosphocholines	-	-	-	-	-	-	-	-	CCCCCC=CCC=CCCCCCCCC(=O)OC(CO)COP(=O)([O-])OCC[N+](C)(C)C	LSUXCWJOIAWGOU-FTJOPAKQSA-N	0.449088	-1.15493	0.00308551	1	1.93444	down	8.73961e+08	9.75795e+08	1.02638e+09	1.02824e+09	4.7675e+08	4.38136e+08	1.20046e+09	1.23405e+09	1.60681e+09	1.7179e+09
Com_2434_neg	1-Methylxanthosine	-	N	C11H14N4O6	298.091	297.084	1.32787	[M-H]-	4.875	0.57397	2	C18	Nucleosides, nucleotides, and analogues	核苷、核苷酸和类似物	Purine nucleosides	嘌呤核苷	-	-	-	-	-	-	-	-	-	-	-	-	-	-	-	CN1C(=O)C2=C(NC1=O)N(C=N2)C3C(C(C(O3)CO)O)O	SOBHTUPJYFGBBX-KQYNXXCUSA-N	0.353267	-1.50117	0.00320745	0.916667	1.82262	down	54836.1	46929.7	27923.7	73070.8	166093	53245.3	231048	268722	162347	212988
Com_2646_neg	Enoxacin	依诺沙星	N	C15H17FN4O3	320.128	319.121	0.978885	[M-H]-	5.725	-	3	C18	Organoheterocyclic compounds	有机杂环化合物	Diazanaphthalenes	二氮杂萘类	Naphthyridines	萘啶类	"74011-58-8"	HMDB0014610	Organoheterocyclic compounds	Diazanaphthalenes	Naphthyridines	-	C06979	-	-	-	-	-	3229	CCN1C=C(C(O)=O)C(=O)C2=CC(F)=C(N=C12)N1CCNCC1	IDYZIJYBMGIQMJ-UHFFFAOYSA-N	0.235479	-2.08633	0.00321173	0.972222	2.71158	down	667805	241065	85433.1	522099	363289	149463	2.00606e+06	2.56953e+06	953557	1.60645e+06
Com_1681_neg	8-Chlro-1-tetrahydronorharmanone	-	N	C11H9ClN2O	220.04	219.034	2.32505	[M-H]-	4.99	-	3	C18	Organoheterocyclic compounds	有机杂环化合物	Indoles and derivatives	吲哚及其衍生物	Pyridoindoles	吡啶并吲哚	"5565-76-4"	-	-	-	-	-	-	-	-	-	-	-	4174840	O=C1NCCC=2C=3C=CC=C(Cl)C3NC12	ILCLBYYAGZLAGC-UHFFFAOYSA-N	0.512645	-0.963968	0.00322077	0.944444	2.22029	down	1.09637e+06	575182	496820	565952	707880	887085	1.78139e+06	2.01791e+06	1.49047e+06	1.13038e+06
Com_2993_neg	20-hydroxy-PGF2a	-	N	C20H34O6	370.236	369.229	1.49634	[M-H]-	5.962	-	3	C18	Lipids and lipid-like molecules	脂质和类脂分子	Fatty Acyls	脂肪酰类	Eicosanoids	类二十烷酸	"57930-92-4"	HMDB0004049	Lipids and lipid-like molecules	Fatty Acyls	Eicosanoids	-	-	-	-	-	-	-	-	C1C(C(C(C1O)C=CC(CCCCCO)O)CC=CCCCC(=O)O)O	XQXUYZDBZCLAQO-BFDMEJFDSA-N	0.303531	-1.72008	0.00322249	1	1.48484	down	1.02638e+06	1.90471e+06	1.2958e+06	1.06238e+06	1.99853e+06	1.84327e+06	8.62264e+06	9.0632e+06	2.51897e+06	3.0755e+06
Com_1975_pos	octahydropyrrolo[1,2-a]pyrimidine	-	P	C7H14N2	126.116	127.123	2.73255	[M+H]+	1.196	0.864166	2	C18	Organoheterocyclic compounds	有机杂环化合物	Pyrrolopyrimidines	吡咯并嘧啶类	-	-	-	-	-	-	-	-	-	-	-	-	-	-	-	C1CC2NCCCN2C1	IHGJZNUBLMAEGL-UHFFFAOYSA-N	0.251459	-1.99161	0.00324805	1	1.07908	down	135730	511906	573323	710215	130314	301160	2.64195e+06	2.68417e+06	1.00566e+06	822393
Com_3609_neg	cyclomontanin A	-	N	C35H49N9O9	739.365	738.357	0.833017	[M-H]-	8.341	0.606648	2	C18	Organic acids and derivatives	有机酸及其衍生物	Carboxylic acids and derivatives	羧酸及其衍生物	Amino acids, peptides, and analogues	氨基酸、肽和类似物	-	-	-	-	-	-	-	-	-	-	-	-	-	CC1C(=O)NC(C(=O)NC(C(=O)N2CCCC2C(=O)NCC(=O)NC(C(=O)NC(C(=O)N1)CC(=O)N)CC(C)C)C(C)O)CC3=CNC4=CC=CC=C43	BJDACJTXTXRXOB-YOGBPHHOSA-N	0.625579	-0.676736	0.00328262	0.944444	1.56833	down	7.52654e+06	4.75269e+06	5.04666e+06	5.73349e+06	4.72018e+06	4.39071e+06	1.06776e+07	7.04294e+06	1.02258e+07	5.98951e+06
Com_6479_pos	PC(5-iso PGF2VI/18:3(9Z,12Z,15Z))	磷脂酰胆碱(5-iso PGF2VI/18:3(9Z,12Z,15Z))	P	C44H76NO11P	825.516	826.523	0.0320562	[M+H]+	10.466	0.66417	2	C18	-	-	-	-	-	-	"-"	HMDB0286771	-	-	-	-	-	-	-	-	-	-	-	CCCCC[C@@H](O)\C=C\[C@H]1[C@H](O)C[C@H](O)[C@H]1C\C=C/CC(=O)OC[C@H](COP([O-])(=O)OCC[N+](C)(C)C)OC(=O)CCCCCCC\C=C/C\C=C/C\C=C/CC	REVWVTXBTVCBCG-RPLPWMQFSA-N	0.463992	-1.10783	0.0032885	1	1.75107	down	1.73522e+07	1.63855e+07	1.81078e+07	1.9101e+07	8.60747e+06	9.73377e+06	1.9164e+07	2.13732e+07	3.1687e+07	3.46418e+07
Com_2585_neg	Fontinalin	-	N	C13H15NO8	313.08	312.073	1.49199	[M-H]-	5.177	-	3	C18	Organic acids and derivatives	有机酸及其衍生物	Carboxylic acids and derivatives	羧酸及其衍生物	Amino acids, peptides, and analogues	氨基酸、肽和类似物	-	-	-	-	-	-	-	-	-	-	-	-	-	COC1=CC(=CC(=C1O)OC)C(=O)NC(CC(=O)O)C(=O)O	DNANDISVMCIALN-ZETCQYMHSA-N	0.664257	-0.590186	0.00330872	1	2.43238	down	4.73604e+06	4.99116e+06	4.09233e+06	4.46591e+06	5.01825e+06	4.56715e+06	8.0478e+06	8.43539e+06	7.76807e+06	6.90033e+06
Com_4195_pos	2-palmitoleoyl-glycerol	-	P	C19H36O4	328.261	329.269	0.153289	[M+H]+	9.599	0.923052	2	C18	Lipids and lipid-like molecules	脂质和类脂分子	Glycerolipids	甘油脂	Monoradylglycerols	单酰基甘油	-	HMDB0011534	Lipids and lipid-like molecules	Glycerolipids	Monoradylglycerols	-	-	-	-	-	-	-	-	CCCCCCC=CCCCCCCCC(=O)OC(CO)CO	CXUXMSACCLYMBI-FPLPWBNLSA-N	0.585037	-0.7734	0.00333642	1	1.29797	down	1.446e+07	1.75559e+07	1.70331e+07	1.17504e+07	1.85513e+07	1.22564e+07	2.27639e+07	3.19692e+07	3.17749e+07	3.22137e+07
Com_2845_neg	(3R)-3,20-dihydroxyicosanoic acid	-	N	C20H40O4	344.293	343.286	0.567038	[M-H]-	9.92	0.609782	2	C18	Lipids and lipid-like molecules	脂质和类脂分子	Fatty Acyls	脂肪酰类	Fatty acids and conjugates	脂肪酸和结合物	-	-	-	-	-	-	-	-	-	-	-	-	86289871	C(CCCCCCCCC(CC(=O)O)O)CCCCCCCCO	HWPIBZBKWABMAW-LJQANCHMSA-N	0.161902	-2.6268	0.00335365	1	1.87229	down	4.98835e+06	4.49861e+06	666832	591792	3.42533e+06	3.8422e+06	3.51439e+07	3.63271e+07	1.00603e+07	9.84253e+06
Com_1492_pos	oleoyl ethanolamide	油酰乙醇酰胺	P	C20H39NO2	325.298	348.288	0.746346	[M+Na]+	8.443	0.84989	1	C18	Organic nitrogen compounds	有机氮化合物	Organonitrogen compounds	有机氮化合物	Amines	胺类	"111-58-0"	HMDB0002088	Organic nitrogen compounds	Organonitrogen compounds	Amines	-	C20792	map04024	LMFA08040015	Fatty Acyls [FA]	Fatty amides [FA08]	N-acyl ethanolamines (endocannabinoids) [FA0804]	5283454	CCCCCCCC\C=C/CCCCCCCC(=O)NCCO	BOWVQLFMWHZBEF-KTKRTIGZSA-N	1.82196	0.865488	0.00340426	1	1.46042	up	7.41362e+07	7.77804e+07	7.13937e+07	7.07329e+07	1.20754e+08	1.38169e+08	4.22856e+07	4.17118e+07	5.75336e+07	4.54382e+07
Com_5035_pos	LysoPC(16:1(9Z)/0:0)	-	P	C24H48NO7P	493.317	494.324	0.00857794	[M+H]+	9.312	0.786247	2	C18	Lipids and lipid-like molecules	脂质和类脂分子	Glycerophospholipids	甘油磷脂	Glycerophosphocholines	甘油磷酸胆碱	"76790-27-7"	HMDB0010383	Lipids and lipid-like molecules	Glycerophospholipids	Glycerophosphocholines	1-Acyl-sn-glycero-3-phosphocholine; 1-Acyl-sn-glycerol-3-phosphocholine; alpha-Acylglycerophosphocholine; 2-Lysolecithin; 2-Lysophosphatidylcholine; 1-Acylglycerophosphocholine	C04230	-	LMGP01050022	Glycerophospholipids [GP]	Glycerophosphocholines [GP01]	Monoacylglycerophosphocholines [GP0105]	24779461	CCCCCC\C=C/CCCCCCCC(=O)OC[C@@H](O)COP([O-])(=O)OCC[N+](C)(C)C	LFUDDCMNKWEORN-ZXEGGCGDSA-N	0.6423	-0.638682	0.00341333	1	1.75691	down	1.17365e+07	1.22808e+07	1.10463e+07	1.11208e+07	6.96435e+06	8.28632e+06	1.82362e+07	1.69558e+07	1.2333e+07	1.30429e+07
Com_2247_neg	N-(E-4-coumaroyl)-aspartate	N-(E-4-香豆酰)-天冬氨酸	N	C13H13NO6	279.074	278.067	0.67132	[M-H]-	5.288	0.792517	2	C18	Organic acids and derivatives	有机酸及其衍生物	Carboxylic acids and derivatives	羧酸及其衍生物	Amino acids, peptides, and analogues	氨基酸、肽和类似物	-	-	-	-	-	-	-	-	-	-	-	-	-	C1=CC(=CC=C1C=CC(=O)NC(CC(=O)O)C(=O)O)O	FKBRNPNAUOXZMQ-QLCVYAKKSA-N	0.301463	-1.72994	0.00342965	1	1.92589	down	3.65176e+06	4.21028e+06	3.50953e+06	3.52708e+06	3.65223e+06	3.78171e+06	2.13104e+07	1.92214e+07	1.0885e+07	9.80575e+06
Com_2129_pos	S-(3-Methyl-2-butenyl) ethanethioate	-	P	C7H12OS	144.061	145.069	5.66005	[M+H]+	1.453	-	3	C18	Organic acids and derivatives	有机酸及其衍生物	Thiocarboxylic acids and derivatives	硫代羧酸及其衍生物	Thioesters	硫酯类	"33049-93-3"	HMDB0031698	Organic acids and derivatives	Thiocarboxylic acids and derivatives	Thioesters	-	-	-	-	-	-	-	3084571	CC(C)=CCSC(C)=O	HYSBJYIGYSBFQN-UHFFFAOYSA-N	1.74783	0.805566	0.00347398	0.972222	1.80791	up	2.07263e+07	2.15514e+07	1.92187e+07	2.04713e+07	2.86339e+07	2.93784e+07	1.95756e+07	1.77135e+07	1.14981e+07	1.16281e+07
Com_2115_pos	Methyl pyroglutamate	-	P	C6H9NO3	143.058	144.066	1.96993	[M+H]+	1.453	0.668955	2	C18	Organic acids and derivatives	有机酸及其衍生物	Carboxylic acids and derivatives	羧酸及其衍生物	Amino acids, peptides, and analogues	氨基酸、肽和类似物	-	-	-	-	-	-	-	-	-	-	-	-	-	COC(=O)C1CCC(=O)N1	HQGPKMSGXAUKHT-BYPYZUCNSA-N	1.69061	0.757545	0.00354413	0.944444	1.74372	up	3.37957e+08	3.80988e+08	3.7823e+08	3.93009e+08	5.11154e+08	5.74236e+08	3.39164e+08	3.52086e+08	2.17156e+08	2.28369e+08
Com_5027_pos	Hyrtiosin B	-	P	C29H42O6	486.298	487.305	0.843116	[M+H]+	6.823	0.711324	2	C18	Lipids and lipid-like molecules	脂质和类脂分子	Prenol lipids	异戊烯醇脂	Sesterterpenoids	二倍萜类	-	-	-	-	-	-	-	-	-	-	-	-	-	CC(=O)OCC1(CCCC2(C1CCC3(C2CC(C4(C3CC=C5C4COC5=O)C)OC(=O)C)C)C)C	SLOGIEGONFUYCH-RNEUULLFSA-N	0.624991	-0.678093	0.00362856	1	1.26403	down	5.19659e+06	5.28173e+06	5.19646e+06	4.66963e+06	2.84712e+06	3.56645e+06	7.40014e+06	6.82767e+06	6.44514e+06	5.93722e+06
Com_1829_pos	Tenuifolin	细叶远志皂苷	P	C36H56O12	680.377	703.367	0.731408	[M+Na]+	8.346	-	3	C18	Lipids and lipid-like molecules	脂质和类脂分子	Prenol lipids	异戊烯醇脂	Terpene glycosides	萜烯糖苷	"20183-47-5"	HMDB0258821	Lipids and lipid-like molecules	Prenol lipids	Terpene glycosides	-	-	-	-	-	-	-	-	CC1(CCC2(CCC3(C(=CCC4C3(CCC5C4(CC(C(C5(C)C(=O)O)OC6C(C(C(C(O6)CO)O)O)O)O)C)C)C2C1)CO)C(=O)O)C	DBJLNNAUDGIUAE-HGSCIFNISA-N	0.630421	-0.665613	0.00367409	0.972222	1.64693	down	5.44559e+06	6.43352e+06	5.75872e+06	6.52908e+06	5.86201e+06	6.36836e+06	8.2276e+06	9.44222e+06	6.48359e+06	1.07289e+07
Com_154_neg	Phosphoenolpyruvic acid	磷烯醇丙酮酸	N	C3H5O6P	167.982	166.975	0.602621	[M-H]-	1.402	0.999999	1	C18	Organic acids and derivatives	有机酸及其衍生物	Organic phosphoric acids and derivatives	有机磷酸及其衍生物	Phosphate esters	磷酸酯类	"138-08-9"	HMDB0000263	Organic acids and derivatives	Organic phosphoric acids and derivatives	Phosphate esters	Phosphoenolpyruvate; Phosphoenolpyruvic acid; PEP	C00074	map00010;map00020;map00400;map00440;map00620;map00680;map00710;map00720;map01060;map01061;map01062;map01063;map01070;map01100;map01110;map01120;map01130;map01200;map01230;map02060	-	-	-	-	1005	OC(=O)C(=C)OP(O)(O)=O	DTBNBXWJWCWCIK-UHFFFAOYSA-N	1.72679	0.788091	0.00368662	1	1.73829	up	2.91999e+08	2.74834e+08	2.46499e+08	2.45039e+08	3.66009e+08	3.71168e+08	1.16555e+08	1.14883e+08	1.91223e+08	1.81276e+08
Com_3478_neg	Phoenistatin	-	N	C29H40N4O6	540.295	539.287	1.02977	[M-H]-	6.222	0.534291	2	C18	Organic acids and derivatives	有机酸及其衍生物	Carboxylic acids and derivatives	羧酸及其衍生物	Amino acids, peptides, and analogues	氨基酸、肽和类似物	-	-	-	-	-	-	-	-	-	-	-	-	-	CCC1(C(=O)NC(C(=O)N2CCCC2C(=O)NC(C(=O)N1)CCCCCC(=O)C3CO3)CC4=CC=CC=C4)C	FJSOMZOLXCMHSP-UHFFFAOYSA-N	0.35886	-1.47851	0.00382291	1	2.09952	down	5.15185e+06	4.14492e+06	3.56103e+06	3.96693e+06	5.73249e+06	5.18029e+06	1.86399e+07	1.76646e+07	5.80842e+06	7.00336e+06
Com_3127_neg	Elesclomol	-	N	C19H20N4O2S2	400.103	399.095	0.383629	[M-H]-	1.357	-	3	C18	Benzenoids	苯类化合物	Benzene and substituted derivatives	苯及其取代衍生物	-	-	-	-	-	-	-	-	-	-	-	-	-	-	-	CN(C(=S)C1=CC=CC=C1)NC(=O)CC(=O)NN(C)C(=S)C2=CC=CC=C2	BKJIXTWSNXCKJH-UHFFFAOYSA-N	3.07762	1.62182	0.00383656	0.944444	1.46261	up	1.50788e+06	1.97139e+06	5.04549e+06	5.84199e+06	4.73587e+06	3.6648e+06	1.67908e+06	1.27693e+06	1.68326e+06	1.38145e+06
Com_3551_pos	Micrandrol C	-	P	C16H14O2S	270.071	271.079	1.88907	[M+H]+	5.574	0.646961	2	C18	Benzenoids	苯类化合物	Phenanthrenes and derivatives	菲及其衍生物	Phenanthrols	菲酚类	-	-	-	-	-	-	-	-	-	-	-	-	-	CC1=CC2=C(C=C1O)C3=C(C=C2)C(=C(C=C3)O)SC	JBKKFLUYCPHLQF-UHFFFAOYSA-N	0.654808	-0.610856	0.00387477	0.944444	1.35658	down	7.68655e+06	6.55259e+06	5.63489e+06	6.0054e+06	5.56368e+06	5.404e+06	1.07091e+07	1.13546e+07	8.42394e+06	6.22174e+06
Com_5245_pos	Goniodenin	-	P	C37H64O6	604.47	605.478	1.01347	[M+H]+	11.307	0.756701	2	C18	Lipids and lipid-like molecules	脂质和类脂分子	Fatty Acyls	脂肪酰类	Fatty alcohols	脂肪醇	-	-	-	-	-	-	-	-	-	-	-	-	-	CCCCCCCCCCCCC=CCCC(C1CCC(O1)C2CCC(O2)CCCCCC(CC3=CC(OC3=O)C)O)O	RMBBAMZXSGKPBA-DNKCGJNDSA-N	0.169328	-2.56211	0.00390793	1	2.31281	down	9.82526e+06	8.93956e+06	5.70921e+06	8.05572e+06	7.33515e+06	1.06566e+07	8.29686e+07	9.00258e+07	4.95424e+07	4.57908e+07
Com_2822_neg	Irisoid E	-	N	C17H10O8	342.038	341.029	2.25221	[M-H]-	1.514	-	3	C18	Phenylpropanoids and polyketides	苯丙素类和聚酮类	Flavonoids	黄酮类化合物	Pyranoflavonoids	吡喃类黄酮	-	-	-	-	-	-	-	-	-	-	-	-	-	C1C2=C(C(=CC=C2)O)C3=C(O1)C(=O)C4=C(C5=C(C(=C4O3)O)OCO5)O	VSKVHHCOZSAZBL-UHFFFAOYSA-N	0.575217	-0.797822	0.00392559	1	1.99874	down	6.9632e+06	8.28732e+06	4.06264e+06	5.045e+06	6.90224e+06	6.21711e+06	8.61143e+06	1.12387e+07	1.34412e+07	1.49941e+07
Com_1598_pos	Riboflavin	核黄素	P	C17H20N4O6	376.138	377.146	1.57455	[M+H]+	5.362	0.693439	1	C18	Organoheterocyclic compounds	有机杂环化合物	Pteridines and derivatives	蝶啶及其衍生物	Alloxazines and isoalloxazines	咯嗪类和异咯嗪类	"83-88-5"	HMDB0000244	Organoheterocyclic compounds	Pteridines and derivatives	Alloxazines and isoalloxazines	Riboflavin; Lactoflavin; 7,8-Dimethyl-10-ribitylisoalloxazine; Vitamin B2	C00255	map00740;map01100;map01110;map04977	-	-	-	-	493570	CC1=C(C)C=C2N(C[C@H](O)[C@H](O)[C@H](O)CO)C3=NC(=O)NC(=O)C3=NC2=C1	AUNGANRZJHBGPY-SCRDCRAPSA-N	0.419451	-1.25343	0.00393397	1	1.53115	down	3.77879e+06	4.96562e+06	4.8181e+06	3.41874e+06	2.51213e+06	1.38514e+06	8.49882e+06	7.91737e+06	8.13713e+06	1.34792e+07
Com_3656_pos	Grandisine C	-	P	C16H23NO3	277.168	278.175	0.646407	[M+H]+	7.541	0.707645	2	C18	Organoheterocyclic compounds	有机杂环化合物	Indolizidines	吲哚里西啶	-	-	-	-	-	-	-	-	-	-	-	-	-	-	-	CC1CC(CC2=C1C(=O)C3C4CCCN4CCC3O2)O	WNDBXOYUMYCREE-NAYUARGSSA-N	3.80366	1.92739	0.00394245	1	2.10193	up	3.8659e+06	4.40192e+06	4.54349e+06	4.9579e+06	8.85165e+06	9.52368e+06	361904	3.23183e+06	814852	1.00627e+06
Com_4725_pos	Fiscalin B_130006	-	P	C23H22N4O2	386.174	387.182	1.13143	[M+H]+	10.091	-	3	C18	Organoheterocyclic compounds	有机杂环化合物	Diazanaphthalenes	二氮杂萘类	Benzodiazines	苯并二嗪类	-	-	-	-	-	-	-	-	-	-	-	-	-	O=C1NC(C2=NC=3C=CC=CC3C(=O)N2C1CC4=CNC=5C=CC=CC54)C(C)C	DNPSVQYQTPYSPH-VQTJNVASSA-N	0.387043	-1.36943	0.00396524	1	2.2307	down	903067	504298	556894	858888	226239	918288	1.38509e+06	1.12759e+06	1.42198e+06	1.92919e+06
Com_2069_neg	TRIPROPIONIN	三丙酸甘油酯	N	C12H20O6	260.126	259.119	1.24013	[M-H]-	5.746	0.501562	2	C18	Lipids and lipid-like molecules	脂质和类脂分子	Glycerolipids	甘油脂	Triradylcglycerols	三酰基甘油	"139-45-7"	HMDB0032857	Lipids and lipid-like molecules	Glycerolipids	Triradylcglycerols	-	-	-	-	-	-	-	-	CCC(=O)OCC(COC(=O)CC)OC(=O)CC	YZWRNSARCRTXDS-UHFFFAOYSA-N	0.499147	-1.00246	0.00403353	1	2.38225	down	1.90893e+07	2.26624e+07	2.11098e+07	2.13415e+07	2.3388e+07	2.40195e+07	6.47829e+07	4.57346e+07	4.23287e+07	5.33466e+07
Com_2131_pos	4-guanidinobutanamide	替福明	P	C5H12N4O	144.101	145.109	2.25727	[M+H]+	2.022	-	3	C18	Organic nitrogen compounds	有机氮化合物	Organonitrogen compounds	有机氮化合物	Guanidines	胍类	"4210-97-3"	-	-	-	-	4-Guanidinobutanamide	C03078	map00330	-	-	-	-	-	O=C(N)CCCNC(=N)N	YHVFECVVGNXFKO-UHFFFAOYSA-N	0.0608597	-4.03837	0.00403776	1	1.62714	down	569729	442180	661145	592603	296174	216715	1.88951e+07	1.88512e+07	1.92942e+06	2.56246e+06
Com_2323_pos	1H-Benzotriazole-5-carboxylic acid	5-羧基苯并三唑	P	C7H5N3O2	163.038	164.046	4.16535	[M+H]+	1.152	0.509414	2	C18	Organoheterocyclic compounds	有机杂环化合物	Benzotriazoles	苯并三唑类	-	-	"23814-12-2"	-	-	-	-	-	-	-	-	-	-	-	72917	O=C(O)C=1C=CC=2N=NNC2C1	GUOVBFFLXKJFEE-UHFFFAOYSA-N	0.560245	-0.83587	0.00404348	0.944444	1.0538	down	1.05078e+06	681600	754323	902239	1.1634e+06	1.15363e+06	1.6519e+06	1.63873e+06	2.36634e+06	2.14817e+06
Com_2523_neg	N-Cinnamoyl Serotonin	N-肉桂酰血清素	N	C19H18N2O2	306.137	305.13	1.42291	[M-H]-	5.961	0.836321	2	C18	Organoheterocyclic compounds	有机杂环化合物	Indoles and derivatives	吲哚及其衍生物	Tryptamines and derivatives	色胺及其衍生物	-	-	-	-	-	-	-	-	-	-	-	-	-	C1=CC=C(C=C1)C=CC(=O)NCCC2=CNC3=C2C=C(C=C3)O	FRAFXYQJEIADQB-RMKNXTFCSA-N	4.1283	2.04555	0.00405	1	1.25916	up	925341	885654	1.16518e+06	1.19217e+06	2.19073e+06	2.12103e+06	98083.1	316339	127051	129092
Com_3400_neg	Cryptocaryol E	-	N	C28H52O7	500.371	499.365	1.1855	[M-H]-	10.381	0.818977	2	C18	Lipids and lipid-like molecules	脂质和类脂分子	Fatty Acyls	脂肪酰类	Fatty alcohols	脂肪醇	-	-	-	-	-	-	-	-	-	-	-	-	-	CCCCCCCCCCCCCCCC(CC(CC(CC(CC1C(C=CC(=O)O1)O)O)O)O)O	CVJWXRNBYKUGQI-AIFRIFMOSA-N	0.279561	-1.83876	0.00420743	0.944444	2.33729	down	2.20252e+06	2.66208e+06	2.3822e+06	1.72284e+06	3.49996e+06	3.4585e+06	1.46548e+07	1.08053e+07	1.01751e+07	1.36563e+07
Com_3272_neg	Eurystatin D	-	N	C23H38N4O5	450.284	449.276	1.72278	[M-H]-	6.197	0.621344	2	C18	Phenylpropanoids and polyketides	苯丙素类和聚酮类	Macrolactams	大内酰胺类	-	-	-	-	-	-	-	-	-	-	-	-	-	-	-	CCC(C)CCC=CC(=O)NC1CCCNC(=O)C(NC(=O)C(=O)C(NC1=O)C)C(C)C	AYUSCZXMHKYUPT-YZKPJGCGSA-N	1.78025	0.832077	0.00439563	0.944444	1.23704	up	1.58705e+07	1.5848e+07	1.0014e+07	1.0048e+07	1.699e+07	1.8619e+07	8.02549e+06	8.95241e+06	9.62132e+06	1.1038e+07
Com_2773_neg	Betulalbuside A	-	N	C16H28O7	332.183	331.177	2.16046	[M-H]-	5.758	-	3	C18	Lipids and lipid-like molecules	脂质和类脂分子	Fatty Acyls	脂肪酰类	Fatty acyl glycosides	脂肪酰糖苷	-	HMDB0035634	Lipids and lipid-like molecules	Fatty Acyls	Fatty acyl glycosides	-	-	-	-	-	-	-	-	CC(=CCCC(C)(C=C)O)COC1C(C(C(C(O1)CO)O)O)O	WEHZDNHJZBEGME-GTQRNPCRSA-N	0.586266	-0.770372	0.00440738	1	1.80595	down	3.94745e+06	4.00782e+06	4.72629e+06	4.67035e+06	4.40933e+06	3.87213e+06	9.40301e+06	9.11856e+06	7.382e+06	7.53976e+06
Com_4985_pos	6alpha-Hydroxy-castasterone	6alpha-羟基-蓖麻酮	P	C28H50O5	466.366	467.372	1.88132	[M+H]+	10.492	0.534862	2	C18	Lipids and lipid-like molecules	脂质和类脂分子	Steroids and steroid derivatives	类固醇和类固醇衍生物	Bile acids, alcohols and derivatives	胆汁酸、醇及其衍生物	-	HMDB0304235	Lipids and lipid-like molecules	Steroids and steroid derivatives	Bile acids, alcohols and derivatives	6alpha-Hydroxy-castasterone	C15803	map01100;map00905;map01110	-	-	-	-	-	CC(C)C(C)C(C(C(C)C1CCC2C1(CCC3C2CC(C4C3(CC(C(C4)O)O)C)O)C)O)O	CVXIEYXJQSRIAC-NVHAJTKRSA-N	0.23395	-2.09573	0.00443705	0.972222	1.79378	down	1.346e+07	1.22819e+07	1.0437e+07	1.34518e+07	1.69395e+07	2.27967e+07	1.48778e+08	8.02847e+07	5.35314e+07	4.84408e+07
Com_1333_pos	Quercetagetin	槲皮万寿菊素	P	C15H10O8	318.038	319.045	0.986602	[M+H]+	5.562	0.627375	1	C18	Phenylpropanoids and polyketides	苯丙素类和聚酮类	Flavonoids	黄酮类化合物	O-methylated flavonoids	O-甲基化黄酮类化合物	"90-18-6"	HMDB0029308	Phenylpropanoids and polyketides	Flavonoids	O-methylated flavonoids	-	C10122	-	LMPK12112983	Polyketides [PK]	Flavonoids [PK12]	Flavones and Flavonols [PK1211]	386331	COC1=C(OC)C=C(C=C1)C1=C(OC)C(=O)C2=C(OC)C(OC)=C(OC)C=C2O1	CHXSDKWBSFDZEU-UHFFFAOYSA-N	0.663472	-0.591894	0.00450567	0.888889	1.08495	down	5.45507e+06	7.25663e+06	6.85042e+06	1.05949e+07	6.60938e+06	6.95888e+06	1.02951e+07	9.24327e+06	1.01969e+07	1.16732e+07
Com_4104_pos	5-borylporphine	5-硼基卟啉	P	C20H13BN4	320.123	321.131	1.87073	[M+H]+	5.791	-	3	C18	Organoheterocyclic compounds	有机杂环化合物	Tetrapyrroles and derivatives	四吡咯及其衍生物	Porphyrins	卟啉	-	-	-	-	-	-	-	-	-	-	-	-	-	[B]C1=C2C=CC(=N2)C=C3C=CC(=CC4=CC=C(N4)C=C5C=CC1=N5)N3	RTVHZRIAYRAECH-UHFFFAOYSA-N	0.628031	-0.671091	0.0045131	1	1.18862	down	2.40423e+07	2.83384e+07	2.79811e+07	2.72781e+07	1.49683e+07	2.51645e+07	4.28809e+07	3.82247e+07	4.47729e+07	4.84934e+07
Com_1401_neg	2,4,6-Trimethyl-1,3,5-trithiane	1,3,5-三噻烷	N	C6H12S3	180.01	179.002	2.90815	[M-H]-	2.507	0.501615	2	C18	Organoheterocyclic compounds	有机杂环化合物	Trithianes	三噻安	-	-	"2765-04-0"	HMDB0031671	Organoheterocyclic compounds	Trithianes	-	-	-	-	-	-	-	-	17696	CC1SC(C)SC(C)S1	XQVYLDFSPBXACS-UHFFFAOYSA-N	0.433184	-1.20695	0.00454555	0.916667	1.94276	down	6.86251e+06	7.09836e+06	4.96851e+06	5.87672e+06	3.31007e+06	3.31232e+06	1.70234e+07	1.70175e+07	1.27073e+07	1.22562e+07
Com_10_neg	2-Methylcyclopentane-1,3-dione	2-甲基-1,3-环戊二酮	N	C6H8O2	112.052	111.045	2.65864	[M-H]-	4.721	0.856111	1	C18	Organic oxygen compounds	有机氧化合物	Organooxygen compounds	有机氧化合物	Carbonyl compounds	羰基化合物	"765-69-5"	-	-	-	-	-	-	-	-	-	-	-	-	CC1C(=O)CCC1=O	HXZILEQYFQYQCE-UHFFFAOYSA-N	0.549152	-0.864722	0.00460844	1	1.91081	down	5.85935e+07	5.70776e+07	3.51852e+07	3.61891e+07	2.54503e+07	3.1357e+07	7.92786e+07	8.09152e+07	7.43307e+07	7.16025e+07
Com_1607_pos	Ferutinin	伊朗阿魏	P	C22H30O4	358.214	381.204	2.30429	[M+Na]+	6.627	0.544425	1	C18	Lipids and lipid-like molecules	脂质和类脂分子	Prenol lipids	异戊烯醇脂	Sesquiterpenoids	倍半萜类	"41743-44-6"	HMDB0252237	Lipids and lipid-like molecules	Prenol lipids	Sesquiterpenoids	-	-	-	-	-	-	-	496289	CC(C)C1(O)CCC2(C)CC=C(C)CC(OC(=O)C3=CC=C(O)C=C3)C12	CYSHNJQMYORNJI-UHFFFAOYSA-N	1.92369	0.943873	0.00466656	0.972222	1.70765	up	2.10595e+07	2.30789e+07	1.53421e+07	1.61531e+07	2.89161e+07	3.71933e+07	9.53241e+06	1.0777e+07	1.45241e+07	1.59936e+07
Com_6356_pos	PC(18:1(12Z)-O(9S,10R)/18:3(9Z,12Z,15Z))	磷脂酰胆碱(18:1(12Z)-O(9S,10R)/18:3(9Z,12Z,15Z))	P	C44H78NO9P	795.541	796.549	0.27398	[M+H]+	11.316	0.660675	2	C18	-	-	-	-	-	-	"-"	HMDB0286783	-	-	-	-	-	-	-	-	-	-	-	[H][C@@](COC(=O)CCCCCCCC1OC1C\C=C/CCCCC)(COP([O-])(=O)OCC[N+](C)(C)C)OC(=O)CCCCCCC\C=C/C\C=C/C\C=C/CC	WLLSXJAGPVFAJE-UTNXKFQPSA-N	0.593022	-0.753843	0.00474416	1	1.26585	down	9.3164e+06	1.29342e+07	1.17962e+07	1.38474e+07	1.18684e+07	1.3553e+07	1.76434e+07	1.61489e+07	2.79708e+07	2.86857e+07
Com_5129_pos	Bistratamide H	-	P	C25H32N6O4S2	544.193	545.2	0.790801	[M+H]+	5.433	0.619789	2	C18	Phenylpropanoids and polyketides	苯丙素类和聚酮类	Macrolactams	大内酰胺类	-	-	-	-	-	-	-	-	-	-	-	-	-	-	-	CC1=C2C(=O)NC(C3=NC(=CS3)C(=O)NC(C4=NC(=CS4)C(=O)NC(C(=N2)O1)C(C)C)C(C)C)C(C)C	YGMRMAIELLDBHQ-BZSNNMDCSA-N	1.50927	0.593852	0.00478821	1	1.21595	up	2.89121e+07	2.8936e+07	2.76771e+07	2.54025e+07	2.91608e+07	2.98313e+07	1.57824e+07	1.37781e+07	1.65167e+07	1.87219e+07
Com_3502_neg	ciguatoxin HIJKLM ring fragment	-	N	C29H48O10	556.325	555.318	1.22588	[M-H]-	6.452	0.728553	2	C18	Phenylpropanoids and polyketides	苯丙素类和聚酮类	Ciguatera toxins	雪卡毒素	-	-	-	-	-	-	-	-	-	-	-	-	-	-	50909869	CC1CC2C(CC3C(O2)C(C(C4C(O3)C(C(C5(O4)CC(CO5)O)C)C)O)C)OC6CC(C(OC6C1)(C)CO)O	SKGLZUAKKRKQLC-JGHKTXDHSA-N	0.628203	-0.670697	0.00487542	1	1.80025	down	1.43765e+07	1.44874e+07	1.25424e+07	1.30683e+07	8.48774e+06	8.17976e+06	1.71846e+07	1.79508e+07	1.99196e+07	1.86941e+07
Com_790_neg	Linoleyl alcohol	亚麻醇	N	C18H34O	266.261	325.275	0.699634	[M+CH3COOH-H]-	10.03	0.682323	1	C18	Lipids and lipid-like molecules	脂质和类脂分子	Fatty Acyls	脂肪酰类	Fatty alcohols	脂肪醇	"506-43-4"	-	-	-	-	-	-	-	LMFA05000557	Fatty Acyls [FA]	Fatty alcohols [FA05]	_	-	CCCCCC=CCC=CCCCCCCCCO	JXNPEDYJTDQORS-HZJYTTRNSA-N	0.478983	-1.06195	0.00489265	1	1.88907	down	7.68799e+06	7.94366e+06	6.39435e+06	5.19889e+06	7.36575e+06	7.20143e+06	2.05021e+07	2.31219e+07	9.90753e+06	1.19737e+07
Com_3395_pos	5-beta-Androstane-3-alpha,17-beta-diol	5β-雄烷-3α,17β-二酮	P	C19H32O2	292.24	257.227	0.70563	[M+H-2H2O]+	6.831	0.588811	2	C18	Lipids and lipid-like molecules	脂质和类脂分子	Steroids and steroid derivatives	类固醇和类固醇衍生物	Androstane steroids	雄甾烷类固醇	"1851-23-6"	-	-	-	-	-	-	-	-	-	-	-	-	OC1CCC2(C)C(CCC3C4CCC(O)C4(C)CCC32)C1	CBMYJHIOYJEBSB-GCFMDFLISA-N	0.574454	-0.799737	0.00493866	1	1.56349	down	9.83686e+07	1.09887e+08	1.0093e+08	1.03102e+08	5.53915e+07	5.52485e+07	1.28167e+08	1.26913e+08	1.419e+08	1.55942e+08
Com_382_neg	Carvacrol methyl ether	香芹酚甲醚	N	C11H16O	164.12	223.134	0.895809	[M+CH3COOH-H]-	6.533	0.93807	2	C18	Lipids and lipid-like molecules	脂质和类脂分子	Prenol lipids	异戊烯醇脂	Monoterpenoids	单萜类	"6379-73-3"	HMDB0303465	Lipids and lipid-like molecules	Prenol lipids	Monoterpenoids	-	-	-	-	-	-	-	80790	COC1=CC(=CC=C1C)C(C)C	YVLHTQPPMZOCOW-UHFFFAOYSA-N	2.13873	1.09675	0.00499626	0.944444	1.67203	up	1.22053e+08	1.24298e+08	6.22972e+07	6.10144e+07	1.46207e+08	1.37215e+08	5.34031e+07	5.39652e+07	6.16707e+07	6.14105e+07
Com_1623_pos	Isopsoralenoside	异补骨脂葡萄糖苷	P	C17H18O9	366.095	389.085	1.24283	[M+Na]+	5.725	-	3	C18	Organic oxygen compounds	有机氧化合物	Organooxygen compounds	有机氧化合物	Carbohydrates and carbohydrate conjugates	碳水化合物和碳水化合物结合物	"905954-18-9"	-	-	-	-	-	-	-	-	-	-	-	11574162	C1=CC2=C(C=CO2)C(=C1C=CC(=O)O)OC3C(C(C(C(O3)CO)O)O)O	CAMYXILYLXYDFE-MIVOEOINSA-N	1.75121	0.80835	0.00500422	1	1.53652	up	4.17517e+06	4.7828e+06	4.4607e+06	5.58927e+06	4.77332e+06	4.41803e+06	1.67698e+06	1.89377e+06	2.43309e+06	3.08576e+06
Com_6449_pos	PC(20:4(6Z,8E,10E,14Z)-2OH(5S,12R)/16:1(9Z))	磷脂酰胆碱(20:4(6Z,8E,10E,14Z)-2OH(5S,12R)/16:1(9Z))	P	C44H78NO10P	811.536	812.544	0.482799	[M+H]+	11.269	0.668164	2	C18	-	-	-	-	-	-	"-"	HMDB0286036	-	-	-	-	-	-	-	-	-	-	-	[H][C@@](COC(=O)CCC[C@H](O)\C=C/C=C/C=C/[C@H](O)C\C=C/CCCCC)(COP([O-])(=O)OCC[N+](C)(C)C)OC(=O)CCCCCCC\C=C/CCCCCC	KCWWYGMBMURSIS-VSZJUEJXSA-N	0.666603	-0.5851	0.00506566	0.944444	1.21124	down	5.0951e+07	5.86444e+07	7.44209e+07	7.6242e+07	7.44139e+07	9.16833e+07	1.00395e+08	1.0136e+08	1.2963e+08	1.33082e+08
Com_4595_pos	Phellodenol H	-	P	C17H20O9	368.111	369.118	0.957552	[M+H]+	5.51	-	3	C18	Phenylpropanoids and polyketides	苯丙素类和聚酮类	Coumarins and derivatives	香豆素及其衍生物	Hydroxycoumarins	羟基香豆素	-	-	-	-	-	-	-	-	-	-	-	-	-	C1=CC(=O)OC2=CC(=C(C=C21)CCOC3C(C(C(C(O3)CO)O)O)O)O	VEHQNUUANSLPNH-USACIQFYSA-N	0.642589	-0.638032	0.00526933	0.888889	1.78272	down	2.82892e+07	2.95954e+07	1.73992e+07	2.06475e+07	1.95916e+07	1.856e+07	4.14174e+07	4.31173e+07	3.37731e+07	3.6813e+07
Com_3095_neg	(3R,5R)-3-(((3R,5R)-3,5-dihydroxy decanoyl)oxy)-5-hydroxydecanoic acid	-	N	C20H38O7	390.262	389.255	1.68755	[M-H]-	5.816	0.504815	2	C18	Lipids and lipid-like molecules	脂质和类脂分子	Fatty Acyls	脂肪酰类	Fatty acid esters	脂肪酸酯	"-"	-	-	-	-	-	-	-	-	-	-	-	-	CCCCCC(O)CC(O)CC(=O)OC(CC(O)CCCCC)CC(O)=O	CTNBQIWYCDDZAM-UHFFFAOYSA-N	0.591729	-0.756991	0.00532541	1	1.46363	down	4.56195e+06	4.26295e+06	3.44839e+06	2.78875e+06	4.5935e+06	4.40153e+06	9.46532e+06	9.04228e+06	5.89186e+06	6.06544e+06
Com_1487_pos	Bavachalcone	补骨脂查耳酮	P	C20H20O4	324.136	347.125	0.422713	[M+Na]+	5.617	-	3	C18	Phenylpropanoids and polyketides	苯丙素类和聚酮类	Linear 1,3-diarylpropanoids	直链 1,3-二芳基丙烷	Chalcones and dihydrochalcones	查尔酮和二氢查尔酮	"28448-85-3"	HMDB0248885	Phenylpropanoids and polyketides	Linear 1,3-diarylpropanoids	Chalcones and dihydrochalcones	-	-	-	LMPK12120046	Polyketides [PK]	Flavonoids [PK12]	Chalcones and dihydrochalcones [PK1212]	480795	CC(C)=CCC1=CC(C(=O)C=CC2=CC=C(O)C=C2)=C(O)C=C1O	BLZGPHNVMRXDCB-UHFFFAOYSA-N	2.8967	1.53441	0.00548199	1	1.31915	up	4.02022e+06	3.97598e+06	5.50552e+06	5.19523e+06	5.1338e+06	6.13004e+06	1.49628e+06	1.73344e+06	2.87332e+06	2.83281e+06
Com_907_neg	Hastatoside	5-羟基马鞭草苷	N	C17H24O11	404.132	385.114	0.905048	[M-H-H2O]-	5.522	0.579781	1	C18	Lipids and lipid-like molecules	脂质和类脂分子	Prenol lipids	异戊烯醇脂	Terpene glycosides	萜烯糖苷	"50816-24-5"	HMDB0301945	Lipids and lipid-like molecules	Prenol lipids	Terpene glycosides	-	-	-	-	-	-	-	599030	COC(=O)C1=COC(OC2OC(CO)C(O)C(O)C2O)C2C(C)CC(=O)C12O	PRZVXHGUJJPSME-UHFFFAOYSA-N	0.56375	-0.826872	0.00554538	0.888889	2.21199	down	1.38187e+08	1.38807e+08	8.21813e+07	7.4423e+07	1.15225e+08	9.79032e+07	2.46582e+08	2.49938e+08	2.01536e+08	1.87977e+08
Com_2154_pos	Desmarestene	-	P	C11H14	146.11	147.117	1.93296	[M+H]+	6.256	0.911629	2	C18	Hydrocarbons	碳氢化合物	Unsaturated hydrocarbons	不饱和烃	Olefins	烯烃	-	-	-	-	-	-	-	-	-	-	-	-	-	C=CC=CC1CC=CCC=C1	WYMAFMIKLCTVAP-UVYAAXSVSA-N	0.607182	-0.7198	0.00557439	0.944444	1.5303	down	1.78363e+08	2.04555e+08	2.14299e+08	2.16882e+08	1.41587e+08	1.49268e+08	3.9357e+08	3.91533e+08	2.09652e+08	2.2368e+08
Com_4886_pos	Fallaquinone	-	P	C27H38O4	426.277	427.285	1.64508	[M+H]+	6.826	0.633938	2	C18	Lipids and lipid-like molecules	脂质和类脂分子	Prenol lipids	异戊烯醇脂	Diterpenoids	二萜类	-	-	-	-	-	-	-	-	-	-	-	-	-	CC1=CC(=O)C=C(C1=O)CC=C(C)CCC=C(C)CCC=C(CO)C(CC=C(C)C)O	BSOTZKGEWFTERO-PZZCTQNISA-N	0.646418	-0.62946	0.00567291	0.972222	1.1199	down	5.29088e+06	5.44508e+06	6.11012e+06	5.92938e+06	4.02957e+06	3.32518e+06	6.16252e+06	6.04189e+06	7.75606e+06	8.32925e+06
Com_3394_neg	Virescenoside N	-	N	C26H42O9	498.283	497.276	0.558789	[M-H]-	6.307	0.61744	2	C18	Lipids and lipid-like molecules	脂质和类脂分子	Steroids and steroid derivatives	类固醇和类固醇衍生物	Steroidal glycosides	甾体糖苷	-	-	-	-	-	-	-	-	-	-	-	-	-	CC1(CCC2C(=C1)C(CC3C2(CC(C(C3(C)COC4C(C(C(C(O4)CO)O)O)O)O)O)C)O)C=C	VLYNKGFRDOHHTR-ANAFCSLDSA-N	0.31866	-1.64991	0.00568146	0.944444	1.6169	down	4.01971e+06	3.90747e+06	2.64873e+06	3.9351e+06	5.1754e+06	6.30879e+06	2.00095e+07	1.86332e+07	5.74414e+06	5.43696e+06
Com_3470_neg	Glidobactin D	格列多杆菌素D	N	C27H44N4O7	536.321	535.313	1.45296	[M-H]-	5.936	0.715365	2	C18	Organic acids and derivatives	有机酸及其衍生物	Carboxylic acids and derivatives	羧酸及其衍生物	Amino acids, peptides, and analogues	氨基酸、肽和类似物	-	-	-	-	-	-	-	-	-	-	-	-	-	CCC(CCCCC=CC=CC(=O)NC(C(C)O)C(=O)NC1CC(CCNC(=O)C=CC(NC1=O)C)O)O	CWHSSBGVAAMVCC-HJQNFIAGSA-N	0.511567	-0.967005	0.00570322	0.972222	1.60478	down	3.53611e+06	3.99725e+06	2.28679e+06	2.56962e+06	4.35149e+06	4.6448e+06	1.05151e+07	9.65733e+06	6.00295e+06	6.13851e+06
Com_3714_pos	Aikupikanyne B	-	P	C21H30	282.235	283.242	0.0830311	[M+H]+	6.828	0.906505	2	C18	Hydrocarbons	碳氢化合物	Unsaturated hydrocarbons	不饱和烃	Enynes	烯炔	-	-	-	-	-	-	-	-	-	-	-	-	-	C#CCCCCCCCCCCC#CCCCC=CC#C	ODOHBJISRZXRAM-FNORWQNLSA-N	0.599089	-0.739159	0.00572053	1	1.37463	down	1.578e+08	1.7222e+08	1.62288e+08	1.59882e+08	9.09699e+07	8.94208e+07	2.01845e+08	1.93669e+08	2.17393e+08	2.44639e+08
Com_2306_pos	Ethyl 3-(methylthio)butanoate	3-甲硫基丁酸乙酯	P	C7H14O2S	162.071	163.079	4.52833	[M+H]+	1.454	-	3	C18	Lipids and lipid-like molecules	脂质和类脂分子	Fatty Acyls	脂肪酰类	Fatty acid esters	脂肪酸酯	"-"	HMDB0038084	Lipids and lipid-like molecules	Fatty Acyls	Fatty acid esters	-	-	-	-	-	-	-	22213645	CCOC(=O)CC(C)SC	OBOGJNGOEGQVPL-UHFFFAOYSA-N	1.90412	0.929125	0.00577834	0.972222	1.93666	up	7.32637e+07	8.26132e+07	8.5815e+07	8.3138e+07	1.09917e+08	1.19046e+08	7.67243e+07	7.09564e+07	4.02537e+07	4.04979e+07
Com_6300_pos	PC(15:0/5-iso PGF2VI)	磷脂酰胆碱(15:0/5-iso PGF2VI)	P	C41H76NO11P	789.516	790.522	0.662565	[M+H]+	10.622	0.665273	2	C18	-	-	-	-	-	-	"-"	HMDB0285836	-	-	-	-	-	-	-	-	-	-	-	CCCCCCCCCCCCCCC(=O)OC[C@H](COP([O-])(=O)OCC[N+](C)(C)C)OC(=O)C\C=C/C[C@@H]1[C@@H](O)C[C@@H](O)[C@@H]1\C=C\[C@H](O)CCCCC	JELBLWGATZFMLP-CCSQDFOZSA-N	0.66026	-0.598893	0.0058281	0.916667	1.02075	down	2.34831e+07	2.15599e+07	2.65334e+07	3.70326e+07	1.79428e+07	2.24925e+07	3.62105e+07	3.43416e+07	3.5216e+07	4.07605e+07
Com_2542_neg	Isotan B	-	N	C14H15NO7	309.085	308.078	1.08399	[M-H]-	5.318	0.780873	2	C18	Organic oxygen compounds	有机氧化合物	Organooxygen compounds	有机氧化合物	Carbohydrates and carbohydrate conjugates	碳水化合物和碳水化合物结合物	-	-	-	-	-	-	C08494	-	-	-	-	-	-	C1=CC=C2C(=C1)C(=CN2)OC(=O)C3C(C(C(O3)(CO)O)O)O	KGXOHVOUKNLUNP-VFJKSUPXSA-N	0.378211	-1.40274	0.006011	1	1.96775	down	863542	1.19858e+06	358225	342003	916963	1.2229e+06	3.50038e+06	3.12465e+06	1.58408e+06	1.85494e+06
Com_1793_pos	Proscillaridin A	原海葱甙A	P	C30H42O8	530.288	531.296	0.761349	[M+H]+	6.823	0.579452	1	C18	Lipids and lipid-like molecules	脂质和类脂分子	Steroids and steroid derivatives	类固醇和类固醇衍生物	Steroid lactones	类固醇内酯	"466-06-8"	HMDB0256851	Lipids and lipid-like molecules	Steroids and steroid derivatives	Steroid lactones	-	D01379	-	LMST01130008	Sterol Lipids [ST]	Sterols [ST01]	Bufanolides and derivatives [ST0113]	-	CC1C(C(C(C(O1)OC2CCC3(C4CCC5(C(CCC5(C4CCC3=C2)O)C6=COC(=O)C=C6)C)C)O)O)O	MYEJFUXQJGHEQK-ALRJYLEOSA-N	0.579499	-0.787122	0.00614505	1	1.42072	down	2.76931e+07	3.13369e+07	2.93104e+07	2.88737e+07	1.60988e+07	1.4934e+07	3.85452e+07	3.60635e+07	4.11318e+07	4.33052e+07
Com_3406_neg	Euchretin K	-	N	C30H32O7	504.215	503.207	0.29527	[M-H]-	7.992	-	3	C18	Phenylpropanoids and polyketides	苯丙素类和聚酮类	Isoflavonoids	异黄酮类	Isoflavans	异黄烷	-	-	-	-	-	-	-	-	-	-	-	-	-	c1(c2c(c3c(c1CC=C(C)C)oc1c(c3=O)c3c(o1)c1c(c(c3)O)OC(CC1)(C)C)OC(CC2)(C)C)O	MTSZSTIZEBFMKJ-UHFFFAOYSA-N	0.447954	-1.15858	0.00618368	1	1.52351	down	1.09273e+07	9.27604e+06	1.02295e+07	1.01858e+07	7.91045e+06	7.77726e+06	2.07812e+07	2.01729e+07	1.16084e+07	1.22908e+07
Com_433_neg	Dihydroartemisinic acid	二氢青蒿酸	N	C15H24O2	236.178	235.171	1.47214	[M-H]-	7.686	0.689363	1	C18	Lipids and lipid-like molecules	脂质和类脂分子	Prenol lipids	异戊烯醇脂	Sesquiterpenoids	倍半萜类	"85031-59-0"	-	-	-	-	-	-	-	-	-	-	-	-	CC1CCC(C2C1CCC(=C2)C)C(C)C(=O)O	JYGAZEJXUVDYHI-DGTMBMJNSA-N	0.240529	-2.05572	0.00628093	0.944444	2.43315	down	1.73474e+06	1.72556e+06	1.1987e+06	1.92341e+06	2.69172e+06	2.49077e+06	1.03066e+07	9.954e+06	1.20321e+07	1.13357e+07
Com_1507_pos	cis-Zeatin riboside	顺式玉米素核苷	P	C15H21N5O5	351.154	352.162	0.613139	[M+H]+	5.365	0.592268	1	C18	Nucleosides, nucleotides, and analogues	核苷、核苷酸和类似物	Purine nucleosides	嘌呤核苷	-	-	"15896-46-5"	HMDB0304291	Nucleosides, nucleotides, and analogues	Purine nucleosides	-	cis-Zeatin riboside	C16449	map00908;map01110	-	-	-	-	5354008	[H]\C(CNC1=C2N=CN(C3OC(CO)C(O)C3O)C2=NC=N1)=C(/C)CO	GOSWTRUMMSCNCW-WAPJZHGLSA-N	0.58589	-0.771299	0.00630318	1	1.27016	down	7.40943e+06	1.20783e+07	1.4665e+07	7.58644e+06	8.63555e+06	6.46598e+06	1.68383e+07	1.71797e+07	1.54477e+07	1.54058e+07
Com_2826_neg	13-Hydroxy-9-methoxy-10-oxo-11-octadecenoic acid	-	N	C19H34O5	342.241	341.233	0.172502	[M-H]-	6.618	0.517611	2	C18	Lipids and lipid-like molecules	脂质和类脂分子	Fatty Acyls	脂肪酰类	Lineolic acids and derivatives	亚麻酸及其衍生物	"150147-08-3"	HMDB0040901	Lipids and lipid-like molecules	Fatty Acyls	Lineolic acids and derivatives	-	-	-	LMFA02000288	Fatty Acyls [FA]	Octadecanoids [FA02]	Other Octadecanoids [FA0200]	6366720	CCCCCC(O)\C=C\C(=O)C(CCCCCCCC(O)=O)OC	VFSWPXFUIZSPGW-CCEZHUSRSA-N	1.68626	0.753828	0.00640796	0.888889	2.02223	up	5.99234e+08	5.73384e+08	3.76082e+08	3.70897e+08	7.03435e+08	6.92399e+08	3.07475e+08	3.03593e+08	3.86693e+08	3.8579e+08
Com_455_neg	cis-10-Pentadecenoic acid	十五碳烯酸(顺-10)	N	C15H28O2	240.209	239.202	0.803258	[M-H]-	9.462	0.903072	1	C18	Lipids and lipid-like molecules	脂质和类脂分子	Fatty Acyls	脂肪酰类	Fatty acids and conjugates	脂肪酸和结合物	"84743-29-3"	HMDB0304816	Lipids and lipid-like molecules	Fatty Acyls	Fatty acids and conjugates	-	-	-	LMFA01030259	Fatty Acyls [FA]	Fatty Acids and Conjugates [FA01]	Unsaturated fatty acids [FA0103]	-	CCCC\C=C/CCCCCCCCC(O)=O	APXSAEQXOXTDAM-WAYWQWQTSA-N	0.409921	-1.28658	0.00656514	1	1.68755	down	342533	90582.8	63060	156820	139000	124315	403501	357047	380220	359559
Com_4731_pos	Flurazepam	氟西泮	P	C21H23ClFN3O	387.151	388.158	2.03211	[M+H]+	5.352	-	3	C18	Organoheterocyclic compounds	有机杂环化合物	Benzodiazepines	苯二氮卓类	1,4-benzodiazepines	1,4-苯二氮卓类	"17617-23-1"	HMDB0014828	Organoheterocyclic compounds	Benzodiazepines	1,4-benzodiazepines	-	D00329	-	-	-	-	-	3393	O=C1N(C=2C=CC(Cl)=CC2C(=NC1)C=3C=CC=CC3F)CCN(CC)CC	SAADBVWGJQAEFS-UHFFFAOYSA-N	0.608431	-0.716836	0.00657455	0.944444	1.36734	down	8.03082e+06	9.07857e+06	5.85448e+06	4.7649e+06	8.05714e+06	8.50485e+06	1.65855e+07	1.37833e+07	1.13687e+07	1.32339e+07
Com_2704_neg	N-Palmitoyl Alanine	N-棕榈酰丙氨酸	N	C19H37NO3	327.277	326.27	0.367023	[M-H]-	9.66	0.560447	2	C18	-	-	-	-	-	-	"-"	HMDB0241919	-	-	-	-	-	-	LMFA08020123	Fatty Acyls [FA]	Fatty amides [FA08]	N-acyl amino acids [FA0805]	129671155	CCCCCCCCCCCCCCCC(=O)NC(C)C(O)=O	NRBFOSKZAWRBJI-UHFFFAOYSA-N	0.119999	-3.05891	0.00660535	1	1.77656	down	1.25893e+06	1.42961e+06	90548.3	111262	1.22913e+06	1.26728e+06	1.49281e+07	1.51194e+07	5.22516e+06	5.42286e+06
Com_1197_neg	Isoguanine	-	N	C5H5N5O	151.049	150.042	0.992907	[M-H]-	1.821	0.942346	2	C18	Organoheterocyclic compounds	有机杂环化合物	Imidazopyrimidines	咪唑并嘧啶类	Purines and purine derivatives	嘌呤和嘌呤衍生物	-	HMDB0000403	Organoheterocyclic compounds	Imidazopyrimidines	Purines and purine derivatives	-	-	-	-	-	-	-	-	C1=NC2=NC(=O)NC(=C2N1)N	DRAVOWXCEBXPTN-UHFFFAOYSA-N	0.66547	-0.587555	0.00660601	1	1.41205	down	4.83781e+07	4.55741e+07	5.49158e+07	4.77273e+07	4.94942e+07	4.59381e+07	6.16514e+07	6.39261e+07	9.77739e+07	9.27194e+07
Com_2080_pos	1,2-Diacylglycerol-LD-PE-pool	季戊四醇	P	C5H12O4	136.074	137.081	4.59811	[M+H]+	1.471	-	3	C18	Organic oxygen compounds	有机氧化合物	Organooxygen compounds	有机氧化合物	Alcohols and polyols	醇和多元醇	"115-77-5"	HMDB0062269	Organic oxygen compounds	Organooxygen compounds	Alcohols and polyols	-	-	-	-	-	-	-	8285	OCC(CO)(CO)CO	WXZMFSXDPGVJKK-UHFFFAOYSA-N	0.261985	-1.93245	0.00671013	0.888889	1.39755	down	4.52562e+06	4.40453e+06	2.25269e+06	3.43292e+06	844963	840891	1.63105e+07	1.47697e+07	1.19012e+07	1.11624e+07
Com_5087_pos	Polysorbate 20	吐温20	P	C26H50O10	522.34	523.348	0.999199	[M+H]+	9.011	-	3	C18	Lipids and lipid-like molecules	脂质和类脂分子	Fatty Acyls	脂肪酰类	Fatty acid esters	脂肪酸酯	"9005-64-5"	HMDB0037182	Lipids and lipid-like molecules	Fatty Acyls	Fatty acid esters	-	C11624	-	-	-	-	-	-	CCCCCCCCCCCC(=O)OCCOCC(OCCO)C1OCC(OCCO)C1OCCO	HMFKFHLTUCJZJO-UHFFFAOYSA-N	0.377614	-1.40501	0.00677094	0.972222	1.94286	down	5.11368e+06	5.24845e+06	6.13485e+06	5.95832e+06	2.31937e+06	1.93583e+06	5.99274e+06	7.80797e+06	9.52263e+06	9.33181e+06
Com_5138_pos	Paliurine E	-	P	C31H40N4O5	548.3	549.306	1.67607	[M+H]+	6.824	0.568862	2	C18	Organic acids and derivatives	有机酸及其衍生物	Carboxylic acids and derivatives	羧酸及其衍生物	Amino acids, peptides, and analogues	氨基酸、肽和类似物	-	-	-	-	-	-	-	-	-	-	-	-	-	CCC(C)C1C(=O)NC=CC2=C(C=CC(=C2)OC3CCN(C3C(=O)N1)C(=O)C(CC4=CC=CC=C4)N(C)C)OC	HNXUZKFGAGMGCX-RYWIVXJESA-N	0.586376	-0.770102	0.00689865	1	1.42043	down	1.09829e+08	1.17315e+08	1.13127e+08	1.12665e+08	6.06781e+07	5.80984e+07	1.44558e+08	1.34621e+08	1.53541e+08	1.62696e+08
Com_3902_pos	Allylestrenol	烯丙基雌烯醇	P	C21H32O	300.245	301.253	0.57049	[M+H]+	6.831	0.904893	2	C18	Lipids and lipid-like molecules	脂质和类脂分子	Steroids and steroid derivatives	类固醇和类固醇衍生物	Estrane steroids	雌激素类固醇	"432-60-0"	HMDB0015500	Lipids and lipid-like molecules	Steroids and steroid derivatives	Estrane steroids	-	C12811	-	LMST02030125	Sterol Lipids [ST]	Steroids [ST02]	C21 steroids (gluco/mineralocorticoids, progestogins) and derivatives [ST0203]	-	CC12CCC3C(C1CCC2(CC=C)O)CCC4=CCCCC34	ATXHVCQZZJYMCF-XUDSTZEESA-N	0.594199	-0.750983	0.0070135	1	1.49632	down	1.40484e+08	1.58089e+08	1.44375e+08	1.41751e+08	7.90445e+07	7.69223e+07	1.78946e+08	1.74909e+08	2.00071e+08	2.17123e+08
Com_3791_pos	3-[4-methyl-1-(2-methylpropanoyl)-3-oxocyclohexyl]butanoic acid	-	P	C15H24O4	268.167	291.157	1.58556	[M+Na]+	6.054	-	3	C18	Lipids and lipid-like molecules	脂质和类脂分子	Prenol lipids	异戊烯醇脂	Monoterpenoids	单萜类	-	-	-	-	-	-	-	-	-	-	-	-	-	O=C(O)CC(C)C1(C(=O)C(C)C)CC(=O)C(C)CC1	ZIOCYJNRYIRTQD-UHFFFAOYSA-N	0.53731	-0.896172	0.00702583	0.944444	1.38433	down	5.22009e+07	9.34976e+07	7.06351e+07	6.55727e+07	5.37106e+07	9.42045e+07	1.89985e+08	1.83865e+08	8.51529e+07	1.40425e+08
Com_1729_pos	Hellebrigenol	嚏根草醇	P	C24H34O6	418.236	441.225	1.64771	[M+Na]+	6.083	0.525871	1	C18	Lipids and lipid-like molecules	脂质和类脂分子	Steroids and steroid derivatives	类固醇和类固醇衍生物	Steroid lactones	类固醇内酯	"508-79-2"	-	-	-	-	-	-	-	LMST01130012	Sterol Lipids [ST]	Sterols [ST01]	Bufanolides and derivatives [ST0113]	-	CC12CCC3C(C1(CCC2C4=COC(=O)C=C4)O)CCC5(C3(CCC(C5)O)CO)O	ABVKNZHLRVHZSO-UHFFFAOYSA-N	1.66905	0.739031	0.00704472	0.944444	1.03499	up	1.2426e+07	1.2897e+07	9.01658e+06	8.80084e+06	8.39458e+06	1.20546e+07	5.97714e+06	6.67099e+06	8.44733e+06	8.53604e+06
Com_1111_pos	9-cis-Retinal	9-顺式视黄醛	P	C20H28O	284.214	285.221	0.0954928	[M+H]+	9.815	0.89456	1	C18	Lipids and lipid-like molecules	脂质和类脂分子	Prenol lipids	异戊烯醇脂	Retinoids	类视黄醇	"514-85-2"	HMDB0006218	Lipids and lipid-like molecules	Prenol lipids	Retinoids	-	C16681	map00830	LMPR01090017	Prenol Lipids [PR]	Isoprenoids [PR01]	Retinoids [PR0109]	6436082	C/C(/C=C/C=C(/C)\C=C\C1=C(C)CCCC1(C)C)=C\C=O	NCYCYZXNIZJOKI-MKOSUFFBSA-N	0.429439	-1.21947	0.00709112	1	1.86593	down	2.8961e+06	3.43445e+06	2.11378e+06	2.43459e+06	922973	1.0046e+06	6.95983e+06	6.26303e+06	4.39374e+06	4.37701e+06
Com_1431_pos	Sclareol	香紫苏醇	P	C20H36O2	308.272	331.261	0.203662	[M+Na]+	10.035	0.63465	1	C18	Lipids and lipid-like molecules	脂质和类脂分子	Prenol lipids	异戊烯醇脂	Diterpenoids	二萜类	"515-03-7"	HMDB0036827	Lipids and lipid-like molecules	Prenol lipids	Diterpenoids	Sclareol; (13R)-Labd-14-ene-8alpha,13-diol	C09183	map00904;map01110	LMPR0104030010	Prenol Lipids [PR]	Isoprenoids [PR01]	C20 isoprenoids (diterpenes) [PR0104]	521332	CC(O)(CCC1C(C)(O)CCC2C(C)(C)CCCC12C)C=C	XVULBTBTFGYVRC-UHFFFAOYSA-N	0.110025	-3.1841	0.00712551	1	2.42013	down	104414	1.16033e+06	95478.9	3.80691e+06	2.30137e+06	1.98663e+06	2.63983e+07	2.41412e+07	1.09628e+07	1.35275e+07
Com_3277_neg	16:0 LYSO-PE	-	N	C21H44NO7P	453.286	452.278	0.547564	[M-H]-	9.431	0.933209	2	C18	Lipids and lipid-like molecules	脂质和类脂分子	Glycerophospholipids	甘油磷脂	Glycerophosphoethanolamines	甘油磷酸乙醇胺类	-	-	-	-	-	-	-	-	LMGP02050002	Glycerophospholipids [GP]	Glycerophosphoethanolamines [GP02]	Monoacylglycerophosphoethanolamines [GP0205]	-	CCCCCCCCCCCCCCCC(=O)OCC(COP(=O)(O)OCCN)O	YVYMBNSKXOXSKW-HXUWFJFHSA-N	0.65642	-0.607309	0.00713936	0.916667	1.8396	down	2.43796e+08	2.26313e+08	3.51984e+08	3.4982e+08	2.00007e+08	1.96076e+08	4.21577e+08	4.11408e+08	3.40486e+08	3.51614e+08
Com_2720_neg	20-hydroxyicosanoic acid	-	N	C20H40O3	328.298	327.291	0.913235	[M-H]-	10.303	0.767541	2	C18	Lipids and lipid-like molecules	脂质和类脂分子	Fatty Acyls	脂肪酰类	Fatty acids and conjugates	脂肪酸和结合物	-	-	-	-	-	-	-	-	LMFA01050075	Fatty Acyls [FA]	Fatty Acids and Conjugates [FA01]	Hydroxy fatty acids [FA0105]	-	C(CCCCCCCCCC(=O)O)CCCCCCCCCO	JLDIWYKSFMPIDW-UHFFFAOYSA-N	0.210239	-2.2499	0.00725504	1	2.73189	down	6.8036e+06	7.01282e+06	4.76623e+06	4.12855e+06	7.73371e+06	7.86345e+06	6.61269e+07	5.65188e+07	1.8246e+07	1.88616e+07
Com_1534_pos	(E/Z)-Ginkgolic acid C17:2	银杏酸(C17:2)	P	C24H36O3	372.266	355.264	0.975622	[M+H-H2O]+	7.338	0.761089	2	C18	Benzenoids	苯类化合物	Benzene and substituted derivatives	苯及其取代衍生物	Benzoic acids and derivatives	苯甲酸及其衍生物	"102811-39-2"	-	-	-	-	-	-	-	-	-	-	-	101926662	CCCCCC=CCC=CCCCCCCCC1=C(C(=CC=C1)O)C(=O)O	OFFQPVDOVYHTBX-AVQMFFATSA-N	5.14107	2.36207	0.00730978	0.972222	2.29457	up	1.23052e+06	1.88326e+06	1.44214e+06	1.15361e+06	4.88772e+06	9.03144e+06	346866	459169	293296	597630
Com_2709_neg	Casuarinondiol	-	N	C19H20O5	328.131	327.124	1.48642	[M-H]-	5.442	0.65358	2	C18	Phenylpropanoids and polyketides	苯丙素类和聚酮类	Diarylheptanoids	二芳基庚烷类	Cyclic diarylheptanoids	环状二芳基庚烷类	-	-	-	-	-	-	-	-	-	-	-	-	-	C1CC(=O)C(CC2=CC(=C(C=C2)O)C3=C(C=CC(=C3)CC1O)O)O	QYTZDHMMNGJCNX-YTJLLHSVSA-N	1.5557	0.637566	0.00746232	1	1.50024	up	8.29589e+06	7.70073e+06	7.13182e+06	6.54743e+06	8.22794e+06	1.34281e+07	4.44025e+06	6.09924e+06	6.07632e+06	6.33858e+06
Com_1004_pos	Emtricitabine	恩曲他滨	P	C8H10FN3O3S	247.043	270.032	1.02245	[M+Na]+	2.57	-	3	C18	Nucleosides, nucleotides, and analogues	核苷、核苷酸和类似物	Nucleoside and nucleotide analogues	核苷和核苷酸类似物	3'-thia pyrimidine nucleosides	3'-硫杂嘧啶核苷	"143491-57-0"	HMDB0015017	Nucleosides, nucleotides, and analogues	Nucleoside and nucleotide analogues	3'-thia pyrimidine nucleosides	-	C12599	-	-	-	-	-	60877	NC1=NC(=O)N(C=C1F)[C@@H]1CS[C@H](CO)O1	XQSPYNMVSIKCOC-NTSWFWBYSA-N	0.225253	-2.15038	0.00781515	1	1.48324	down	4.73127e+06	5.22019e+06	2.81082e+06	3.15948e+06	1.60083e+06	320588	1.58165e+07	1.57013e+07	1.23874e+07	1.3486e+07
Com_1691_pos	Dimethylcurcumin	二甲基姜黄素	P	C23H24O6	396.157	419.147	0.941363	[M+Na]+	5.763	-	3	C18	Phenylpropanoids and polyketides	苯丙素类和聚酮类	Diarylheptanoids	二芳基庚烷类	Linear diarylheptanoids	线性二芳基庚烷	"52328-98-0"	HMDB0248645	Phenylpropanoids and polyketides	Diarylheptanoids	Linear diarylheptanoids	-	-	-	-	-	-	-	468137	COC1=C(OC)C=C(C=CC(O)=CC(=O)C=CC2=CC(OC)=C(OC)C=C2)C=C1	ZMGUKFHHNQMKJI-UHFFFAOYSA-N	0.387389	-1.36814	0.00784648	0.916667	1.25506	down	2.27887e+06	1.87604e+06	2.21476e+06	2.56207e+06	1.27828e+06	761833	2.68382e+06	1.9811e+06	6.59555e+06	6.92687e+06
Com_3311_pos	(2E,4E)-1-(Pyrrolidin-1-yl)dodeca-2,4-dien-1-one	-	P	C16H27NO	249.209	250.217	1.05562	[M+H]+	6.22	0.513156	2	C18	Organoheterocyclic compounds	有机杂环化合物	Pyrrolidines	吡咯烷类	N-acylpyrrolidines	N-酰基吡咯烷	-	-	-	-	-	-	-	-	-	-	-	-	10999431	CCCCCCCC=CC=CC(=O)N1CCCC1	UAIYHWLHQSKQLW-PEGOPYGQSA-N	4.30686	2.10664	0.00800536	1	2.10578	up	4.54789e+06	4.30519e+06	5.323e+06	5.52135e+06	6.66216e+06	6.54049e+06	156146	491723	678031	2.91521e+06
Com_2708_neg	Paeonoside	-	N	C15H20O8	328.116	327.109	1.51874	[M-H]-	5.226	0.709026	2	C18	Organic oxygen compounds	有机氧化合物	Organooxygen compounds	有机氧化合物	Carbohydrates and carbohydrate conjugates	碳水化合物和碳水化合物结合物	-	HMDB0037433	Phenylpropanoids and polyketides	Flavonoids	Flavonoid glycosides	-	C10717	-	-	-	-	-	-	CC(=O)C1=C(C=C(C=C1)OC)OC2C(C(C(C(O2)CO)O)O)O	AVIUTYMRHHBXPB-UXXRCYHCSA-N	0.541715	-0.884394	0.0082	1	2.09327	down	7.32262e+06	6.63469e+06	6.99828e+06	6.90952e+06	7.63026e+06	6.9143e+06	1.51227e+07	1.56706e+07	1.36642e+07	1.74018e+07
Com_2137_neg	formycin b	-	N	C10H12N4O5	268.081	267.073	3.58656	[M-H]-	5.523	0.848696	2	C18	Organic oxygen compounds	有机氧化合物	Organooxygen compounds	有机氧化合物	Carbohydrates and carbohydrate conjugates	碳水化合物和碳水化合物结合物	-	HMDB0252449	Organic oxygen compounds	Organooxygen compounds	Carbohydrates and carbohydrate conjugates	-	-	-	-	-	-	-	-	C1=NC2=C(NN=C2C(=O)N1)C3C(C(C(O3)CO)O)O	MTCJZZBQNCXKAP-KSYZLYKTSA-N	0.559018	-0.839034	0.00823916	0.944444	2.19257	down	4.21583e+06	5.21874e+06	2.75921e+06	3.16875e+06	3.66752e+06	3.8811e+06	9.12121e+06	8.44427e+06	8.21255e+06	6.49416e+06
Com_3900_pos	N-(4-Amino-2,5-diethoxyphenyl)benzamide	N-(4-氨基-2,5-二乙氧基苯基)苯甲酰胺	P	C17H20N2O3	300.147	301.154	1.70358	[M+H]+	5.534	-	3	C18	Benzenoids	苯类化合物	Benzene and substituted derivatives	苯及其取代衍生物	Anilides	酰苯胺类	"-"	HMDB0244456	Benzenoids	Benzene and substituted derivatives	Anilides	-	-	-	-	-	-	-	-	CCOC1=CC(N=C(O)C2=CC=CC=C2)=C(OCC)C=C1N	CNXZLZNEIYFZGU-UHFFFAOYSA-N	1.79859	0.846864	0.00824104	0.916667	1.38789	up	2.39718e+06	2.72436e+06	3.10281e+06	2.94784e+06	5.00714e+06	5.12492e+06	1.9916e+06	1.44231e+06	1.63155e+06	1.5024e+06
Com_2124_neg	8-Oxodeoxycoformycin	-	N	C11H14N4O4	266.102	265.093	3.46	[M-H]-	1.53	-	3	C18	Organoheterocyclic compounds	有机杂环化合物	Imidazodiazepines	咪唑并二氮卓类	-	-	-	-	-	-	-	-	C02957	-	-	-	-	-	-	C1C(C(OC1N2C=NC3=C2NC=NCC3=O)CO)O	PNAAOYLIDNSLKV-NBEYISGCSA-N	5.04867	2.3359	0.0084293	0.888889	2.1006	up	1.59077e+06	1.6954e+06	1.79e+06	1.84301e+06	267296	335475	210057	84546.2	83464	125918
Com_2215_neg	6-[2-(2,4-dihydroxy-6-methylphenyl)-2-oxoethyl]-4-hydroxy-pyran-2-one	6-[2-(2,4-二羟基-6-甲基苯基)-2-氧代乙基]-4-羟基-吡喃-2-酮	N	C14H12O6	276.063	275.057	1.96005	[M-H]-	1.191	-	3	C18	Organic oxygen compounds	有机氧化合物	Organooxygen compounds	有机氧化合物	Carbonyl compounds	羰基化合物	-	-	-	-	-	-	-	-	-	-	-	-	54750155	CC1=CC(=CC(=C1C(=O)CC2=CC(=CC(=O)O2)O)O)O	JIBVOQAUTOPGPH-UHFFFAOYSA-N	1.89624	0.923143	0.00857082	0.972222	1.55822	up	923777	1.04418e+06	820312	823685	1.16398e+06	1.24744e+06	257652	647263	644762	432226
Com_2267_neg	Dinoseb acetate	醋酸-2-另丁基-4,6-二硝基苯酯	N	C12H14N2O6	282.085	281.078	1.3112	[M-H]-	5.069	-	3	C18	Benzenoids	苯类化合物	Phenol esters	苯酚酯	-	-	"2813-95-8"	HMDB0032560	Benzenoids	Phenol esters	-	-	C19119	-	-	-	-	-	17776	CCC(C)C1=C(OC(C)=O)C(=CC(=C1)N(=O)=O)N(=O)=O	RDJTWDKSYLLHRW-UHFFFAOYSA-N	0.241539	-2.04967	0.0086794	0.888889	1.85431	down	68934.4	161729	199142	38765.5	277718	143524	855008	728554	729360	823465
Com_2908_neg	GlcAbeta1-6Galbeta	-	N	C12H20O12	356.095	355.089	0.913826	[M-H]-	1.37	0.6463	2	C18	Organic oxygen compounds	有机氧化合物	Organooxygen compounds	有机氧化合物	Carbohydrates and carbohydrate conjugates	碳水化合物和碳水化合物结合物	-	HMDB0302610	Organic oxygen compounds	Organooxygen compounds	Carbohydrates and carbohydrate conjugates	-	-	-	-	-	-	-	-	C(C1C(C(C(C(O1)O)O)O)O)OC2C(C(C(C(O2)C(=O)O)O)O)O	YOOPHLDCWPOWDX-QCICJENWSA-N	2.6887	1.42691	0.00882487	1	1.83664	up	1.06628e+07	1.14212e+07	9.19258e+06	9.1373e+06	2.7756e+07	2.70362e+07	5.94203e+06	6.90624e+06	6.32858e+06	5.44819e+06
Com_4309_pos	Hapalindole G	-	P	C21H23ClN2	338.155	339.163	1.53709	[M+H]+	10.094	-	3	C18	Organoheterocyclic compounds	有机杂环化合物	Indoles and derivatives	吲哚及其衍生物	Indoles	吲哚	-	-	-	-	-	-	-	-	-	-	-	-	-	CC1(C2CC(C(C(C2C3=CNC4=CC=CC1=C43)[N+]#[C-])(C)C=C)Cl)C	UGBGKUYYYCTXAK-DBKAPMEGSA-N	0.29887	-1.74241	0.00886421	1	1.85335	down	1.37714e+06	1.2756e+06	1.1409e+06	824946	208255	221796	1.90044e+06	2.26639e+06	3.05185e+06	2.06249e+06
Com_2749_pos	Xanthotoxol	花椒毒酚	P	C11H6O4	202.027	203.033	3.44895	[M+H]+	1.237	0.606108	2	C18	Phenylpropanoids and polyketides	苯丙素类和聚酮类	Coumarins and derivatives	香豆素及其衍生物	Furanocoumarins	呋喃香豆素类	"2009-24-7"	HMDB0029457	Phenylpropanoids and polyketides	Coumarins and derivatives	Furanocoumarins	-	C00841	map01061	-	-	-	-	-	C1=CC(=O)OC2=C(C3=C(C=CO3)C=C21)O	JWVYQQGERKEAHW-UHFFFAOYSA-N	0.652636	-0.61565	0.00899797	0.888889	2.04136	down	2.68693e+06	1.18945e+06	1.36237e+06	1.77565e+06	1.77903e+06	1.78622e+06	2.45763e+06	2.68633e+06	2.55652e+06	2.80989e+06
Com_2855_neg	Methyl gallate 3-O-beta-D-glucopyranoside	-	N	C14H18O10	346.09	345.083	2.02479	[M-H]-	5.055	0.763243	2	C18	Phenylpropanoids and polyketides	苯丙素类和聚酮类	Tannins	单宁	Hydrolyzable tannins	水解单宁	-	-	-	-	-	-	-	-	-	-	-	-	-	COC(=O)C1=CC(=C(C(=C1)OC2C(C(C(C(O2)CO)O)O)O)O)O	HVFHEQBFSAYLMY-RRZLQCMWSA-N	1.73827	0.797654	0.00909939	0.972222	2.39707	up	9.04877e+06	1.49773e+07	1.76027e+07	1.79836e+07	9.99757e+06	1.84747e+07	8.08525e+06	7.44337e+06	8.48987e+06	8.21274e+06
Com_3085_neg	5,6-Dihydroxyprostaglandin F1a	-	N	C20H36O7	388.246	387.239	1.28415	[M-H]-	5.853	-	3	C18	Lipids and lipid-like molecules	脂质和类脂分子	Fatty Acyls	脂肪酰类	Eicosanoids	类二十烷酸	"11000-26-3"	HMDB0012109	Lipids and lipid-like molecules	Fatty Acyls	Eicosanoids	-	C06475	-	-	-	-	-	6439819	CCCCC[C@H](O)\C=C\[C@H]1[C@H](O)C[C@H](O)[C@@H]1CC(O)C(O)CCCC(O)=O	SAAOVBGAFHJPIF-NYNACFBQSA-N	0.438551	-1.18918	0.00915214	1	2.03929	down	2.79979e+06	3.2933e+06	2.31011e+06	2.64657e+06	3.20924e+06	3.11662e+06	1.0323e+07	1.10776e+07	4.36055e+06	3.85102e+06
Com_800_neg	Methyl palmitoleate	棕榈油酸甲酯	N	C17H32O2	268.24	327.254	0.554518	[M+CH3COOH-H]-	10.662	0.857641	2	C18	Lipids and lipid-like molecules	脂质和类脂分子	Fatty Acyls	脂肪酰类	Fatty acid esters	脂肪酸酯	"1120-25-8"	-	-	-	-	-	-	-	LMFA07010501	Fatty Acyls [FA]	Fatty esters [FA07]	Short fatty esters [FA0710]	-	CCCCCCC=CCCCCCCCC(=O)OC	IZFGRAGOVZCUFB-UHFFFAOYSA-N	0.567498	-0.817312	0.009186	0.916667	1.55991	down	982652	1.15221e+06	841306	799561	1.62757e+06	1.40555e+06	2.8594e+06	2.82974e+06	1.56541e+06	1.63569e+06
Com_3432_neg	Daechuine S7	-	N	C28H42N4O5	514.316	513.307	1.65134	[M-H]-	6.513	-	3	C18	Organic acids and derivatives	有机酸及其衍生物	Carboxylic acids and derivatives	羧酸及其衍生物	Amino acids, peptides, and analogues	氨基酸、肽和类似物	-	-	-	-	-	-	-	-	-	-	-	-	-	CCC(C)C1C(=O)NC=CC2=C(C=CC(=C2)OC3CCN(C3C(=O)N1)C(=O)C(C(C)CC)N(C)C)OC	XCEJQXSRAOHPDM-YMJQIXNPSA-N	0.489466	-1.03072	0.00927963	0.972222	2.20035	down	5.95132e+06	5.7026e+06	5.2117e+06	5.78165e+06	3.42277e+06	3.62515e+06	5.89886e+06	6.28911e+06	8.89281e+06	9.00221e+06
Com_5255_pos	Neoannonin B	-	P	C37H66O6	606.486	607.494	0.739891	[M+H]+	11.211	-	3	C18	Lipids and lipid-like molecules	脂质和类脂分子	Fatty Acyls	脂肪酰类	Fatty alcohols	脂肪醇	"170312-94-4"	HMDB0037117	Lipids and lipid-like molecules	Fatty Acyls	Fatty alcohols	-	-	-	-	-	-	-	75229600	CCCCCCCCCCCCC(O)C1CCC(O1)C1CCC(O1)C(O)CCCCCCCCCCC1=CC(C)OC1=O	SOAPDULPHQDKCM-UHFFFAOYSA-N	0.23555	-2.0859	0.00935043	0.972222	2.14753	down	5.84454e+06	7.49638e+06	5.54755e+06	7.67411e+06	763744	1.01631e+07	3.71444e+07	4.34551e+07	3.02215e+07	2.61096e+07
Com_4246_pos	CINCHONINE	辛可宁	P	C19H22N2O	294.173	333.136	1.65073	[M+K]+	9.269	-	3	C18	Alkaloids and derivatives	生物碱及其衍生物	Cinchona alkaloids	金鸡纳生物碱	-	-	"118-10-5"	-	-	-	-	-	C06528	map01063	-	-	-	-	-	OC(C=1C=CN=C2C=CC=CC21)C3N4CCC(C3)C(C=C)C4	KMPWYEUPVWOPIM-QAMTZSDWSA-N	0.400163	-1.32134	0.00952127	0.916667	1.26976	down	786365	827836	395098	530652	888954	354604	1.08638e+06	823279	1.43503e+06	886495
Com_1755_neg	Resazurin	-	N	C12H7NO4	229.038	228.031	1.72932	[M-H]-	7.23	-	3	C18	Organoheterocyclic compounds	有机杂环化合物	Benzoxazines	苯并恶嗪类	Phenoxazines	吩恶嗪类	-	HMDB0257158	Organoheterocyclic compounds	Benzoxazines	Phenoxazines	-	C11178	-	-	-	-	-	-	C1=CC2=C(C=C1O)OC3=CC(=O)C=CC3=[N+]2[O-]	PLXBWHJQWKZRKG-UHFFFAOYSA-N	4.03192	2.01147	0.00971319	0.972222	1.75838	up	579259	752030	440391	537854	1.3284e+06	1.22351e+06	490666	25980.5	59073.3	185455
Com_6419_pos	PC(18:3(10,12,15)-OH(9)/DiMe(9,3))	磷脂酰胆碱(18:3(10,12,15)-OH(9)/DiMe(9,3))	P	C44H76NO10P	809.521	810.528	0.57001	[M+H]+	10.956	0.711726	2	C18	-	-	-	-	-	-	"-"	HMDB0289306	-	-	-	-	-	-	-	-	-	-	-	[H][C@@](COC(=O)CCCCCCCC(O)\C=C\C=C\C\C=C\CC)(COP([O-])(=O)OCC[N+](C)(C)C)OC(=O)CCCCCCCCC1=C(C)C(C)=C(CCC)O1	RMGKKXFZOGSTDH-BXBIJXMYSA-N	0.645681	-0.631106	0.00974379	0.861111	1.30264	down	3.0896e+07	2.93515e+07	3.29443e+07	3.26512e+07	3.39212e+07	6.57832e+07	6.11157e+07	5.40852e+07	6.57073e+07	6.62673e+07
Com_4525_pos	2'(R)-Hydroxylanneaquinol	-	P	C23H38O3	362.282	363.289	0.511523	[M+H]+	10.462	0.876964	2	C18	Lipids and lipid-like molecules	脂质和类脂分子	Fatty Acyls	脂肪酰类	Fatty alcohols	脂肪醇	-	-	-	-	-	-	-	-	-	-	-	-	-	CCCCCCCCC=CCCCCCC(CC1=C(C=CC(=C1)O)O)O	SYEWMKBCQCNFPV-VFCOFNOGSA-N	0.566865	-0.818923	0.00988649	1	1.86408	down	5.95853e+06	6.88394e+06	8.19457e+06	7.32798e+06	3.37384e+06	3.42184e+06	1.27301e+07	1.206e+07	8.56806e+06	9.232e+06
Com_2097_neg	Triethylene glycol diglycidyl ether	-	N	C12H22O6	262.142	261.135	1.13802	[M-H]-	5.679	0.759957	2	C18	Organoheterocyclic compounds	有机杂环化合物	Epoxides	环氧化物	-	-	-	-	-	-	-	-	C19537	-	-	-	-	-	-	C1C(O1)COCCOCCOCCOCC2CO2	UMILHIMHKXVDGH-UHFFFAOYSA-N	0.416624	-1.26318	0.0100968	0.916667	2.49203	down	1.6939e+07	2.03055e+07	1.66877e+07	1.66334e+07	2.38104e+07	2.28627e+07	5.93844e+07	6.12907e+07	5.82144e+07	5.76989e+07
Com_4273_pos	2,3-Dimercapto-1-propanol tributyrate	三丁酸2,3-二巯基-1-丙酯	P	C15H26O4S2	334.127	335.134	1.51027	[M+H]+	5.489	-	3	C18	Lipids and lipid-like molecules	脂质和类脂分子	Fatty Acyls	脂肪酰类	Fatty acid esters	脂肪酸酯	"58428-97-0"	HMDB0245388	Lipids and lipid-like molecules	Fatty Acyls	Fatty acid esters	-	-	-	-	-	-	-	194061	CCCC(=O)OCC(CSC(=O)CCC)SC(=O)CCC	NHBKXEKEPDILRR-UHFFFAOYSA-N	0.520396	-0.942319	0.0102241	1	1.54973	down	1.22771e+07	1.29727e+07	1.04192e+07	1.11676e+07	7.97086e+06	3.87853e+06	2.09927e+07	2.14212e+07	1.56392e+07	1.64018e+07
Com_2796_neg	Roelactamine	-	N	C19H15NO5	337.095	336.088	1.31478	[M-H]-	6.899	-	3	C18	Benzenoids	苯类化合物	Dibenzocycloheptenes	二苯并环庚烯	-	-	-	-	-	-	-	-	-	-	-	-	-	-	-	CN1C2CC3=CC4=C(C=C3C(C1=O)C5=CC6=C(C=C25)OCO6)OCO4	FSNBUNXHIRYQOB-SCLBCKFNSA-N	5.07845	2.34439	0.0108476	1	1.5039	up	1.89423e+06	1.92686e+06	1.30226e+06	1.48678e+06	3.49819e+06	3.32393e+06	26512.8	934993	255433	382231
Com_4430_pos	7-Hydroxymethyl-12-methylbenz[a]anthracene sulfate	7-羟甲基-12-甲基苯并[a]蒽硫酸	P	C20H16O4S	352.077	353.084	0.437963	[M+H]+	1.43	-	3	C18	Benzenoids	苯类化合物	Phenanthrenes and derivatives	菲及其衍生物	-	-	-	HMDB0060420	Benzenoids	Phenanthrenes and derivatives	-	-	C19562	map00980;map05204	-	-	-	-	-	CC1=C2C(=C(C3=CC=CC=C13)COS(=O)(=O)O)C=CC4=CC=CC=C42	WYUDBEMLROEPHR-UHFFFAOYSA-N	1.51078	0.595296	0.0110087	1	1.02734	up	1.42271e+08	1.53373e+08	1.3705e+08	1.51873e+08	1.2829e+08	1.32532e+08	6.57751e+07	6.50769e+07	8.85152e+07	9.47282e+07
Com_3689_pos	Fenitropan	-	P	C13H15NO6	281.09	282.097	0.362517	[M+H]+	5.571	-	3	C18	Benzenoids	苯类化合物	Benzene and substituted derivatives	苯及其取代衍生物	Benzyloxycarbonyls	苄氧基羰基	-	-	-	-	-	-	C18938	-	-	-	-	-	-	CC(=O)OCC(C(C1=CC=CC=C1)OC(=O)C)[N+](=O)[O-]	AYBALPYBYZFKDS-OLZOCXBDSA-N	0.523134	-0.934747	0.0110367	0.944444	1.39571	down	1.03419e+06	1.24923e+06	1.37235e+06	981257	898824	420042	2.76011e+06	1.63439e+06	1.31287e+06	2.2603e+06
Com_3423_neg	Lemmasterone	-	N	C29H48O7	508.34	507.333	0.879645	[M-H]-	7.35	0.657875	2	C18	Lipids and lipid-like molecules	脂质和类脂分子	Steroids and steroid derivatives	类固醇和类固醇衍生物	Stigmastanes and derivatives	豆甾烷及其衍生物	-	-	-	-	-	-	-	-	LMST01040300	Sterol Lipids [ST]	Sterols [ST01]	Stigmasterols and C24-ethyl derivatives [ST0104]	-	CCC(CC(C(C)(C1CCC2(C1(CCC3C2=CC(=O)C4C3(CC(C(C4)O)O)C)C)O)O)O)C(C)(C)O	CIQDSODCPIIBBH-VFCLXSBCSA-N	0.598356	-0.740925	0.011176	1	1.53433	down	2.62504e+06	2.74523e+06	2.57576e+06	2.67526e+06	1.30402e+06	1.36343e+06	4.5516e+06	4.51126e+06	3.53589e+06	3.56762e+06
Com_1919_neg	5,6-Dihydrouridine	5,6-二氢尿苷	N	C9H14N2O6	246.085	245.078	0.400476	[M-H]-	2.313	-	3	C18	Organic oxygen compounds	有机氧化合物	Organooxygen compounds	有机氧化合物	Carbohydrates and carbohydrate conjugates	碳水化合物和碳水化合物结合物	"5627-05-4"	HMDB0000497	Organic oxygen compounds	Organooxygen compounds	Carbohydrates and carbohydrate conjugates	-	-	-	-	-	-	-	94312	OC[C@H]1O[C@H]([C@H](O)[C@@H]1O)N1CCC(=O)NC1=O	ZPTBLXKRQACLCR-XVFCMESISA-N	0.487974	-1.03512	0.0112276	0.944444	2.25514	down	4.82389e+06	6.19344e+06	3.26041e+06	3.56374e+06	4.52797e+06	3.96921e+06	1.48291e+07	1.09096e+07	7.15069e+06	1.06723e+07
Com_3604_pos	Heptulose	-	P	C7H15O9P	274.045	275.053	1.39945	[M+H]+	5.744	-	3	C18	Organic oxygen compounds	有机氧化合物	Organooxygen compounds	有机氧化合物	Carbohydrates and carbohydrate conjugates	碳水化合物和碳水化合物结合物	"-"	HMDB0302552	Organic oxygen compounds	Organooxygen compounds	Carbohydrates and carbohydrate conjugates	-	-	-	-	-	-	-	124823	C[C@]1(OP(O)(O)=O)O[C@H](CO)[C@@H](O)[C@H](O)[C@H]1O	QZBAZODTRUGOQS-XUUWZHRGSA-N	0.320173	-1.64308	0.0114735	0.944444	1.441	down	1.61921e+06	2.27109e+06	244490	615566	240944	329348	3.39488e+06	3.96588e+06	1.97975e+06	2.33429e+06
Com_2162_neg	Ficipyrone A	-	N	C14H22O5	270.147	269.14	1.5621	[M-H]-	5.636	0.516329	2	C18	Lipids and lipid-like molecules	脂质和类脂分子	Prenol lipids	异戊烯醇脂	Sesquiterpenoids	倍半萜类	"-"	-	-	-	-	-	-	-	-	-	-	-	-	[H][C@](O)(CCCCCC)C1=C(CO)C(OC)=CC(=O)O1	QRYFRWHYTAOGHG-NSHDSACASA-N	0.579739	-0.786524	0.0117199	0.944444	1.64191	down	1.93046e+07	1.94546e+07	1.78235e+07	1.69976e+07	2.33047e+07	2.25829e+07	5.06836e+07	4.64353e+07	2.84499e+07	2.78816e+07
Com_6310_pos	PC(18:3(6Z,9Z,12Z)/18:3(10,12,15)-OH(9))	磷脂酰胆碱(18:3(6Z,9Z,12Z)/18:3(10,12,15)-OH(9))	P	C44H76NO9P	793.526	794.534	0.867615	[M+H]+	10.973	0.708516	2	C18	-	-	-	-	-	-	"-"	HMDB0286710	-	-	-	-	-	-	-	-	-	-	-	[H][C@@](COC(=O)CCCC\C=C/C\C=C/C\C=C/CCCCC)(COP([O-])(=O)OCC[N+](C)(C)C)OC(=O)CCCCCCCC(O)\C=C\C=C\C\C=C\CC	QBXBTMOIGIVCOX-UZHIRGAOSA-N	0.638458	-0.647336	0.011723	0.888889	1.19488	down	6.7686e+06	6.9252e+06	5.2288e+06	5.8518e+06	5.3468e+06	1.14226e+07	9.26954e+06	7.57973e+06	1.35021e+07	1.35521e+07
Com_3375_neg	alpha-Ionol O-[arabinosyl-(1->6)-glucoside]	-	N	C24H40O10	488.262	487.255	0.699915	[M-H]-	6.037	-	3	C18	Lipids and lipid-like molecules	脂质和类脂分子	Fatty Acyls	脂肪酰类	Fatty acyl glycosides	脂肪酰糖苷	"-"	HMDB0038732	Lipids and lipid-like molecules	Fatty Acyls	Fatty acyl glycosides	-	-	-	-	-	-	-	131752442	CC(OC1OC(COC2OC(CO)C(O)C2O)C(O)C(O)C1O)\C=C\C1C(C)=CCCC1(C)C	MITNBWXSDQNKSU-BQYQJAHWSA-N	0.624893	-0.67832	0.0117423	0.944444	2.03843	down	1.15114e+07	1.21212e+07	1.11808e+07	1.00404e+07	1.28715e+07	1.29236e+07	2.50052e+07	2.4917e+07	1.7919e+07	1.86686e+07
Com_2647_neg	Eterobarb	依特比妥	N	C16H20N2O5	320.137	319.13	1.21848	[M-H]-	5.742	0.568618	2	C18	Organoheterocyclic compounds	有机杂环化合物	Diazines	二嗪类	Pyrimidines and pyrimidine derivatives	嘧啶和嘧啶衍生物	"27511-99-5"	HMDB0251993	Organoheterocyclic compounds	Diazines	Pyrimidines and pyrimidine derivatives	-	-	-	-	-	-	-	33925	CCC1(C(=O)N(COC)C(=O)N(COC)C1=O)C1=CC=CC=C1	DACOQFZGGLCXMA-UHFFFAOYSA-N	0.474125	-1.07666	0.0117537	0.972222	1.14765	down	159457	190224	315913	420011	96167	341110	654233	549530	396944	578238
Com_6387_pos	PC(PGD1/14:0)	磷脂酰胆碱(PGD1/14:0)	P	C42H78NO11P	803.531	804.539	0.00732309	[M+H]+	11.257	0.68105	2	C18	-	-	-	-	-	-	"-"	HMDB0285679	-	-	-	-	-	-	-	-	-	-	-	CCCCCCCCCCCCCC(=O)O[C@H](COC(=O)CCCCCC[C@H]1[C@@H](O)CC(=O)[C@@H]1\C=C\[C@@H](O)CCCCC)COP([O-])(=O)OCC[N+](C)(C)C	FMXORSJQKSMGMK-QQEIJQOSSA-N	0.514934	-0.957542	0.0118005	1	1.81049	down	7.31566e+07	9.32408e+07	1.0856e+08	1.07407e+08	3.41784e+07	4.50167e+07	1.1015e+08	1.12377e+08	1.76197e+08	1.7257e+08
Com_1722_neg	Monochlorobimane	单氯二胺	N	C10H11ClN2O2	226.051	225.044	2.97106	[M-H]-	5.613	-	3	C18	Organoheterocyclic compounds	有机杂环化合物	Pyrazolopyrazoles	吡唑并吡唑类	-	-	"76421-73-3"	HMDB0254851	Organoheterocyclic compounds	Pyrazolopyrazoles	-	-	-	-	-	-	-	-	114886	CC1=C(C)C(=O)N2N1C(CCl)=C(C)C2=O	SUIPVTCEECPFIB-UHFFFAOYSA-N	0.50243	-0.993006	0.0118059	1	2.44358	down	1.1173e+06	945514	472206	724238	1.71478e+06	1.76608e+06	2.70175e+06	2.3713e+06	2.35586e+06	2.25433e+06
Com_4464_pos	His Ala Gln	-	P	C14H22N6O5	354.165	355.173	2.11016	[M+H]+	5.726	-	3	C18	Organic acids and derivatives	有机酸及其衍生物	Carboxylic acids and derivatives	羧酸及其衍生物	Amino acids, peptides, and analogues	氨基酸、肽和类似物	-	-	-	-	-	-	-	-	-	-	-	-	-	CC(C(=O)NC(CCC(=O)N)C(=O)O)NC(=O)C(CC1=CN=CN1)N	QIVPRLJQQVXCIY-HGNGGELXSA-N	1.54122	0.624077	0.0121511	0.972222	1.07851	up	8.09629e+07	9.10695e+07	8.51053e+07	8.97275e+07	1.54276e+08	1.35063e+08	6.37135e+07	6.29112e+07	6.01015e+07	7.28998e+07
Com_1991_pos	(S)-Piperidine-2-carboxamide	-	P	C6H12N2O	128.095	129.103	2.33732	[M+H]+	5.404	0.626693	2	C18	Organic acids and derivatives	有机酸及其衍生物	Carboxylic acids and derivatives	羧酸及其衍生物	Amino acids, peptides, and analogues	氨基酸、肽和类似物	-	-	-	-	-	-	C19809	-	-	-	-	-	-	C1CCNC(C1)C(=O)N	XIMBESZRBTVIOD-YFKPBYRVSA-N	0.621407	-0.686389	0.0122755	0.944444	1.10278	down	2.41607e+07	2.39821e+07	2.46328e+07	2.51074e+07	3.06576e+07	3.49012e+07	5.61824e+07	6.2752e+07	3.84037e+07	4.0462e+07
Com_608_pos	5-Methoxytryptophol	5-甲氧基吲哚-3-乙醇	P	C11H13NO2	191.095	214.084	3.3417	[M+Na]+	5.757	0.598494	1	C18	Organoheterocyclic compounds	有机杂环化合物	Indoles and derivatives	吲哚及其衍生物	Indoles	吲哚	"712-09-4"	HMDB0001896	Organoheterocyclic compounds	Indoles and derivatives	Indoles	-	-	-	-	-	-	-	12835	COC1=CC=C2NC=C(CCO)C2=C1	QLWKTGDEPLRFAT-UHFFFAOYSA-N	2.12522	1.08761	0.0123793	0.944444	1.07802	up	3.92555e+06	5.02375e+06	3.14072e+06	3.35163e+06	8.2283e+06	9.12739e+06	1.84436e+06	2.05065e+06	3.08383e+06	3.45497e+06
Com_1789_neg	Hexahydro-2',4-dimethylspiro[1,3-dithiolo[4,5-c]furan-2,3'(2'H)-furan]	六氢-2',4-二甲基螺[1,3-二硫杂戊二烯[4,5-c]呋喃-2,3'(2'H)-呋喃]	N	C10H16O2S2	232.059	231.051	2.1485	[M-H]-	5.058	-	3	C18	Organosulfur compounds	有机硫化合物	Thioacetals	硫缩醛	Dithioacetals	二硫缩醛	"38325-26-7"	HMDB0037808	Organosulfur compounds	Thioacetals	Dithioacetals	-	-	-	-	-	-	-	56842125	CC1OCC2SC3(CCOC3C)SC12	KKEFRICKADNKCV-UHFFFAOYSA-N	0.56853	-0.814691	0.0124566	0.944444	2.56856	down	3.485e+06	3.72591e+06	3.20371e+06	3.06781e+06	4.03811e+06	3.75882e+06	6.37579e+06	6.64478e+06	8.35029e+06	8.24791e+06
Com_2396_neg	Tyr Leu	酪氨酸-亮氨酸	N	C15H22N2O4	294.158	293.151	0.967846	[M-H]-	5.318	0.658825	2	C18	Organic acids and derivatives	有机酸及其衍生物	Carboxylic acids and derivatives	羧酸及其衍生物	Amino acids, peptides, and analogues	氨基酸、肽和类似物	-	-	-	-	-	-	-	-	-	-	-	-	-	CC(C)CC(C(=O)O)NC(=O)C(CC1=CC=C(C=C1)O)N	AUEJLPRZGVVDNU-UHFFFAOYSA-N	1.55214	0.634255	0.0126573	0.944444	1.19567	up	8.07563e+06	7.33596e+06	5.32909e+06	7.31625e+06	8.8689e+06	7.89197e+06	6.90924e+06	5.02183e+06	5.46512e+06	5.04934e+06
Com_4218_pos	7,10,13,16,19-Docosapentaenoic acid	7,10,13,16,19-二十二碳五烯酸	P	C22H34O2	330.256	331.263	0.213412	[M+H]+	7.428	0.516518	2	C18	Lipids and lipid-like molecules	脂质和类脂分子	Fatty Acyls	脂肪酰类	Fatty acids and conjugates	脂肪酸和结合物	-	HMDB0247288	Lipids and lipid-like molecules	Fatty Acyls	Fatty acids and conjugates	-	-	-	LMFA01030184	Fatty Acyls [FA]	Fatty Acids and Conjugates [FA01]	Unsaturated fatty acids [FA0103]	-	CCC=CCC=CCC=CCC=CCC=CCCCCCC(=O)O	YUFFSWGQGVEMMI-RCHUDCCISA-N	0.389457	-1.36046	0.0128091	0.861111	1.95852	down	2.28953e+06	1.14494e+06	4.57435e+06	4.26168e+06	996699	1.00876e+06	4.4617e+06	4.25011e+06	3.92416e+06	4.58837e+06
Com_3027_pos	Isopilocarpinic acid	-	P	C11H18N2O3	226.132	227.139	0.944438	[M+H]+	5.881	0.587348	2	C18	Organoheterocyclic compounds	有机杂环化合物	Azoles	唑类	Imidazoles	咪唑类	"-"	HMDB0253672	Organoheterocyclic compounds	Azoles	Imidazoles	-	-	-	-	-	-	-	9991283	CCC(C(CO)CC1=CN=CN1C)C(O)=O	WJRPDGADPABWOY-UHFFFAOYSA-N	3.99284	1.99742	0.0129919	0.916667	1.10891	up	519165	820893	1.12572e+06	1.22904e+06	3.68225e+06	2.79477e+06	504528	580434	534320	683699
Com_1813_pos	Acanthoside B	刺五加甙E1	P	C28H36O13	580.216	603.206	1.32003	[M+Na]+	5.491	-	3	C18	Lignans, neolignans and related compounds	木脂素、新木脂素及相关化合物	Lignan glycosides	木脂素糖苷	-	-	"7374-79-0"	-	-	-	-	-	C10890	-	-	-	-	-	-	COC1=CC(=CC(=C1O)OC)C2C3COC(C3CO2)C4=CC(=C(C(=C4)OC)OC5C(C(C(C(O5)CO)O)O)O)OC	WEKCEGQSIIQPAQ-IRBNZIFYSA-N	1.90145	0.927097	0.0131847	1	1.94728	up	4.11739e+06	4.79866e+06	3.55991e+06	3.73182e+06	8.39524e+06	8.41951e+06	2.82693e+06	2.15982e+06	2.9586e+06	2.98661e+06
Com_2214_pos	Oxypurinol	羟基嘌呤	P	C5H4N4O2	152.033	153.041	1.69931	[M+H]+	2.171	0.885369	2	C18	Organoheterocyclic compounds	有机杂环化合物	Imidazopyrimidines	咪唑并嘧啶类	Purines and purine derivatives	嘌呤和嘌呤衍生物	-	HMDB0000786	Organoheterocyclic compounds	Imidazopyrimidines	Purines and purine derivatives	-	C07599	-	-	-	-	-	-	O=C1N=C(O)C2=CNNC2=N1	HXNFUBHNUDHIGC-UHFFFAOYSA-N	0.588119	-0.76582	0.0132643	0.972222	1.00324	down	7.13561e+07	5.17728e+07	6.10656e+07	6.06468e+07	2.98259e+07	2.85976e+07	9.70491e+07	7.99893e+07	8.99363e+07	9.52085e+07
Com_3408_neg	LysoPE(0:0/20:2(11Z,14Z))	溶血磷脂酰乙醇胺(0:0/20:2(11Z,14Z))	N	C25H48NO7P	505.317	504.31	1.11989	[M-H]-	9.255	-	3	C18	Lipids and lipid-like molecules	脂质和类脂分子	Glycerophospholipids	甘油磷脂	Glycerophosphoethanolamines	甘油磷酸乙醇胺类	"-"	HMDB0011483	Lipids and lipid-like molecules	Glycerophospholipids	Glycerophosphoethanolamines	-	-	-	LMGP02050047	Glycerophospholipids [GP]	Glycerophosphoethanolamines [GP02]	Monoacylglycerophosphoethanolamines [GP0205]	53480932	[H][C@@](CO)(COP(O)(=O)OCCN)OC(=O)CCCCCCCCC\C=C/C\C=C/CCCCC	NHBRVTKHMMOYTG-XBJNFHHOSA-N	0.576666	-0.794193	0.0134032	0.916667	1.63	down	6.15484e+07	6.12161e+07	8.5945e+07	8.00262e+07	3.8327e+07	4.21036e+07	8.40913e+07	8.31673e+07	8.77441e+07	8.08332e+07
Com_2136_neg	Inosine	肌苷	N	C10H12N4O5	268.081	267.074	0.891392	[M-H]-	4.716	-	3	C18	Nucleosides, nucleotides, and analogues	核苷、核苷酸和类似物	Purine nucleosides	嘌呤核苷	-	-	"58-63-9"	HMDB0000195	Nucleosides, nucleotides, and analogues	Purine nucleosides	-	Inosine	C00294	map00230;map01100	-	-	-	-	-	OC1=NC=NC2=C1N=CN2C3OC(CO)C(O)C3O	UGQMRVRMYYASKQ-KQYNXXCUSA-N	0.62987	-0.666875	0.0136065	0.916667	1.50779	down	7.25761e+06	4.39598e+06	3.62256e+06	3.43058e+06	4.39178e+06	4.38681e+06	8.94532e+06	9.80371e+06	7.07344e+06	7.5095e+06
Com_2219_neg	Glutamyl-glutamic acid	谷氨酰-谷氨酸	N	C10H16N2O7	276.096	275.089	1.37495	[M-H]-	2.316	0.536779	2	C18	Organic acids and derivatives	有机酸及其衍生物	Carboxylic acids and derivatives	羧酸及其衍生物	Amino acids, peptides, and analogues	氨基酸、肽和类似物	-	HMDB0028818	Organic acids and derivatives	Carboxylic acids and derivatives	Amino acids, peptides, and analogues	-	C01425	-	-	-	-	-	-	C(CC(=O)O)C(C(=O)NC(CCC(=O)O)C(=O)O)N	KOSRFJWDECSPRO-WDSKDSINSA-N	0.336987	-1.56924	0.013658	0.888889	1.88045	down	3.7854e+06	4.12597e+06	2.1216e+06	2.08323e+06	2.95259e+06	2.89121e+06	1.50988e+07	1.56314e+07	7.85697e+06	7.50899e+06
Com_4949_pos	3beta-Hydroxy-4beta-methyl-5alpha-cholest-7-ene-4alpha-carboxylate	-	P	C29H48O3	444.36	445.368	0.146843	[M+H]+	11.338	0.737322	2	C18	Lipids and lipid-like molecules	脂质和类脂分子	Steroids and steroid derivatives	类固醇和类固醇衍生物	Cholestane steroids	胆甾烷类固醇	-	HMDB0304159	Lipids and lipid-like molecules	Steroids and steroid derivatives	Cholestane steroids	-	C04840	-	LMST01010175	Sterol Lipids [ST]	Sterols [ST01]	Cholesterol and derivatives [ST0101]	-	CC(C)CCCC(C)C1CCC2C1(CCC3C2=CCC4C3(CCC(C4(C)C(=O)O)O)C)C	UQFZKTIHSICSPG-DSHYQQBWSA-N	0.44257	-1.17602	0.0137852	0.944444	1.95242	down	2.8161e+07	2.83535e+07	2.49578e+07	3.15566e+07	2.14134e+07	3.85743e+07	7.20746e+07	1.24848e+08	6.88713e+07	5.70949e+07
Com_1364_pos	Darutigenol	豨莶精醇	P	C20H34O3	322.251	323.259	1.48552	[M+H]+	6.182	0.627788	1	C18	Lipids and lipid-like molecules	脂质和类脂分子	Prenol lipids	异戊烯醇脂	Diterpenoids	二萜类	"5940-00-1"	-	-	-	-	-	-	-	-	-	-	-	3037565	CC1(C2CCC3=CC(CCC3C2(CCC1O)C)(C)C(CO)O)C	NCAZLDCEJHFJDT-KHKZNYETSA-N	0.558204	-0.841135	0.0138411	0.944444	1.15192	down	766708	596137	500602	381241	793698	998127	1.80701e+06	1.63131e+06	810974	1.10147e+06
Com_4188_pos	H-Tyr-Phe-OH	-	P	C18H20N2O4	328.142	329.149	1.21165	[M+H]+	5.39	0.770307	2	C18	Organic acids and derivatives	有机酸及其衍生物	Carboxylic acids and derivatives	羧酸及其衍生物	Amino acids, peptides, and analogues	氨基酸、肽和类似物	-	-	-	-	-	-	-	-	-	-	-	-	-	C1=CC=C(C=C1)CC(C(=O)O)NC(=O)C(CC2=CC=C(C=C2)O)N	CGWAPUBOXJWXMS-HOTGVXAUSA-N	1.618	0.694213	0.0139419	0.861111	1.38352	up	1.66819e+07	3.3705e+07	1.7313e+07	1.79735e+07	3.03668e+07	2.40739e+07	1.24213e+07	1.19678e+07	1.51356e+07	1.75498e+07
Com_3629_neg	PE-NMe2(18:3(9Z,12Z,15Z)/18:3(9Z,12Z,15Z))	磷脂酰乙醇胺-NMe2(18:3(9Z,12Z,15Z)/18:3(9Z,12Z,15Z))	N	C43H74NO8P	763.515	762.508	0.327842	[M-H]-	11.487	0.531279	2	C18	Lipids and lipid-like molecules	脂质和类脂分子	Glycerophospholipids	甘油磷脂	Glycerophosphoethanolamines	甘油磷酸乙醇胺类	"-"	HMDB0114133	Lipids and lipid-like molecules	Glycerophospholipids	Glycerophosphoethanolamines	-	-	-	-	-	-	-	131821241	[H]C(COC(=O)CCCCCCC\C=C/C\C=C/C\C=C/CC)(COP(O)(=O)OCCN(C)C)OC(=O)CCCCCCC\C=C/C\C=C/C\C=C/CC	NHTLNXKTYAMULV-HKTUAWPASA-N	0.547446	-0.869211	0.0142821	0.861111	1.13659	down	1.27238e+06	373956	455411	639558	438437	351322	920911	1.0197e+06	845784	1.1057e+06
Com_4963_pos	LysoPE(0:0/16:0)	溶血磷脂酰乙醇胺 (0:0/16:0)	P	C21H44NO7P	453.286	454.293	0.255841	[M+H]+	9.43	0.9589	2	C18	Lipids and lipid-like molecules	脂质和类脂分子	Glycerophospholipids	甘油磷脂	Glycerophosphoethanolamines	甘油磷酸乙醇胺类	-	HMDB0011473	Lipids and lipid-like molecules	Glycerophospholipids	Glycerophosphoethanolamines	-	-	-	LMGP02050036	Glycerophospholipids [GP]	Glycerophosphoethanolamines [GP02]	Monoacylglycerophosphoethanolamines [GP0205]	-	CCCCCCCCCCCCCCCC(=O)OC(CO)COP(=O)(O)OCCN	CKPBBEOJHAPPBT-HXUWFJFHSA-N	0.654762	-0.610957	0.0146941	0.944444	1.48205	down	2.5609e+08	2.43288e+08	3.85374e+08	3.79129e+08	1.81148e+08	1.98251e+08	4.29187e+08	4.19008e+08	3.96276e+08	3.59559e+08
Com_2842_neg	4b-Hydroxystanozolol	4b-羟基雄诺酮	N	C21H32N2O2	344.246	343.239	0.96433	[M-H]-	6.614	-	3	C18	Lipids and lipid-like molecules	脂质和类脂分子	Glycerolipids	甘油脂	Diradylglycerols	双甘油酯	"125636-92-2"	HMDB0003318	Lipids and lipid-like molecules	Glycerolipids	Diradylglycerols	-	-	-	-	-	-	-	-	[H][C@@]12CC[C@](C)(O)[C@@]1(C)CC[C@@]1([H])[C@@]2([H])CC[C@@]2([H])[C@@H](O)C3=C(C[C@]12C)C=NN3	OCUSYXNRARMJHS-SUVJOWDWSA-N	1.70648	0.771024	0.0146944	0.888889	1.85336	up	1.33256e+07	1.19054e+07	7.38521e+06	7.43485e+06	1.56891e+07	1.56014e+07	6.54787e+06	6.23699e+06	8.04959e+06	9.04763e+06
Com_3305_neg	Biotin pantothenate	-	N	C19H31N3O8S	461.183	460.176	0.536487	[M-H]-	4.755	-	3	C18	Organoheterocyclic compounds	有机杂环化合物	Biotin and derivatives	生物素及其衍生物	-	-	"-"	HMDB0249228	Organoheterocyclic compounds	Biotin and derivatives	-	-	-	-	-	-	-	-	-	CC(C)(CO)C(O)C(=O)NCCC(=O)OOC(=O)CCCCC1SCC2NC(=O)NC12	PETSICGBKKBXMR-UHFFFAOYSA-N	0.571489	-0.807202	0.0148032	1	1.17639	down	2.75828e+07	2.86013e+07	1.59493e+07	1.60633e+07	2.79816e+07	2.53832e+07	6.08763e+07	6.1389e+07	3.15169e+07	3.14605e+07
Com_3049_neg	Euperfolitin	-	N	C20H28O7	380.184	379.177	1.56235	[M-H]-	5.745	-	3	C18	Lipids and lipid-like molecules	脂质和类脂分子	Prenol lipids	异戊烯醇脂	Terpene lactones	萜内酯	-	-	-	-	-	-	-	-	-	-	-	-	-	CC=C(C)C(=O)OC1CC(=CC(C(C2(C(O2)C3C1C(C(=O)O3)C)C)O)O)C	NJLPUPGLCFTKPE-GZGHQIECSA-N	0.641938	-0.639495	0.0148761	0.888889	1.52415	down	5.16673e+06	5.64425e+06	5.35425e+06	4.62871e+06	6.23867e+06	6.43602e+06	8.99907e+06	9.01357e+06	1.11806e+07	1.11186e+07
Com_4171_pos	His Asn Gly	-	P	C12H18N6O5	326.134	327.142	2.65298	[M+H]+	5.421	0.71758	2	C18	Organic acids and derivatives	有机酸及其衍生物	Carboxylic acids and derivatives	羧酸及其衍生物	Amino acids, peptides, and analogues	氨基酸、肽和类似物	-	-	-	-	-	-	-	-	-	-	-	-	-	C1=C(NC=N1)CC(C(=O)NC(CC(=O)N)C(=O)NCC(=O)O)N	NOQPTNXSGNPJNS-YUMQZZPRSA-N	0.628547	-0.669906	0.014935	0.833333	1.0434	down	2.62504e+07	2.95184e+07	2.57775e+07	2.81912e+07	2.71464e+07	3.4526e+07	4.95171e+07	4.68291e+07	4.36155e+07	4.5366e+07
Com_3532_neg	Fungicide K 99-5278C	-	N	C33H54O8	578.382	577.375	1.14078	[M-H]-	9.214	-	3	C18	Phenylpropanoids and polyketides	苯丙素类和聚酮类	Macrolides and analogues	大环内酯类及其类似物	-	-	-	-	-	-	-	-	-	-	-	-	-	-	-	CC1C=CC=CC=CC=CC=CC(C(C(CC(CC(CCCC(CC(C(C(=O)OC1C(C)C)C)O)O)O)O)O)C)O	IAGPWEVRXPPSEQ-GAZUYJCISA-N	2.01891	1.01358	0.0149849	0.972222	1.04356	up	1.30753e+06	1.81548e+06	1.79109e+06	1.80036e+06	1.46562e+06	2.96717e+06	644093	327142	1.18212e+06	1.13001e+06
Com_1084_neg	cis-1,2-Dihydro-3-methylcatechol	-	N	C7H10O2	126.068	125.061	1.60323	[M-H]-	5.66	0.760026	2	C18	Organic oxygen compounds	有机氧化合物	Organooxygen compounds	有机氧化合物	Alcohols and polyols	醇和多元醇	-	-	-	-	-	-	-	-	-	-	-	-	-	CC1=CC=CC(C1O)O	FTZZKLFGNQOODA-RQJHMYQMSA-N	0.653994	-0.61265	0.0157068	1	1.10906	down	1.87719e+07	1.88899e+07	1.99564e+07	2.30565e+07	1.11318e+07	1.08099e+07	2.57063e+07	2.55445e+07	2.91379e+07	2.82392e+07
Com_3123_neg	phytosphingosine 1-phosphate	-	N	C18H40NO6P	397.259	396.252	0.88356	[M-H]-	8.752	0.678741	2	C18	Lipids and lipid-like molecules	脂质和类脂分子	Sphingolipids	鞘脂类	Phosphosphingolipids	磷脂鞘脂	-	-	-	-	-	-	-	-	LMSP01050003	Sphingolipids [SP]	Sphingoid bases [SP01]	Sphingoid base 1-phosphates [SP0105]	-	CCCCCCCCCCCCCCC(C(C(COP(=O)(O)O)N)O)O	AYGOSKULTISFCW-KSZLIROESA-N	2.85751	1.51476	0.0158617	0.916667	2.53866	up	2.07687e+06	2.19965e+06	1.80407e+06	1.62277e+06	1.23321e+06	995925	1.42016e+06	1.10196e+06	347894	301440
Com_1754_pos	LysoPC(14:0/0:0)	1-肉豆蔻-sn-甘油-3-磷酸胆碱	P	C22H46NO7P	467.301	468.309	0.82272	[M+H]+	8.687	0.962122	1	C18	Lipids and lipid-like molecules	脂质和类脂分子	Glycerophospholipids	甘油磷脂	Glycerophosphocholines	甘油磷酸胆碱	"20559-16-4"	HMDB0010379	Lipids and lipid-like molecules	Glycerophospholipids	Glycerophosphocholines	-	-	-	LMGP01050012	Glycerophospholipids [GP]	Glycerophosphocholines [GP01]	Monoacylglycerophosphocholines [GP0105]	460604	CCCCCCCCCCCCCC(=O)OC[C@@H](O)COP([O-])(=O)OCC[N+](C)(C)C	VXUOFDJKYGDUJI-OAQYLSRUSA-N	0.515683	-0.955443	0.0162362	1	2.36314	down	1.16019e+07	1.38668e+07	1.60606e+07	1.66283e+07	5.3983e+06	5.16017e+06	2.54152e+07	2.41685e+07	1.77295e+07	1.85582e+07
Com_2350_neg	2-(4-Methyl-3-pentenyl)anthraquinone	2-(4-甲基-3-戊烯基)蒽醌	N	C20H18O2	290.131	289.123	1.53199	[M-H]-	5.73	-	3	C18	Benzenoids	苯类化合物	Anthracenes	蒽类	Anthraquinones	蒽醌类	"71308-16-2"	HMDB0040916	Benzenoids	Anthracenes	Anthraquinones	-	-	-	-	-	-	-	317256	CC(C)=CCCC1=CC2=C(C=C1)C(=O)C1=CC=CC=C1C2=O	NQVBCGTZRWHVSY-UHFFFAOYSA-N	2.0593	1.04216	0.0163167	0.888889	1.04852	up	556529	603363	220435	359337	733267	679031	314084	158760	334561	151510
Com_2589_pos	Erinapyrone C	-	P	C8H10O5	186.053	187.061	2.98997	[M+H]+	4.77	0.720894	2	C18	Organoheterocyclic compounds	有机杂环化合物	Pyrans	吡喃	Pyranones and derivatives	吡喃酮及其衍生物	-	HMDB0041026	Organoheterocyclic compounds	Pyrans	Pyranones and derivatives	-	-	-	-	-	-	-	-	CC(C12C(O1)OC(=CC2=O)CO)O	ZXCJKDVKXCEBEI-PHUGUNIDSA-N	0.619522	-0.690773	0.0163385	0.944444	1.25182	down	5.94691e+07	6.69318e+07	6.14246e+07	6.27879e+07	3.16582e+07	3.13996e+07	6.47091e+07	6.45737e+07	8.2464e+07	1.033e+08
Com_5251_pos	13-epi-Phaeophorbide a methyl ester	-	P	C36H38N4O5	606.284	607.293	1.64786	[M+H]+	11.159	0.949671	2	C18	Organoheterocyclic compounds	有机杂环化合物	Tetrapyrroles and derivatives	四吡咯及其衍生物	-	-	-	-	-	-	-	-	-	-	-	-	-	-	-	CCC1=C(C2=NC1=CC3=C(C4=C(C(C(=C5C(C(C(=CC6=NC(=C2)C(=C6C)C=C)N5)C)CCC(=O)OC)C4=N3)C(=O)OC)O)C)C	HUXSMOZWPXDRTN-CETKEHJOSA-N	0.588338	-0.765283	0.0164956	1	1.3548	down	5.54718e+08	5.69221e+08	6.4397e+08	6.151e+08	2.26157e+08	3.4951e+08	1.00206e+09	9.46477e+08	6.78921e+08	6.96058e+08
Com_3367_neg	LysoPE(0:0/18:0)	溶血磷脂酰乙醇胺 (0:0/18:0)	N	C23H48NO7P	481.317	480.31	0.909076	[M-H]-	9.629	0.807811	2	C18	Lipids and lipid-like molecules	脂质和类脂分子	Glycerophospholipids	甘油磷脂	Glycerophosphoethanolamines	甘油磷酸乙醇胺类	-	HMDB0011129	Lipids and lipid-like molecules	Glycerophospholipids	Glycerophosphoethanolamines	-	-	-	LMGP02050038	Glycerophospholipids [GP]	Glycerophosphoethanolamines [GP02]	Monoacylglycerophosphoethanolamines [GP0205]	-	CCCCCCCCCCCCCCCCCC(=O)OC(CO)COP(=O)(O)OCCN	KIHAGWUUUHJRMS-JOCHJYFZSA-N	0.665616	-0.587239	0.0165974	0.888889	1.91627	down	7.86735e+07	7.90125e+07	1.03657e+08	1.0164e+08	6.2733e+07	5.6541e+07	1.46178e+08	1.52542e+08	8.63978e+07	8.86153e+07
Com_1496_pos	Incensole Acetate	醋酸因香酚	P	C22H36O3	348.266	349.274	0.0801685	[M+H]+	8.701	0.682246	1	C18	Lipids and lipid-like molecules	脂质和类脂分子	Prenol lipids	异戊烯醇脂	Sesquiterpenoids	倍半萜类	"34701-53-6"	-	-	-	-	-	-	-	-	-	-	-	-	CC1=CCCC(=CCC2(CCC(O2)(C(CC1)OC(=O)C)C)C(C)C)C	HVBACKJYWZTKCA-XSLBTUIJSA-N	0.597603	-0.74274	0.0167504	0.916667	1.9731	down	4.80009e+07	5.53311e+07	5.31467e+07	5.69351e+07	2.45129e+07	2.64168e+07	7.55802e+07	7.9045e+07	5.40562e+07	5.57496e+07
Com_4999_pos	Kaempferol 3,5-dimethyl ether 7-glucoside	山奈酚 3,5-二甲醚 7-葡萄糖苷	P	C23H24O11	476.132	477.14	0.914046	[M+H]+	5.885	-	3	C18	Phenylpropanoids and polyketides	苯丙素类和聚酮类	Flavonoids	黄酮类化合物	Flavonoid glycosides	黄酮糖苷	-	-	-	-	-	-	-	-	LMPK12112674	Polyketides [PK]	Flavonoids [PK12]	Flavones and Flavonols [PK1211]	-	COC1=CC(=CC2=C1C(=O)C(=C(O2)C3=CC=C(C=C3)O)OC)OC4C(C(C(C(O4)CO)O)O)O	YBZHWMALXMKJMU-FVVDVGEISA-N	1.78031	0.832126	0.0167832	0.944444	1.70453	up	2.4433e+06	2.95297e+06	2.60659e+06	2.37928e+06	4.07391e+06	3.41519e+06	1.14493e+06	1.74933e+06	1.58581e+06	746612
Com_5058_pos	Daturolactone 6	-	P	C28H40O8	504.272	505.279	1.02906	[M+H]+	6.824	0.544292	2	C18	Lipids and lipid-like molecules	脂质和类脂分子	Steroids and steroid derivatives	类固醇和类固醇衍生物	Steroid lactones	类固醇内酯	-	-	-	-	-	-	-	-	-	-	-	-	-	CC(C1CCC2C1(C(CC3C2C(C(C4(C3(C(=O)C=CC4)C)O)O)O)O)C)C5CC6(C(O6)(C(=O)O5)C)C	ZNDWVAWNGJHBAF-JXAVBFHVSA-N	0.521701	-0.938705	0.0171129	1	1.75832	down	1.42445e+07	1.53512e+07	1.51186e+07	1.46597e+07	5.07658e+06	5.63237e+06	2.06602e+07	1.96309e+07	2.00231e+07	2.18265e+07
Com_4279_pos	Emopamil	依莫帕米	P	C23H30N2	334.241	335.248	0.092302	[M+H]+	7.987	-	3	C18	Benzenoids	苯类化合物	Benzene and substituted derivatives	苯及其取代衍生物	Phenylbutylamines	苯丁胺	"78370-13-5"	HMDB0012224	Benzenoids	Benzene and substituted derivatives	Phenylbutylamines	-	C13766	-	-	-	-	-	71225	CC(C)C(CCCN(C)CCC1=CC=CC=C1)(C#N)C1=CC=CC=C1	DWAWDSVKAUWFHC-UHFFFAOYSA-N	0.251465	-1.99157	0.0175379	1	1.9893	down	1.41348e+06	1.90608e+06	2.03935e+06	1.94075e+06	99824.8	297067	5.08303e+06	4.6462e+06	3.52953e+06	3.01106e+06
Com_2663_neg	Bis(2-ethylhexyl) hydrogen phosphate	-	N	C16H35O4P	322.227	321.22	0.969132	[M-H]-	8.729	0.736639	2	C18	Organic acids and derivatives	有机酸及其衍生物	Organic phosphoric acids and derivatives	有机磷酸及其衍生物	Phosphate esters	磷酸酯类	"-"	HMDB0249242	Organic acids and derivatives	Organic phosphoric acids and derivatives	Phosphate esters	-	-	-	-	-	-	-	9275	CCCCC(CC)COP(O)(=O)OCC(CC)CCCC	SEGLCEQVOFDUPX-UHFFFAOYSA-N	4.08692	2.03101	0.0176364	0.777778	1.47011	up	2.63919e+06	2.57043e+06	491268	497169	2.95715e+06	2.88752e+06	504051	183499	685814	742351
Com_1940_neg	Asp-Asp	天冬氨酸	N	C8H12N2O7	248.064	247.057	0.0207997	[M-H]-	1.402	-	3	C18	Organic acids and derivatives	有机酸及其衍生物	Carboxylic acids and derivatives	羧酸及其衍生物	Amino acids, peptides, and analogues	氨基酸、肽和类似物	-	HMDB0028749	Organic acids and derivatives	Carboxylic acids and derivatives	Amino acids, peptides, and analogues	-	-	-	-	-	-	-	-	C(C(C(=O)NC(CC(=O)O)C(=O)O)N)C(=O)O	FRYULLIZUDQONW-IMJSIDKUSA-N	0.564903	-0.823926	0.0177367	0.944444	1.28136	down	1.6451e+06	1.49333e+06	1.52606e+06	1.44916e+06	2.16943e+06	1.59332e+06	4.43646e+06	4.32767e+06	2.41618e+06	2.38567e+06
Com_723_neg	Bilobalide	(-)-白果内酯	N	C15H18O8	326.1	307.083	0.738105	[M-H-H2O]-	5.64	0.555844	1	C18	Lipids and lipid-like molecules	脂质和类脂分子	Prenol lipids	异戊烯醇脂	Terpene lactones	萜内酯	"33570-04-6"	HMDB0242203	Lipids and lipid-like molecules	Prenol lipids	Terpene lactones	-	C07605	-	-	-	-	-	545839	CC(C)(C)C1(O)CC2OC(=O)CC22C(=O)OC3OC(=O)C(O)C123	MOLPUWBMSBJXER-UHFFFAOYSA-N	0.609384	-0.714576	0.0178188	0.888889	1.6576	down	2.5048e+06	2.69663e+06	2.28765e+06	1.81154e+06	1.81543e+06	1.68707e+06	3.03194e+06	2.32653e+06	4.68013e+06	4.87349e+06
Com_2090_neg	N-Acetyl-serylaspartic acid	-	N	C9H14N2O7	262.08	261.073	1.16726	[M-H]-	1.958	-	3	C18	Organic acids and derivatives	有机酸及其衍生物	Carboxylic acids and derivatives	羧酸及其衍生物	Amino acids, peptides, and analogues	氨基酸、肽和类似物	"127103-06-4"	HMDB0062501	Organic acids and derivatives	Carboxylic acids and derivatives	Amino acids, peptides, and analogues	-	-	-	-	-	-	-	14752828	CC(=O)N[C@@H](CO)C(=O)N[C@@H](CC(O)=O)C(O)=O	GFPWFSOXDSNMDC-WDSKDSINSA-N	0.337529	-1.56691	0.0179705	0.888889	2.38873	down	8.72422e+06	8.80906e+06	5.05802e+06	5.42412e+06	6.51259e+06	6.31596e+06	3.44546e+07	3.53142e+07	1.76172e+07	1.81021e+07
Com_3540_neg	Fagovatin	-	N	C28H32O14	592.179	591.172	0.19944	[M-H]-	5.389	-	3	C18	Phenylpropanoids and polyketides	苯丙素类和聚酮类	Flavonoids	黄酮类化合物	Flavonoid glycosides	黄酮糖苷	-	-	-	-	-	-	-	-	LMPK12110987	Polyketides [PK]	Flavonoids [PK12]	Flavones and Flavonols [PK1211]	-	CC1C(C(C(C(O1)OCC2C(C(C(C(O2)C3=C(C=C4C(=C3O)C(=O)C=C(O4)C5=CC=C(C=C5)O)OC)O)O)O)O)O)O	ZBKDBLKCYAECJH-PVQAQGIGSA-N	1.53141	0.614865	0.0180236	1	1.68497	up	2.88324e+06	2.54419e+06	2.51184e+06	2.48521e+06	2.55445e+06	2.68838e+06	1.05249e+06	1.1248e+06	1.72363e+06	1.81392e+06
Com_3071_pos	Galactitol, 1,2:5,6-dianhydro-, diacetate	1,2:5,6-二脱水半乳糖醇二乙酸酯	P	C10H14O6	230.079	231.087	2.76842	[M+H]+	5.576	-	3	C18	Organic acids and derivatives	有机酸及其衍生物	Carboxylic acids and derivatives	羧酸及其衍生物	Dicarboxylic acids and derivatives	二元酸及其衍生物	"-"	HMDB0246021	Organic acids and derivatives	Carboxylic acids and derivatives	Dicarboxylic acids and derivatives	-	-	-	-	-	-	-	99960	CC(=O)OC(C(OC(C)=O)C1CO1)C1CO1	MMAXAFOTGLVFQZ-UHFFFAOYSA-N	0.588116	-0.765827	0.0180285	0.944444	1.36774	down	2.76034e+06	3.02771e+06	2.22926e+06	932733	1.87441e+06	1.63618e+06	3.94425e+06	4.13381e+06	3.42592e+06	3.99862e+06
Com_5017_pos	LysoPC(15:0/0:0)	溶血磷脂酰胆碱(15:0/0:0)	P	C23H48NO7P	481.317	482.324	0.348771	[M+H]+	9.157	0.835319	2	C18	Lipids and lipid-like molecules	脂质和类脂分子	Glycerophospholipids	甘油磷脂	Glycerophosphocholines	甘油磷酸胆碱	"-"	HMDB0010381	Lipids and lipid-like molecules	Glycerophospholipids	Glycerophosphocholines	1-Acyl-sn-glycero-3-phosphocholine; 1-Acyl-sn-glycerol-3-phosphocholine; alpha-Acylglycerophosphocholine; 2-Lysolecithin; 2-Lysophosphatidylcholine; 1-Acylglycerophosphocholine	C04230	-	LMGP01050016	Glycerophospholipids [GP]	Glycerophosphocholines [GP01]	Monoacylglycerophosphocholines [GP0105]	24779458	[H][C@@](O)(COC(=O)CCCCCCCCCCCCCC)COP([O-])(=O)OCC[N+](C)(C)C	RJZVWDTYEWCUAR-JOCHJYFZSA-N	0.606045	-0.722503	0.0183339	0.944444	2.21414	down	2.51967e+07	3.05971e+07	3.56045e+07	3.47287e+07	1.58035e+07	1.40045e+07	4.73029e+07	4.4542e+07	3.42939e+07	3.56681e+07
Com_2194_pos	Hexafluoropropene	-	P	C3F6	149.99	150.998	3.62478	[M+H]+	0.539	-	3	C18	Organohalogen compounds	有机卤化合物	Vinyl halides	卤乙烯	Vinyl fluorides	氟乙烯	"-"	HMDB0253134	Organohalogen compounds	Vinyl halides	Vinyl fluorides	-	-	-	-	-	-	-	8302	FC(F)=C(F)C(F)(F)F	HCDGVLDPFQMKDK-UHFFFAOYSA-N	1.73332	0.793535	0.0184654	0.916667	1.53774	up	2.8359e+06	3.27859e+06	2.71505e+06	3.48846e+06	5.90937e+06	6.23818e+06	2.36051e+06	1.56461e+06	2.81246e+06	2.45087e+06
Com_866_neg	Lactobionic acid	乳糖酸	N	C12H22O12	358.111	357.104	1.06471	[M-H]-	1.386	0.768519	1	C18	Lipids and lipid-like molecules	脂质和类脂分子	Fatty Acyls	脂肪酰类	Fatty acyl glycosides	脂肪酰糖苷	"96-82-2"	HMDB0253945	Lipids and lipid-like molecules	Fatty Acyls	Fatty acyl glycosides	-	-	-	-	-	-	-	60793	OCC(O)C(OC1OC(CO)C(O)C(O)C1O)C(O)C(O)C(O)=O	JYTUSYBCFIZPBE-UHFFFAOYSA-N	1.72547	0.786987	0.0185601	0.944444	1.7035	up	2.24857e+07	2.34004e+07	1.51873e+07	1.56502e+07	3.52851e+07	3.42853e+07	1.49267e+07	1.67812e+07	1.51004e+07	1.3949e+07
Com_134_pos	Adenine monohydrochloride hemihydrate	腺嘌呤	P	C5H5N5	135.054	136.062	1.78721	[M+H]+	1.773	1	1	C18	Organic acids and derivatives	有机酸及其衍生物	Carboxylic acids and derivatives	羧酸及其衍生物	Amino acids, peptides, and analogues	氨基酸、肽和类似物	"6055-72-7"	-	-	-	-	-	-	-	-	-	-	-	-	C1=NC2=NC=NC(=C2N1)N.O.Cl	DHMQDGOQFOQNFH-UHFFFAOYSA-N	0.480848	-1.05635	0.0191854	0.888889	1.70025	down	5.31107e+08	1.01228e+09	7.02296e+08	1.14154e+09	8.02924e+08	5.59034e+08	1.2475e+09	1.80229e+09	2.45032e+09	2.54976e+09
Com_1539_pos	3b-hydroxy-5-cholenoic acid	3beta-羟基-5-胆烯酸	P	C24H38O3	374.282	357.279	0.0439674	[M+H-H2O]+	8.15	0.948725	1	C18	Lipids and lipid-like molecules	脂质和类脂分子	Steroids and steroid derivatives	类固醇和类固醇衍生物	Bile acids, alcohols and derivatives	胆汁酸、醇及其衍生物	"5255-17-4"	HMDB0000308	Lipids and lipid-like molecules	Steroids and steroid derivatives	Bile acids, alcohols and derivatives	-	-	-	LMST04010201	Sterol Lipids [ST]	Bile acids and derivatives [ST04]	C24 bile acids, alcohols, and derivatives [ST0401]	92997	[H][C@@]12CC[C@H]([C@H](C)CCC(O)=O)[C@@]1(C)CC[C@@]1([H])[C@@]2([H])CC=C2C[C@@H](O)CC[C@]12C	HIAJCGFYHIANNA-QIZZZRFXSA-N	4.90657	2.29472	0.0191898	0.861111	1.90251	up	2.99753e+06	5.05984e+06	2.92115e+06	2.39267e+06	1.77024e+07	2.20869e+07	971763	990520	843457	1.21245e+06
Com_1758_neg	N-decanoylglycine	N-癸酰甘氨酸	N	C12H23NO3	229.168	228.161	0.950073	[M-H]-	6.132	0.803011	2	C18	Organic acids and derivatives	有机酸及其衍生物	Carboxylic acids and derivatives	羧酸及其衍生物	Amino acids, peptides, and analogues	氨基酸、肽和类似物	-	HMDB0013267	Organic acids and derivatives	Carboxylic acids and derivatives	Amino acids, peptides, and analogues	-	-	-	-	-	-	-	-	CCCCCCCCCC(=O)NCC(=O)O	WRRYZYASRAUROW-UHFFFAOYSA-N	2.06905	1.04897	0.0192626	0.944444	2.03864	up	1.82083e+07	1.84916e+07	9.01259e+06	8.63823e+06	2.52758e+07	2.40752e+07	8.46848e+06	8.494e+06	6.69575e+06	9.65906e+06
Com_3492_pos	Victoxinine	-	P	C17H29NO	263.225	264.232	0.0264882	[M+H]+	6.282	0.591822	2	C18	Lipids and lipid-like molecules	脂质和类脂分子	Prenol lipids	异戊烯醇脂	Sesquiterpenoids	倍半萜类	-	-	-	-	-	-	-	-	-	-	-	-	-	CC(C)C1CCC2(C3C1C(C2=C)CN(C3)CCO)C	DROLRDZYPMOKLM-BIVLZKPYSA-N	3.47694	1.79782	0.0196877	1	1.76916	up	2.09958e+07	2.17471e+07	2.09335e+07	2.0408e+07	3.69135e+07	3.38734e+07	952215	1.1403e+06	1.1431e+07	1.16145e+07
Com_3787_pos	N-Malonyltryptophan	N-丙二酰色氨酸	P	C14H14N2O5	290.09	291.098	1.28242	[M+H]+	5.555	0.909824	2	C18	Organic acids and derivatives	有机酸及其衍生物	Carboxylic acids and derivatives	羧酸及其衍生物	Amino acids, peptides, and analogues	氨基酸、肽和类似物	-	HMDB0039500	Organic acids and derivatives	Carboxylic acids and derivatives	Amino acids, peptides, and analogues	-	-	-	-	-	-	-	-	C1=CC=C2C(=C1)C(=CN2)CC(C(=O)O)NC(=O)CC(=O)O	OVEAWSPZRGBTSS-UHFFFAOYSA-N	0.66411	-0.590505	0.0198853	0.944444	1.14272	down	4.34296e+06	6.50497e+06	5.12839e+06	5.25951e+06	5.27557e+06	4.98499e+06	1.09403e+07	1.08089e+07	6.02224e+06	6.95166e+06
Com_351_pos	5,7-Dihydroxycoumarin	5,7-二羟基香豆素	P	C9H6O4	178.027	179.034	3.17654	[M+H]+	5.733	0.531415	1	C18	Phenylpropanoids and polyketides	苯丙素类和聚酮类	Coumarins and derivatives	香豆素及其衍生物	Hydroxycoumarins	羟基香豆素	"2732-18-5"	-	-	-	-	-	-	-	-	-	-	-	-	C1=CC(=O)OC2=CC(=CC(=C21)O)O	KIQQFVJHWNCGAU-UHFFFAOYSA-N	0.612282	-0.707731	0.0200338	0.972222	1.31182	down	3.48571e+06	4.21749e+06	4.75156e+06	3.64055e+06	1.95474e+06	1.79754e+06	4.8967e+06	4.74427e+06	6.71861e+06	4.90717e+06
Com_537_pos	2,3-Dihydroxy-4-methoxyacetophenone	2',3'-二羟基-4'-甲氧基苯乙酮	P	C9H10O4	182.058	205.048	2.57867	[M+Na]+	1.504	0.750807	2	C18	Organic oxygen compounds	有机氧化合物	Organooxygen compounds	有机氧化合物	Carbonyl compounds	羰基化合物	"708-53-2"	-	-	-	-	-	-	-	-	-	-	-	12820	CC(=O)C1=C(C(=C(C=C1)OC)O)O	VCONERRCKOKCHE-UHFFFAOYSA-N	0.164316	-2.60546	0.0200797	1	1.91831	down	1.46427e+06	1.29765e+06	1.5107e+06	760445	905711	1.12348e+06	1.69637e+07	1.4736e+07	3.90889e+06	4.23964e+06
Com_2369_neg	Histidylhistidine	-	N	C12H16N6O3	292.128	291.122	3.26857	[M-H]-	4.874	-	3	C18	Organic acids and derivatives	有机酸及其衍生物	Carboxylic acids and derivatives	羧酸及其衍生物	Amino acids, peptides, and analogues	氨基酸、肽和类似物	"306-14-9"	HMDB0028887	Organic acids and derivatives	Carboxylic acids and derivatives	Amino acids, peptides, and analogues	-	-	-	-	-	-	-	6993104	N[C@@H](CC1=CNC=N1)C(=O)N[C@@H](CC1=CNC=N1)C(O)=O	SGCGMORCWLEJNZ-UWVGGRQHSA-N	1.7504	0.807681	0.0202407	0.916667	1.80063	up	277476	296248	152817	267178	306858	330552	124780	78071	201134	208255
Com_2391_neg	3alpha-Hydroxy-11beta,13-dihydrodeoxymikanolide	-	N	C15H18O6	294.11	293.103	0.824538	[M-H]-	5.557	0.524906	2	C18	Organoheterocyclic compounds	有机杂环化合物	Lactones	内酯类	Gamma butyrolactones	γ-丁内酯	-	-	-	-	-	-	-	-	-	-	-	-	-	CC1C2C(CC3(C(O3)CC(C4=CC2OC4=O)O)C)OC1=O	ITFJPAQQKHMDBK-QEPGURRYSA-N	0.576337	-0.795015	0.0202537	0.888889	1.72079	down	1.04976e+07	1.04475e+07	9.31957e+06	6.01199e+06	1.46469e+07	1.25783e+07	1.69198e+07	2.12866e+07	2.45051e+07	2.48236e+07
Com_789_pos	Proxyphylline	7-(2-羟丙基)茶碱	P	C10H14N4O3	238.107	239.114	0.790749	[M+H]+	1.185	-	3	C18	Organoheterocyclic compounds	有机杂环化合物	Imidazopyrimidines	咪唑并嘧啶类	Purines and purine derivatives	嘌呤和嘌呤衍生物	"603-00-9"	HMDB0256878	Organoheterocyclic compounds	Imidazopyrimidines	Purines and purine derivatives	-	D01771	-	-	-	-	-	4977	CC(CN1C=NC2=C1C(=O)N(C(=O)N2C)C)O	KYHQZNGJUGFTGR-UHFFFAOYSA-N	0.650507	-0.620363	0.0203404	0.972222	1.15385	down	1.35224e+06	1.44269e+06	1.06591e+06	561467	972546	776105	1.44374e+06	1.68551e+06	1.51805e+06	1.73709e+06
Com_628_neg	Robinetin	洋槐黄素	N	C15H10O7	302.043	283.025	1.52047	[M-H-H2O]-	5.895	0.586573	1	C18	Phenylpropanoids and polyketides	苯丙素类和聚酮类	Flavonoids	黄酮类化合物	Flavones	黄酮类	"490-31-3"	-	-	-	-	-	C10177	-	LMPK12111577	Polyketides [PK]	Flavonoids [PK12]	Flavones and Flavonols [PK1211]	-	C1=CC2=C(C=C1O)OC(=C(C2=O)O)C3=CC(=C(C(=C3)O)O)O	SOEDEYVDCDYMMH-UHFFFAOYSA-N	0.492705	-1.02121	0.0204781	0.916667	1.50572	down	365860	444545	708988	554329	136389	277343	504329	604477	1.03819e+06	761709
Com_1632_neg	2-Hydroxy-6-oxonona-2,4-diene-1,9-dioate	-	N	C9H10O6	214.048	213.041	1.94284	[M-H]-	4.987	0.533192	2	C18	Organic acids and derivatives	有机酸及其衍生物	Keto acids and derivatives	酮酸及其衍生物	Medium-chain keto acids and derivatives	中链酮酸及其衍生物	-	-	-	-	-	2-Hydroxy-6-oxonona-2,4-diene-1,9-dioate; (2Z,4E)-2-Hydroxy-6-oxonona-2,4-diene-1,9-dioate	C04479	map00360;map01120;map01220	-	-	-	-	-	C(CC(=O)O)C(=O)C=CC=C(C(=O)O)O	RFENOVFRMPRRJI-AFCKVHGPSA-N	0.622619	-0.683579	0.020636	0.888889	1.67404	down	4.09546e+06	7.36406e+06	6.87633e+06	6.92533e+06	4.35481e+06	3.82246e+06	5.26011e+06	1.05143e+07	1.0617e+07	1.1663e+07
Com_1445_neg	2'-hydroxypyridoxol	-	N	C8H11NO4	185.069	184.062	1.09596	[M-H]-	5.081	0.961911	2	C18	Organoheterocyclic compounds	有机杂环化合物	Pyridines and derivatives	吡啶及其衍生物	Hydroxypyridines	羟基吡啶类	-	-	-	-	-	-	-	-	-	-	-	-	-	C1=C(C(=C(C(=N1)CO)O)CO)CO	FLVIETJQVDUKMQ-UHFFFAOYSA-N	0.585368	-0.772585	0.0206384	0.972222	2.31425	down	2.71653e+07	2.745e+07	2.73768e+07	3.06524e+07	2.77675e+07	2.71568e+07	6.45008e+07	6.97686e+07	4.59444e+07	4.54901e+07
Com_526_neg	Linalyl acetate	乙酸芳樟酯	N	C12H20O2	196.146	255.16	0.591857	[M+CH3COOH-H]-	6.184	0.584528	2	C18	Lipids and lipid-like molecules	脂质和类脂分子	Prenol lipids	异戊烯醇脂	Monoterpenoids	单萜类	"115-95-7"	HMDB0039522	Lipids and lipid-like molecules	Prenol lipids	Monoterpenoids	-	C09863	-	LMPR0102010009	Prenol Lipids [PR]	Isoprenoids [PR01]	C10 isoprenoids (monoterpenes) [PR0102]	8294	CC(C)=CCCC(C)(OC(C)=O)C=C	UWKAYLJWKGQEPM-UHFFFAOYSA-N	0.337988	-1.56496	0.0208404	0.861111	2.06787	down	9.42021e+06	1.15036e+07	8.73644e+06	1.5189e+07	1.99148e+07	1.22822e+07	5.24751e+07	5.24986e+07	4.28346e+07	5.44188e+07
Com_4148_pos	D-Fructofuranose 1,2':2,3'-dianhydride	-	P	C12H20O10	324.106	325.113	0.863615	[M+H]+	4.729	0.775484	2	C18	Organic oxygen compounds	有机氧化合物	Organooxygen compounds	有机氧化合物	Carbohydrates and carbohydrate conjugates	碳水化合物和碳水化合物结合物	-	-	-	-	-	-	C04420	-	-	-	-	-	-	C1C2(C(C(C(O2)CO)O)O)OC3C(C(OC3(O1)CO)CO)O	KSRQDWNGXKYIDO-IYDDCBTQSA-N	0.394182	-1.34307	0.0208588	0.888889	1.03464	down	1.61168e+07	1.41216e+07	9.33805e+06	7.6253e+06	8.29317e+06	7.76748e+06	4.85717e+07	4.89083e+07	1.23687e+07	1.94249e+07
Com_2211_pos	guanine	鸟嘌呤	P	C5H5N5O	151.049	152.057	1.34861	[M+H]+	1.456	0.918707	2	C18	Organoheterocyclic compounds	有机杂环化合物	Imidazopyrimidines	咪唑并嘧啶类	Purines and purine derivatives	嘌呤和嘌呤衍生物	"73-40-5"	HMDB0000132	Organoheterocyclic compounds	Imidazopyrimidines	Purines and purine derivatives	Guanine; 2-Amino-6-hydroxypurine	C00242	map00230;map01100	-	-	-	-	135398634	N=C1N=C(O)C=2N=CNC2N1	UYTPUPDQBNUYGX-UHFFFAOYSA-N	0.60105	-0.734444	0.0214219	0.916667	1.48494	down	5.73991e+08	6.38385e+08	8.13689e+08	8.22281e+08	3.51471e+08	3.11668e+08	8.212e+08	7.39698e+08	1.21152e+09	1.29018e+09
Com_1452_pos	Flavokawain A	黄卡瓦胡椒素A; 2'- 羟基-4,4',6'-三甲氧基查耳酮	P	C18H18O5	314.115	337.104	0.633573	[M+Na]+	6.816	0.869413	1	C18	Phenylpropanoids and polyketides	苯丙素类和聚酮类	Linear 1,3-diarylpropanoids	直链 1,3-二芳基丙烷	Chalcones and dihydrochalcones	查尔酮和二氢查尔酮	"3420-72-2"	HMDB0033586	Phenylpropanoids and polyketides	Linear 1,3-diarylpropanoids	Chalcones and dihydrochalcones	-	-	-	-	-	-	-	5355469	COC1=CC=C(\C=C\C(=O)C2=C(O)C=C(OC)C=C2OC)C=C1	CGIBCVBDFUTMPT-RMKNXTFCSA-N	0.377683	-1.40475	0.0217179	0.805556	1.31831	down	403755	451028	1.09457e+06	329108	1.48503e+06	308506	3.29606e+06	3.35452e+06	1.02693e+06	874422
Com_1969_pos	6-METHYLURACIL	6-甲基尿嘧啶	P	C5H6N2O2	126.043	127.051	2.80662	[M+H]+	4.866	0.868298	2	C18	Organoheterocyclic compounds	有机杂环化合物	Diazines	二嗪类	Pyrimidines and pyrimidine derivatives	嘧啶和嘧啶衍生物	"626-48-2"	HMDB0247093	Organoheterocyclic compounds	Diazines	Pyrimidines and pyrimidine derivatives	-	-	-	-	-	-	-	-	CC1=CC(=O)NC(=O)N1	SHVCSCWHWMSGTE-UHFFFAOYSA-N	0.392798	-1.34814	0.0217541	0.888889	2.05886	down	1.62256e+07	1.9001e+07	1.42231e+07	1.42959e+07	1.73243e+07	1.61936e+07	4.64248e+07	4.46906e+07	6.02238e+07	6.25878e+07
Com_718_pos	Methyl p-tert-butylphenylacetate	对叔丁基苯乙酸甲酯	P	C13H18O2	206.131	229.121	3.25918	[M+Na]+	5.87	0.553295	1	C18	Benzenoids	苯类化合物	Benzene and substituted derivatives	苯及其取代衍生物	Phenylpropanes	苯丙烷类	"3549-23-3"	HMDB0036240	Benzenoids	Benzene and substituted derivatives	Phenylpropanes	-	-	-	-	-	-	-	605629	COC(=O)CC1=CC=C(C=C1)C(C)(C)C	HXVTYMWVMVKVTF-UHFFFAOYSA-N	0.393789	-1.34451	0.0220482	0.972222	1.99291	down	6.08902e+06	7.85693e+06	5.76217e+06	6.8261e+06	6.17768e+06	6.5045e+06	1.35868e+07	1.30196e+07	2.86899e+07	2.89087e+07
Com_2142_neg	Deoxycoformycin	-	N	C11H16N4O4	268.117	267.109	3.40114	[M-H]-	5.105	-	3	C18	Organoheterocyclic compounds	有机杂环化合物	Imidazodiazepines	咪唑并二氮卓类	-	-	-	HMDB0245535	Organoheterocyclic compounds	Imidazodiazepines	-	-	C02267	-	-	-	-	-	-	C1C(C(OC1N2C=NC3=C2NC=NCC3O)CO)O	FPVKHBSQESCIEP-JQCXWYLXSA-N	0.289846	-1.78664	0.0221701	0.888889	1.50627	down	8.22422e+06	6.85744e+06	3.30353e+06	2.84162e+06	2.40286e+06	2.58549e+06	2.51526e+07	2.55781e+07	1.61868e+07	1.50881e+07
Com_79_pos	Benzylideneacetone	苄叉丙酮	P	C10H10O	146.073	129.07	1.83176	[M+H-H2O]+	6.267	0.533892	1	C18	Benzenoids	苯类化合物	Benzene and substituted derivatives	苯及其取代衍生物	Styrenes	苯乙烯	"122-57-6"	HMDB0031617	Benzenoids	Benzene and substituted derivatives	Styrenes	-	-	-	-	-	-	-	637759	CC(=O)\C=C\C1=CC=CC=C1	BWHOZHOGCMHOBV-BQYQJAHWSA-N	0.546665	-0.871271	0.0225697	1	1.65833	down	2.59699e+07	3.03174e+07	2.90999e+07	3.10662e+07	2.40061e+07	2.70258e+07	3.2795e+07	3.68469e+07	5.66226e+07	3.72447e+07
Com_3489_neg	Dehydrogaertneroside	脱氢甘草苷	N	C26H26O13	546.137	545.13	0.230455	[M-H]-	5.147	-	3	C18	Lipids and lipid-like molecules	脂质和类脂分子	Prenol lipids	异戊烯醇脂	Terpene glycosides	萜烯糖苷	-	-	-	-	-	-	-	-	-	-	-	-	-	COC(=O)C1=COC(C2C1C=CC23C=C(C(=O)O3)C(=O)C4=CC=C(C=C4)O)OC5C(C(C(C(O5)CO)O)O)O	POWUQYYCVSQIAC-IVCVQUNTSA-N	0.545019	-0.875621	0.0226157	1	1.29974	down	981592	756504	871518	936437	671289	242180	1.67852e+06	1.39337e+06	1.27864e+06	998044
Com_2204_neg	Cardiospermin	-	N	C11H17NO7	275.101	274.094	2.20509	[M-H]-	4.831	-	3	C18	Organic oxygen compounds	有机氧化合物	Organooxygen compounds	有机氧化合物	Carbohydrates and carbohydrate conjugates	碳水化合物和碳水化合物结合物	-	-	-	-	-	-	C08328	-	-	-	-	-	-	C=C(CO)C(C#N)OC1C(C(C(C(O1)CO)O)O)O	MQTLCYHUTVTHFO-MPVQUNCYSA-N	1.5232	0.607107	0.0226315	0.972222	1.89536	up	3.76038e+06	3.69069e+06	3.22877e+06	2.98053e+06	3.55305e+06	3.42813e+06	2.53591e+06	3.00975e+06	2.71054e+06	2.50859e+06
Com_1987_neg	Csypyrone B3	-	N	C12H14O6	254.079	253.072	0.960254	[M-H]-	5.236	0.559443	2	C18	Lipids and lipid-like molecules	脂质和类脂分子	Fatty Acyls	脂肪酰类	Fatty acids and conjugates	脂肪酸和结合物	"-"	-	-	-	-	-	-	-	-	-	-	-	-	CC(=O)C1=C(O)C=C(CCCCC(O)=O)OC1=O	ALPIZIJBAXVJRC-UHFFFAOYSA-N	0.644207	-0.634404	0.0227422	0.861111	1.33803	down	1.27869e+07	1.12337e+07	1.15779e+07	9.21833e+06	8.49562e+06	1.22124e+07	1.11458e+07	1.82716e+07	2.399e+07	2.18136e+07
Com_1979_pos	5-hydroxyfuran-2-carboxylic Acid	5-羟基呋喃-2-羧酸	P	C5H4O4	128.011	129.019	2.70912	[M+H]+	2.104	0.799941	2	C18	Organoheterocyclic compounds	有机杂环化合物	Furans	呋喃	Furoic acid and derivatives	糠酸及其衍生物	-	-	-	-	-	-	-	-	-	-	-	-	-	C1=C(OC(=C1)O)C(=O)O	JVUTYZQGCHCOPB-UHFFFAOYSA-N	0.62491	-0.67828	0.0228044	1	1.49447	down	1.57881e+08	1.90322e+08	1.85914e+08	1.85721e+08	8.70098e+07	7.98768e+07	2.50078e+08	2.47233e+08	2.12169e+08	2.28155e+08
Com_1719_neg	tetradec-5-ynoic acid	-	N	C14H24O2	224.178	223.171	1.32338	[M-H]-	6.988	0.510313	2	C18	Lipids and lipid-like molecules	脂质和类脂分子	Fatty Acyls	脂肪酰类	Fatty acids and conjugates	脂肪酸和结合物	-	-	-	-	-	-	-	-	LMFA01030586	Fatty Acyls [FA]	Fatty Acids and Conjugates [FA01]	Unsaturated fatty acids [FA0103]	-	O=C(O)CCCC#CCCCCCCCC	RHOQRBVFJSAQTR-UHFFFAOYSA-N	0.523348	-0.934158	0.0232998	0.888889	2.24614	down	1.01767e+06	906437	1.22143e+06	1.18821e+06	1.18249e+06	1.14661e+06	1.02146e+06	1.23857e+06	2.44765e+06	2.34758e+06
Com_3440_neg	Tetracentronside B	-	N	C26H32O11	520.194	519.187	0.30873	[M-H]-	5.489	-	3	C18	Lignans, neolignans and related compounds	木脂素、新木脂素及相关化合物	Lignan glycosides	木脂素糖苷	-	-	-	-	-	-	-	-	-	-	-	-	-	-	-	C1OC2=C(O1)C=C(C=C2)CC(CO)C(CC3=CC4=C(C=C3)OCO4)COC5C(C(C(C(O5)CO)O)O)O	RYQGXMHEFILHCV-DNABOVRESA-N	1.52242	0.60637	0.0234629	0.944444	1.10253	up	1.49118e+06	1.31936e+06	1.07792e+06	1.08066e+06	1.17877e+06	1.54871e+06	1.08397e+06	525327	500454	904704
Com_4651_pos	MG(i-18:0/0:0/0:0)	单酰基甘油(i-18:0/0:0/0:0)	P	C21H42O4	358.308	376.343	2.10763	[M+NH4]+	10.743	0.510574	2	C18	Lipids and lipid-like molecules	脂质和类脂分子	Glycerolipids	甘油脂	Monoradylglycerols	单酰基甘油	"-"	HMDB0072842	Lipids and lipid-like molecules	Glycerolipids	Monoradylglycerols	-	-	-	-	-	-	-	92939095	[H][C@@](O)(CO)COC(=O)CCCCCCCCCCCCCCC(C)C	ASKIVFGGGGIGKH-HXUWFJFHSA-N	0.657317	-0.605338	0.0238552	0.833333	1.25717	down	1.61403e+08	9.75072e+07	1.32288e+08	1.52933e+08	1.36382e+08	1.56168e+08	2.61771e+08	2.33702e+08	2.46215e+08	2.47178e+08
Com_2681_neg	15-HEDE	-	N	C20H36O3	324.266	323.259	0.647332	[M-H]-	10.301	-	3	C18	Lipids and lipid-like molecules	脂质和类脂分子	Fatty Acyls	脂肪酰类	Eicosanoids	类二十烷酸	-	-	-	-	-	-	-	-	-	-	-	-	-	CCCCCC(C=CC=CCCCCCCCCCC(=O)O)O	ZTRWPEHMGCHTIT-QWAPPMFBSA-N	0.200696	-2.31692	0.0244302	1	2.04093	down	9.35247e+06	9.15038e+06	348291	335749	6.73568e+06	5.68783e+06	5.30994e+07	4.98883e+07	1.39726e+07	1.49816e+07
Com_814_pos	(-)-Huperzine A	(-)-石杉碱甲	P	C15H18N2O	242.142	243.15	2.6148	[M+H]+	6.092	0.540948	1	C18	Organoheterocyclic compounds	有机杂环化合物	Quinolines and derivatives	喹啉及其衍生物	Quinolones and derivatives	喹诺酮类及其衍生物	"102518-79-6"	-	-	-	-	-	-	-	-	-	-	-	449069	CC=C1C2CC3=C(C1(CC(=C2)C)N)C=CC(=O)N3	ZRJBHWIHUMBLCN-ZUZCIYMTSA-N	4.86496	2.28243	0.0245977	0.888889	1.25988	up	2.10411e+06	2.49081e+06	2.85952e+06	3.28622e+06	2.53526e+06	145965	94066.9	259981	1.42383e+06	381950
Com_1034_pos	(9Z,11E)-Tetradecadien-1-yl acetate	顺9,反11-十四碳二烯醇乙酸酯	P	C16H28O2	252.209	275.199	2.18621	[M+Na]+	9.079	-	3	C18	Lipids and lipid-like molecules	脂质和类脂分子	Fatty Acyls	脂肪酰类	Fatty alcohol esters	脂肪醇酯	"50767-79-8"	-	-	-	-	-	-	-	LMFA07010321	Fatty Acyls [FA]	Fatty esters [FA07]	Short fatty esters [FA0710]	-	CCC=CC=CCCCCCCCCOC(=O)C	RFEQLTBBKNKGGJ-DEQVHDEQSA-N	0.237893	-2.07162	0.0247165	0.888889	1.31323	down	1.0178e+06	1.09083e+06	934327	945749	2.98154e+06	1.78133e+06	1.14948e+07	1.26062e+07	4.26628e+06	5.45263e+06
Com_5104_pos	Roehybridine	-	P	C31H39N3O5	533.289	534.296	0.180912	[M+H]+	9.622	0.657173	2	C18	Alkaloids and derivatives	生物碱及其衍生物	Harmala alkaloids	哈尔满生物碱	-	-	-	-	-	-	-	-	-	-	-	-	-	-	-	CN1CCC2=CC(=C(C3=C2C1CC34CCC5(C(C4)OC)C6=C(CCN5)C7=CC(=C(C=C7N6)OC)OC)O)OC	ZEQJFLRBPFWVDX-LIDVWUJLSA-N	0.571236	-0.807842	0.0248775	0.888889	2.06583	down	1.26332e+07	1.12255e+07	1.84822e+07	1.88065e+07	6.08854e+06	6.4162e+06	2.4461e+07	2.32685e+07	1.47133e+07	1.60445e+07
Com_913_neg	Licoflavone B	甘草黄酮B	N	C25H26O4	390.183	389.175	1.42014	[M-H]-	5.305	-	3	C18	Phenylpropanoids and polyketides	苯丙素类和聚酮类	Flavonoids	黄酮类化合物	Flavones	黄酮类	"91433-17-9"	-	-	-	-	-	-	-	LMPK12110029	Polyketides [PK]	Flavonoids [PK12]	Flavones and Flavonols [PK1211]	-	CC(=CCC1=CC2=C(C=C1O)OC(=CC2=O)C3=CC(=C(C=C3)O)CC=C(C)C)C	GLDVIKFETPAZNV-UHFFFAOYSA-N	2.31803	1.2129	0.0249669	0.888889	1.03026	up	941269	926463	471626	541704	899580	1.17479e+06	729589	590417	350667	178342
Com_3344_neg	3beta,4beta,23-Trihydroxy-24-nor-olean-12-en-28-oic acid	-	N	C29H46O5	474.335	473.327	0.410376	[M-H]-	9.919	0.615888	2	C18	Lipids and lipid-like molecules	脂质和类脂分子	Prenol lipids	异戊烯醇脂	Triterpenoids	三萜类	-	-	-	-	-	-	-	-	-	-	-	-	56601460	CC1(CCC2(CCC3(C(=CCC4C3(CCC5C4(CCC(C5(CO)O)O)C)C)C2C1)C)C(=O)O)C	NOYVDDIWMWHGKL-FENDIVEOSA-N	0.363353	-1.46056	0.0252719	0.888889	1.66809	down	1.22573e+06	1.12912e+06	519143	557327	2.1763e+06	1.94162e+06	5.99703e+06	6.97321e+06	1.49452e+06	2.44874e+06
Com_3115_neg	1-(3-Methylbutanoyl)-6-apiosylglucose	-	N	C16H28O11	396.163	395.156	0.413347	[M-H]-	5.255	0.5441	2	C18	Lipids and lipid-like molecules	脂质和类脂分子	Fatty Acyls	脂肪酰类	Fatty acyl glycosides	脂肪酰糖苷	"467242-31-5"	HMDB0039953	Lipids and lipid-like molecules	Fatty Acyls	Fatty acyl glycosides	-	-	-	-	-	-	-	74029760	CC(C)CC(=O)OC1OC(COC2OCC(O)(CO)C2O)C(O)C(O)C1O	ZIEQNJFDWXPCBV-UHFFFAOYSA-N	0.388655	-1.36344	0.0254868	0.833333	1.43495	down	8.21403e+07	8.19128e+07	4.66303e+07	2.98381e+07	7.42294e+07	7.00065e+07	3.05602e+08	2.93498e+08	1.21049e+08	1.22854e+08
Com_2399_neg	Tetradecylsulfate	-	N	C14H30O4S	294.186	293.179	0.725758	[M-H]-	8.769	0.927082	2	C18	Organic acids and derivatives	有机酸及其衍生物	Organic sulfuric acids and derivatives	有机硫酸及其衍生物	Sulfuric acid esters	硫酸酯类	"4754-44-3"	-	-	-	-	-	-	-	-	-	-	-	5248	O=S(=O)(O)OCCCCCCCCCCCCCC	URLJMZWTXZTZRR-UHFFFAOYSA-N	0.540148	-0.888572	0.0255311	0.972222	1.27817	down	1.50097e+08	1.51739e+08	1.10909e+08	1.09981e+08	1.43425e+08	1.40705e+08	1.51252e+08	1.5354e+08	2.12139e+08	1.96521e+08
Com_3513_neg	Dendronobiloside A	-	N	C27H48O12	564.315	563.308	1.30202	[M-H]-	5.945	-	3	C18	Lipids and lipid-like molecules	脂质和类脂分子	Prenol lipids	异戊烯醇脂	Terpene glycosides	萜烯糖苷	-	-	-	-	-	-	-	-	-	-	-	-	-	CC(C)C1CCC2(C(CCC2C1COC3C(C(C(C(O3)CO)O)O)O)COC4C(C(C(C(O4)CO)O)O)O)C	BZZQPBIRQSCVAL-QSTLOTDISA-N	1.85047	0.887891	0.0262218	0.944444	1.14812	up	4.21323e+06	4.32187e+06	3.29473e+06	2.96598e+06	8.00758e+06	8.08407e+06	4.2017e+06	2.8778e+06	2.89926e+06	2.94742e+06
Com_4400_pos	Imidocarb	双咪苯脲	P	C19H20N6O	348.17	349.178	2.30564	[M+H]+	6.646	0.770933	2	C18	Benzenoids	苯类化合物	Benzene and substituted derivatives	苯及其取代衍生物	N-phenylureas	N-苯基脲类	"27885-92-3"	HMDB0253427	Benzenoids	Benzene and substituted derivatives	N-phenylureas	-	-	-	-	-	-	-	-	C1CN=C(N1)C2=CC(=CC=C2)NC(=O)NC3=CC=CC(=C3)C4=NCCN4	SCEVFJUWLLRELN-UHFFFAOYSA-N	0.664571	-0.589506	0.0262676	0.916667	1.0259	down	1.07757e+08	1.38873e+08	9.90362e+07	1.07619e+08	9.4853e+07	1.16779e+08	2.72105e+08	1.60798e+08	1.64198e+08	1.60064e+08
Com_1992_neg	Aldosine	-	N	C12H18N2O4	254.127	253.119	2.69211	[M-H]-	4.709	-	3	C18	Organic acids and derivatives	有机酸及其衍生物	Carboxylic acids and derivatives	羧酸及其衍生物	Amino acids, peptides, and analogues	氨基酸、肽和类似物	"142759-11-3"	HMDB0037817	Organic acids and derivatives	Carboxylic acids and derivatives	Amino acids, peptides, and analogues	-	-	-	-	-	-	-	57357510	OC(=O)C1CCC(=CN1)C1CCCC(N1)C(O)=O	FZNMMFIPIGBAJL-UHFFFAOYSA-N	0.559025	-0.839016	0.0263539	0.916667	1.29022	down	2.27373e+06	2.28803e+06	963191	978913	2.41623e+06	2.15395e+06	5.01989e+06	4.67062e+06	2.61318e+06	2.25786e+06
Com_464_neg	Thymidine	beta-胸苷	N	C10H14N2O5	242.09	241.083	1.33894	[M-H]-	4.866	0.735218	1	C18	Nucleosides, nucleotides, and analogues	核苷、核苷酸和类似物	Pyrimidine nucleosides	嘧啶核苷	Pyrimidine 2'-deoxyribonucleosides	嘧啶2'-脱氧核糖核苷	"50-89-5"	HMDB0000273	Nucleosides, nucleotides, and analogues	Pyrimidine nucleosides	Pyrimidine 2'-deoxyribonucleosides	Thymidine; Deoxythymidine	C00214	map00240;map01100	-	-	-	-	5789	CC1=CN([C@H]2C[C@H](O)[C@@H](CO)O2)C(=O)NC1=O	IQFYYKKMVGJFEH-XLPZGREQSA-N	0.347374	-1.52544	0.0266533	0.777778	2.51082	down	5.69199e+06	5.97743e+06	4.36737e+06	4.42752e+06	5.47163e+06	5.52869e+06	1.77696e+07	1.76618e+07	2.28055e+07	2.2059e+07
Com_4872_pos	6alpha-Angeloyloxy-4alpha-hydroxy-3,4,13,14-tetrahydrokolavenic acid	6alpha-当归酰氧基-4alpha-羟基-3,4,13,14-四氢卡拉维酸	P	C25H42O5	422.303	423.311	0.428974	[M+H]+	9.064	0.965941	2	C18	Lipids and lipid-like molecules	脂质和类脂分子	Prenol lipids	异戊烯醇脂	Diterpenoids	二萜类	-	-	-	-	-	-	-	-	-	-	-	-	-	CC=C(C)C(=O)OC1CC(C(C2C1(C(CCC2)(C)O)C)(C)CCC(C)CC(=O)O)C	MQPZZRJJCAGMTC-JSGUEGIKSA-N	0.638495	-0.647254	0.0267986	0.972222	2.41839	down	1.82123e+08	2.07485e+08	1.91518e+08	1.92834e+08	8.89219e+07	8.92911e+07	2.8931e+08	2.76095e+08	1.96561e+08	2.37976e+08
Com_4106_pos	Microsphaerone C_120103	-	P	C17H24N2O4	320.174	321.181	0.945205	[M+H]+	6.002	-	3	C18	Lipids and lipid-like molecules	脂质和类脂分子	Fatty Acyls	脂肪酰类	Fatty acids and conjugates	脂肪酸和结合物	-	-	-	-	-	-	-	-	-	-	-	-	-	O=C(N)C1=CNC(C=CCCCCCCCCC(=O)O)=CC1=O	FQHXRDDMWDQLPV-VQHVLOKHSA-N	0.616439	-0.69797	0.0270947	0.944444	1.21524	down	6.18251e+06	6.47983e+06	4.72251e+06	4.75759e+06	3.93493e+06	2.2927e+06	1.02206e+07	1.03911e+07	5.00221e+06	6.90094e+06
Com_1990_pos	4-Penten-1-yl acetate	4-戊烯-1-基乙酸酯	P	C7H12O2	128.084	129.091	2.89691	[M+H]+	5.502	0.847933	2	C18	Organic acids and derivatives	有机酸及其衍生物	Carboxylic acids and derivatives	羧酸及其衍生物	Carboxylic acid derivatives	羧酸衍生物	-	HMDB0032460	Organic acids and derivatives	Carboxylic acids and derivatives	Carboxylic acid derivatives	-	-	-	-	-	-	-	-	CC(=O)OCCCC=C	LVHDNIMNOMRZMF-UHFFFAOYSA-N	1.78161	0.833183	0.027305	0.833333	1.18201	up	1.60102e+08	3.17078e+08	1.12551e+08	1.11752e+08	2.16137e+08	2.21488e+08	1.36868e+08	7.60298e+07	7.75604e+07	8.96745e+07
Com_2677_neg	Albocycline M-1	-	N	C18H28O5	324.194	323.187	2.45025	[M-H]-	6.189	0.827162	2	C18	Phenylpropanoids and polyketides	苯丙素类和聚酮类	Macrolides and analogues	大环内酯类及其类似物	-	-	-	-	-	-	-	-	-	-	-	-	-	-	-	CC1CCC2C(O2)(C(C=CC(C=CC(=O)OC1C)(C)O)OC)C	DWPSZWXJNGIASS-JCRVKWHYSA-N	0.358678	-1.47924	0.0275665	0.777778	2.1839	down	7.79227e+07	7.6226e+07	5.31968e+07	6.00803e+07	9.69249e+07	9.41797e+07	3.30786e+08	3.32929e+08	2.39225e+08	2.28094e+08
Com_5224_pos	Zizybeoside II	-	P	C25H38O16	594.216	595.223	0.0896798	[M+H]+	9.003	-	3	C18	Organic oxygen compounds	有机氧化合物	Organooxygen compounds	有机氧化合物	Carbohydrates and carbohydrate conjugates	碳水化合物和碳水化合物结合物	"81417-79-0"	HMDB0034955	Organic oxygen compounds	Organooxygen compounds	Carbohydrates and carbohydrate conjugates	-	C17565	-	-	-	-	-	73156985	OCC1OC(OC2C(O)C(CO)OC(OCC3=CC=CC=C3)C2OC2OC(CO)C(O)C(O)C2O)C(O)C(O)C1O	BEDWWZCYHCGAKV-UHFFFAOYSA-N	2.29197	1.19659	0.0277482	0.972222	1.60681	up	3.06077e+07	3.82663e+07	3.26191e+07	3.46618e+07	1.11092e+08	9.13674e+07	2.64056e+07	1.7267e+07	1.95565e+07	2.30057e+07
Com_2447_pos	9-Aminononanoic acid	氨基壬酸	P	C9H19NO2	173.142	174.149	2.35803	[M+H]+	5.349	0.857845	2	C18	Lipids and lipid-like molecules	脂质和类脂分子	Fatty Acyls	脂肪酰类	Fatty acids and conjugates	脂肪酸和结合物	"1120-12-3"	-	-	-	-	-	-	-	LMFA01100010	Fatty Acyls [FA]	Fatty Acids and Conjugates [FA01]	Amino fatty acids [FA0110]	-	C(CCCCN)CCCC(=O)O	VWPQCOZMXULHDM-UHFFFAOYSA-N	0.180194	-2.47238	0.027758	0.805556	1.50063	down	1.18527e+06	964223	1.0139e+06	911000	1.61159e+06	1.82415e+06	1.31106e+07	1.17647e+07	6.11767e+06	8.14179e+06
Com_3442_neg	Striatin B	-	N	C28H40O9	520.267	519.26	0.317007	[M-H]-	6.814	-	3	C18	Lipids and lipid-like molecules	脂质和类脂分子	Prenol lipids	异戊烯醇脂	Diterpenoids	二萜类	-	-	-	-	-	-	-	-	-	-	-	-	-	CC(C)C1=C2C3C(C=C4C5C(C3(CCC2(CC1)C)C)OC6C5(C(C(CO6)OC(=O)C)(OC4OC)O)O)O	YUNYLSVPLWHYCC-ZBRLZPPXSA-N	4.04545	2.0163	0.0281764	0.833333	1.86253	up	1.14945e+06	1.30175e+06	580856	717075	4.63826e+06	4.90335e+06	887962	1.3579e+06	381618	352979
Com_1913_neg	S-3-oxodecanoyl cysteamine	S-3-氧癸酰半胱胺	N	C12H23NO2S	245.145	244.139	3.62392	[M-H]-	4.854	-	3	C18	Lipids and lipid-like molecules	脂质和类脂分子	Fatty Acyls	脂肪酰类	Fatty acyl thioesters	脂肪酰硫酯	"-"	HMDB0059773	Lipids and lipid-like molecules	Fatty Acyls	Fatty acyl thioesters	-	-	-	-	-	-	-	124202115	CCCCCCCC(=O)CC(=O)SCCN	LGPPHMDEKCAPLE-UHFFFAOYSA-N	2.29616	1.19923	0.0282566	0.861111	1.23619	up	270637	199507	314688	202703	219611	160004	27124.8	28718.1	35908.7	77556.9
Com_2326_neg	2'-Hydroxy-a-naphthoflavone	-	N	C19H12O3	288.079	287.072	0.612192	[M-H]-	3.702	-	3	C18	Phenylpropanoids and polyketides	苯丙素类和聚酮类	Flavonoids	黄酮类化合物	Flavones	黄酮类	-	-	-	-	-	-	-	-	-	-	-	-	676302	O=C1C=C(OC2=C1C=CC=3C=CC=CC32)C=4C=CC=CC4O	ZKMLQDNHMSFULN-UHFFFAOYSA-N	1.90903	0.932842	0.0285122	1	1.31226	up	1.92079e+06	1.96805e+06	2.10123e+06	1.88735e+06	2.01479e+06	1.96613e+06	1.46161e+06	297391	763672	772325
Com_2050_pos	Diisopropanolamine	-	P	C6H15NO2	133.11	134.118	1.40065	[M+H]+	1.45	-	3	C18	Organic nitrogen compounds	有机氮化合物	Organonitrogen compounds	有机氮化合物	Amines	胺类	"-"	HMDB0251354	Organic nitrogen compounds	Organonitrogen compounds	Amines	-	-	-	-	-	-	-	8086	CC(O)CNCC(C)O	LVTYICIALWPMFW-UHFFFAOYSA-N	0.550564	-0.861019	0.0288117	0.833333	1.69884	down	2.34786e+06	2.06592e+06	2.81411e+06	2.97023e+06	1.27377e+06	1.85606e+06	3.96444e+06	3.53707e+06	5.64847e+06	6.26289e+06
Com_2182_neg	(-)-Syringolide 1	-	N	C13H20O6	272.126	271.119	1.19067	[M-H]-	5.602	0.591399	2	C18	Organoheterocyclic compounds	有机杂环化合物	Furofurans	双四氢呋喃类	-	-	-	-	-	-	-	-	-	-	-	-	-	-	-	CCCCCC1(C2C(=O)OCC23C(O1)C(CO3)O)O	KFHLOSLXXIXBMW-YTCQTTRASA-N	0.586686	-0.769339	0.0288552	0.888889	2.07228	down	1.22969e+07	1.73615e+07	1.07153e+07	1.18311e+07	1.45397e+07	1.53958e+07	2.95584e+07	1.77274e+07	2.7875e+07	3.5096e+07
Com_2189_neg	(2,5-Dioxopyrrolidin-1-yl) 5-(2-hydroxyethoxy)-4-oxopentanoate	-	N	C11H15NO7	273.085	272.078	2.09334	[M-H]-	4.97	-	3	C18	Organic acids and derivatives	有机酸及其衍生物	Keto acids and derivatives	酮酸及其衍生物	Gamma-keto acids and derivatives	γ-酮酸及其衍生物	"-"	HMDB0242493	Organic acids and derivatives	Keto acids and derivatives	Gamma-keto acids and derivatives	-	-	-	-	-	-	-	127583	OCCOCC(=O)CCC(=O)ON1C(=O)CCC1=O	OVPTZXRXNNJKSJ-UHFFFAOYSA-N	0.535384	-0.901355	0.0292877	0.833333	2.21392	down	1.67147e+06	1.5829e+06	1.25943e+06	1.03902e+06	1.66667e+06	1.37532e+06	3.27572e+06	3.67162e+06	3.71681e+06	2.58512e+06
Com_1781_pos	Soyasapogenol A	大豆甾醇A	P	C30H50O4	474.371	497.361	1.04372	[M+Na]+	11.514	0.60904	2	C18	Lipids and lipid-like molecules	脂质和类脂分子	Prenol lipids	异戊烯醇脂	Triterpenoids	三萜类	"508-01-0"	HMDB0034505	Lipids and lipid-like molecules	Prenol lipids	Triterpenoids	-	C17419	-	-	-	-	-	12442845	CC1(C)CC2C3=CCC4C5(C)CCC(O)C(C)(CO)C5CCC4(C)C3(C)CCC2(C)C(O)C1O	CDDWAYFUFNQLRZ-UHFFFAOYSA-N	3.07367	1.61996	0.029824	0.972222	1.49513	up	7.99308e+06	8.26613e+06	1.21305e+07	1.48316e+07	1.01283e+07	9.20241e+06	1.73805e+06	2.00159e+06	384859	218698
Com_1842_pos	Mogroside IIe	罗汉果苷IIe	P	C42H72O14	800.492	823.481	0.00681692	[M+Na]+	9.281	0.556988	2	C18	Lipids and lipid-like molecules	脂质和类脂分子	Steroids and steroid derivatives	类固醇和类固醇衍生物	Steroidal glycosides	甾体糖苷	"88901-38-6"	-	-	-	-	-	-	-	-	-	-	-	-	CC(CCC(C(C)(C)O)OC1C(C(C(C(O1)CO)O)O)O)C2CCC3(C2(CC(C4(C3CC=C5C4CCC(C5(C)C)OC6C(C(C(C(O6)CO)O)O)O)C)O)C)C	WVXIMWMLKSCVTD-JLRHFDOOSA-N	1.66226	0.733148	0.0298504	0.833333	1.58865	up	2.9474e+06	2.95398e+06	3.61859e+06	3.7566e+06	5.81416e+06	7.03981e+06	2.08071e+06	1.8275e+06	3.7368e+06	3.64939e+06
Com_1345_pos	cis-9,10-Epoxystearic Acid	cis-9,10-环氧硬脂酸	P	C18H34O3	298.251	321.24	0.965944	[M+Na]+	8.435	1	1	C18	Lipids and lipid-like molecules	脂质和类脂分子	Fatty Acyls	脂肪酰类	Lineolic acids and derivatives	亚麻酸及其衍生物	"24560-98-3"	-	-	-	-	-	-	-	LMFA02000001	Fatty Acyls [FA]	Octadecanoids [FA02]	Other Octadecanoids [FA0200]	-	CCCCCCCCC1C(O1)CCCCCCCC(=O)O	IMYZYCNQZDBZBQ-SJORKVTESA-N	0.612953	-0.706153	0.0300549	0.861111	1.27011	down	1.73664e+08	1.97736e+08	3.09962e+08	3.14305e+08	1.58398e+08	1.75521e+08	5.08972e+08	4.961e+08	3.10006e+08	3.86469e+08
Com_1508_neg	Octylphosphonic acid	1-辛基磷酸	N	C8H19O3P	194.107	193.1	0.103276	[M-H]-	6.603	-	3	C18	Organic acids and derivatives	有机酸及其衍生物	Organic phosphonic acids and derivatives	有机膦酸及其衍生物	Organic phosphonic acids	有机膦酸	"4724-48-5"	-	-	-	-	-	-	-	-	-	-	-	78452	O=P(O)(O)CCCCCCCC	NJGCRMAPOWGWMW-UHFFFAOYSA-N	0.435749	-1.19843	0.0301382	0.888889	1.69337	down	39161	120437	117657	214523	115923	234299	513557	170203	344690	138915
Com_2181_neg	Limazepine C	-	N	C15H16N2O3	272.116	271.11	3.2294	[M-H]-	5.798	0.579139	2	C18	Organoheterocyclic compounds	有机杂环化合物	Benzodiazepines	苯二氮卓类	1,4-benzodiazepines	1,4-苯二氮卓类	-	-	-	-	-	-	-	-	-	-	-	-	-	CCC1=CN2C(C1)C=NC3=C(C2=O)C=CC(=C3O)OC	FLGURYUVNVBBFP-JTQLQIEISA-N	0.434611	-1.2022	0.0308083	0.944444	1.90528	down	476750	282649	280390	128610	44431.5	195898	942831	579708	388206	523168
Com_4013_pos	Litsenolide C1	-	P	C19H34O3	310.251	311.258	0.649075	[M+H]+	8.779	0.962788	2	C18	Organoheterocyclic compounds	有机杂环化合物	Lactones	内酯类	Gamma butyrolactones	γ-丁内酯	-	-	-	-	-	-	-	-	-	-	-	-	-	CCCCCCCCCCCCCC=C1C(C(OC1=O)C)O	KBHLNNQHHPFDSG-RDBNGCDTSA-N	0.593845	-0.751843	0.0309586	1	1.62053	down	7.80975e+08	8.81153e+08	8.32563e+08	8.46216e+08	2.80331e+08	3.73814e+08	9.97967e+08	9.70874e+08	9.71612e+08	1.05684e+09
Com_3413_neg	Platanionoside H	-	N	C24H42O11	506.273	505.266	1.84172	[M-H]-	5.771	0.651496	2	C18	Lipids and lipid-like molecules	脂质和类脂分子	Prenol lipids	异戊烯醇脂	Terpene glycosides	萜烯糖苷	-	-	-	-	-	-	-	-	-	-	-	-	-	CC1=C(C(CC(C1)OC2C(C(C(C(O2)COC3C(C(C(CO3)O)O)O)O)O)O)(C)C)CCC(C)O	DWLFFQXZOCCORJ-RJSBLDSCSA-N	0.531797	-0.911051	0.0311429	0.777778	2.22625	down	8.58975e+06	9.20254e+06	7.54261e+06	7.41414e+06	8.94321e+06	8.76088e+06	2.25047e+07	2.34473e+07	1.61634e+07	1.60444e+07
Com_3514_neg	PA(15:0cycw5/10:0(3-OH))	甘油磷酸甘油酯(15:0cycw5/10:0(3-OH))	N	C28H53O9P	564.343	563.336	1.50584	[M-H]-	10.105	-	3	C18	-	-	-	-	-	-	"-"	-	-	-	-	-	-	-	-	-	-	-	-	[H][C@@](COC(=O)CCCCCCCC1CC1CCCC)(COP(O)(O)=O)OC(=O)CC(O)CCCCCCC	BMPONWWMZLQFBO-BDSJNSOASA-N	0.632928	-0.659887	0.0324036	0.833333	1.47183	down	1.903e+07	1.91721e+07	1.70626e+07	1.6334e+07	2.48593e+07	2.48996e+07	3.9918e+07	4.15092e+07	3.71733e+07	3.40306e+07
Com_3972_pos	Aplysinal	-	P	C15H17BrO2	308.041	309.048	2.75733	[M+H]+	4.708	-	3	C18	Organoheterocyclic compounds	有机杂环化合物	Coumarans	2,3-二氢苯并呋喃	-	-	-	-	-	-	-	-	C17177	-	-	-	-	-	-	CC1CCC2(C1(OC3=C2C=C(C(=C3)C)Br)C=O)C	VRWMUPPZOHFLPX-LKTVYLICSA-N	0.649488	-0.622625	0.0325748	0.833333	1.03305	down	7.93074e+06	8.00864e+06	3.45665e+06	4.4149e+06	3.3368e+06	6.15796e+06	1.10367e+07	9.80005e+06	6.45365e+06	7.39648e+06
Com_3503_neg	Tricalysioside N	-	N	C28H46O11	558.304	557.297	1.26538	[M-H]-	5.858	0.623426	2	C18	Lipids and lipid-like molecules	脂质和类脂分子	Prenol lipids	异戊烯醇脂	Terpene glycosides	萜烯糖苷	-	-	-	-	-	-	-	-	-	-	-	-	-	CC(=O)OC1C23CCC4C(C2CCC(C3)C1(COC5C(C(C(C(O5)CO)O)O)O)O)(CCC(C4(C)CO)O)C	AQZMLCVPMIEPDF-HRSAQIEZSA-N	0.645072	-0.632467	0.0327581	0.916667	1.5988	down	1.81994e+07	1.93559e+07	2.20558e+07	1.96334e+07	1.07855e+07	9.13929e+06	2.46413e+07	2.15421e+07	2.04245e+07	1.96551e+07
Com_2707_neg	(E)-2-Methylgeranyl diphosphate	-	N	C11H22O7P2	328.084	327.076	1.01619	[M-H]-	5.795	-	3	C18	Lipids and lipid-like molecules	脂质和类脂分子	Prenol lipids	异戊烯醇脂	Isoprenoid phosphates	类异戊二烯磷酸酯	-	-	-	-	-	-	C20235	-	-	-	-	-	-	CC(=CCCC(=C(C)COP(=O)(O)OP(=O)(O)O)C)C	PRUWPPRJQIGKNB-ZHACJKMWSA-N	1.66997	0.739823	0.033185	0.972222	1.08099	up	1.06482e+06	995261	1.16754e+06	1.24862e+06	1.25913e+06	1.08166e+06	349986	308446	978706	1.03053e+06
Com_3983_pos	(-)-Bestatin	-	P	C16H24N2O4	308.174	309.18	1.52121	[M+H]+	9.165	-	3	C18	Organic acids and derivatives	有机酸及其衍生物	Peptidomimetics	肽模拟物	Hybrid peptides	混合肽	-	-	-	-	-	-	-	-	-	-	-	-	-	CC(C)CC(C(=O)O)NC(=O)C(C(CC1=CC=CC=C1)N)O	VGGGPCQERPFHOB-RDBSUJKOSA-N	2.6583	1.4105	0.0340748	0.888889	1.00152	up	230450	668270	625512	192144	1.19194e+06	865203	159302	102761	107377	624091
Com_2673_neg	Juglanoside A	-	N	C16H20O7	324.121	323.114	2.54907	[M-H]-	5.543	0.682468	2	C18	Organic oxygen compounds	有机氧化合物	Organooxygen compounds	有机氧化合物	Carbohydrates and carbohydrate conjugates	碳水化合物和碳水化合物结合物	-	-	-	-	-	-	-	-	-	-	-	-	-	C1CC(=O)C2=CC=CC=C2C1OC3C(C(C(C(O3)CO)O)O)O	RRWGQAMZCVWION-RCZWDNKTSA-N	0.424003	-1.23785	0.034573	0.861111	1.65224	down	2.41066e+06	2.15666e+06	1.58882e+06	1.23937e+06	1.56157e+06	3.22022e+06	5.04049e+06	5.22345e+06	3.28179e+06	1.0856e+07
Com_1075_pos	N1-methyladenosine	1-甲基腺苷	P	C11H15N5O4	281.112	282.12	0.727442	[M+H]+	2.026	0.869632	1	C18	Nucleosides, nucleotides, and analogues	核苷、核苷酸和类似物	Purine nucleosides	嘌呤核苷	-	-	"15763-06-1"	HMDB0003331	Nucleosides, nucleotides, and analogues	Purine nucleosides	-	-	C02494	-	-	-	-	-	27476	CN1C=NC2=C(N=CN2[C@@H]2O[C@H](CO)[C@@H](O)[C@H]2O)C1=N	GFYLSDSUCHVORB-IOSLPCCCSA-N	0.498145	-1.00536	0.0347209	0.777778	1.54367	down	3.67306e+06	3.85353e+06	2.97675e+06	3.02084e+06	3.3133e+06	3.06021e+06	6.28442e+06	7.57921e+06	1.09513e+07	8.6063e+06
Com_3971_pos	Fingolimod	芬戈莫德	P	C19H33NO2	307.251	308.259	0.859241	[M+H]+	6.468	0.552483	2	C18	Organic nitrogen compounds	有机氮化合物	Organonitrogen compounds	有机氮化合物	Amines	胺类	"162359-55-9"	HMDB0252262	Organic nitrogen compounds	Organonitrogen compounds	Amines	-	-	-	-	-	-	-	-	CCCCCCCCC1=CC=C(C=C1)CCC(CO)(CO)N	KKGQTZUTZRNORY-UHFFFAOYSA-N	2.33565	1.22382	0.0350513	0.833333	1.62759	up	1.69842e+06	1.23021e+06	1.27249e+06	1.3335e+06	2.97642e+06	2.927e+06	1.4518e+06	1.55267e+06	682894	796469
Com_2223_pos	cyclo-L-Prolylglycine	环-L-脯氨酰甘氨酸	P	C7H10N2O2	154.074	155.082	2.06331	[M+H]+	1.474	0.556679	2	C18	Organic acids and derivatives	有机酸及其衍生物	Carboxylic acids and derivatives	羧酸及其衍生物	Amino acids, peptides, and analogues	氨基酸、肽和类似物	-	-	-	-	-	-	-	-	-	-	-	-	-	C1CC2C(=O)NCC(=O)N2C1	OWOHLURDBZHNGG-YFKPBYRVSA-N	1.53518	0.618409	0.0352208	0.833333	1.28028	up	7.11098e+06	6.75497e+06	6.94528e+06	8.01526e+06	1.39538e+07	1.31959e+07	5.06637e+06	5.84646e+06	5.623e+06	5.4185e+06
Com_389_pos	2-hydroxyoctanoic acid	2-羟基辛酸	P	C8H16O3	160.11	183.1	5.39496	[M+Na]+	5.736	0.754613	1	C18	Lipids and lipid-like molecules	脂质和类脂分子	Fatty Acyls	脂肪酰类	Fatty acids and conjugates	脂肪酸和结合物	"617-73-2"	HMDB0000711	Lipids and lipid-like molecules	Fatty Acyls	Fatty acids and conjugates	-	-	-	LMFA01050020	Fatty Acyls [FA]	Fatty Acids and Conjugates [FA01]	Hydroxy fatty acids [FA0105]	94180	CCCCCCC(O)C(O)=O	JKRDADVRIYVCCY-UHFFFAOYSA-N	1.8648	0.899021	0.0353976	1	1.27845	up	2.77982e+07	3.38877e+07	3.26928e+07	3.26926e+07	2.99294e+07	3.50478e+07	8.32893e+06	5.09822e+06	1.79071e+07	2.16237e+07
Com_6529_pos	PC(16:1(9Z)/20:4(7E,9E,11Z,13E)-3OH(5S,6R,15S))	磷脂酰胆碱(16:1(9Z)/20:4(7E,9E,11Z,13E)-3OH(5S,6R,15S))	P	C44H78NO11P	827.531	828.539	0.786065	[M+H]+	10.915	0.660906	2	C18	-	-	-	-	-	-	"-"	HMDB0286039	-	-	-	-	-	-	-	-	-	-	-	[H][C@@](COC(=O)CCCCCCC\C=C/CCCCCC)(COP([O-])(=O)OCC[N+](C)(C)C)OC(=O)CCC[C@H](O)[C@@H](O)\C=C\C=C\C=C/C=C/[C@@H](O)CCCCC	WUMUQDLPNDWZOG-XEQXHPGISA-N	0.471459	-1.08479	0.0363985	0.833333	1.64577	down	3.95055e+07	4.11089e+07	4.67926e+07	4.5043e+07	8.94082e+06	1.09753e+07	4.23317e+07	3.76668e+07	7.28466e+07	7.20386e+07
Com_1763_neg	GEIR-3	-	N	C10H14O6	230.079	229.072	1.08591	[M-H]-	5.248	0.685986	2	C18	Lipids and lipid-like molecules	脂质和类脂分子	Prenol lipids	异戊烯醇脂	Monoterpenoids	单萜类	-	-	-	-	-	-	-	-	-	-	-	-	-	CC1C(C(C2C1(COC=C2C(=O)O)O)O)O	ZCPRKXVRISCLMR-HZHVFOLNSA-N	0.570178	-0.810515	0.0365686	0.888889	1.80277	down	1.51721e+07	1.9167e+07	1.73516e+07	1.78497e+07	4.06765e+07	1.76032e+07	2.91626e+07	2.67416e+07	5.73832e+07	5.7557e+07
Com_1601_pos	Gingerenone A	姜烯酮 A	P	C21H24O5	356.162	379.152	1.38037	[M+Na]+	6.098	0.581063	1	C18	Phenylpropanoids and polyketides	苯丙素类和聚酮类	Diarylheptanoids	二芳基庚烷类	Linear diarylheptanoids	线性二芳基庚烷	"128700-97-0"	HMDB0035403	Phenylpropanoids and polyketides	Diarylheptanoids	Linear diarylheptanoids	-	C10460	-	-	-	-	-	5281775	COC1=CC(CCC(=O)\C=C\CCC2=CC(OC)=C(O)C=C2)=CC=C1O	FWDXZNKYDTXGOT-GQCTYLIASA-N	0.505724	-0.983577	0.0366332	0.861111	1.38557	down	3.9891e+06	5.3217e+06	4.61282e+06	4.55244e+06	3.47162e+06	4.20415e+06	1.08549e+07	1.60401e+07	6.82005e+06	8.94124e+06
Com_5093_pos	Chlamydocin	-	P	C28H38N4O6	526.279	527.287	0.371845	[M+H]+	7.986	-	3	C18	Organic acids and derivatives	有机酸及其衍生物	Carboxylic acids and derivatives	羧酸及其衍生物	Amino acids, peptides, and analogues	氨基酸、肽和类似物	-	-	-	-	-	-	-	-	-	-	-	-	-	CC1(C(=O)NC(C(=O)N2CCCC2C(=O)NC(C(=O)N1)CCCCCC(=O)C3CO3)CC4=CC=CC=C4)C	SGYJGGKDGBXCNY-QXUYBEEESA-N	0.385791	-1.37411	0.0369779	0.833333	1.16188	down	714288	897588	1.14875e+06	1.31039e+06	1.06987e+06	1.10346e+06	1.86884e+06	2.35872e+06	1.99658e+06	712492
Com_3303_neg	Cosmosporaside B	-	N	C23H40O9	460.267	459.26	0.718389	[M-H]-	6.108	0.627385	2	C18	Lipids and lipid-like molecules	脂质和类脂分子	Prenol lipids	异戊烯醇脂	Sesquiterpenoids	倍半萜类	-	-	-	-	-	-	-	-	-	-	-	-	-	CC(CCC=C(C)C)C(=O)CC(C(=CCOC(C(CO)O)C(C(CO)O)O)C)OC(=O)C	SNXUZSSJIJDDDP-CQOVOOQLSA-N	0.645245	-0.632081	0.0370687	0.777778	2.02487	down	3.97722e+06	4.24148e+06	4.22669e+06	4.01025e+06	2.92276e+06	2.95024e+06	8.20019e+06	7.6064e+06	5.71607e+06	5.75956e+06
Com_3553_neg	Daidzein diglucuronide	大豆黄酮二葡萄糖醛酸	N	C27H26O16	606.122	605.114	0.751765	[M-H]-	5.598	-	3	C18	Phenylpropanoids and polyketides	苯丙素类和聚酮类	Stilbenes	芪类	Stilbene glycosides	二苯乙烯苷	"-"	HMDB0240496	Phenylpropanoids and polyketides	Stilbenes	Stilbene glycosides	-	-	-	-	-	-	-	101098147	[H][C@@]1(OC2=CC=C(C=C2)C2=COC3=C(C=CC(O[C@]4([H])O[C@]([H])(C(O)=O)[C@@]([H])(O)[C@]([H])(O)[C@@]4([H])O)=C3)C2=O)O[C@]([H])(C(O)=O)[C@@]([H])(O)[C@]([H])(O)[C@@]1([H])O	NSJKNMPSMHSBQD-MWBUVXCNSA-N	1.65317	0.725234	0.0371328	0.888889	2.26659	up	5.40361e+06	5.52333e+06	7.68977e+06	7.68776e+06	1.24897e+07	1.14335e+07	3.17544e+06	3.06393e+06	4.97458e+06	4.52064e+06
Com_5063_pos	1-heptadecanoyl-sn-glycero-3-phosphocholine	-	P	C25H52NO7P	509.348	510.356	0.439045	[M+H]+	10.082	0.924891	2	C18	Lipids and lipid-like molecules	脂质和类脂分子	Glycerophospholipids	甘油磷脂	Glycerophosphocholines	甘油磷酸胆碱	-	-	-	-	-	-	-	-	LMGP01050024	Glycerophospholipids [GP]	Glycerophosphocholines [GP01]	Monoacylglycerophosphocholines [GP0105]	-	CCCCCCCCCCCCCCCCC(=O)OCC(COP(=O)([O-])OCC[N+](C)(C)C)O	SRRQPVVYXBTRQK-XMMPIXPASA-N	0.611413	-0.709781	0.0374591	0.916667	1.91639	down	1.85703e+07	1.80291e+07	2.24653e+07	2.6302e+07	6.81297e+06	2.14054e+07	3.92395e+07	3.50149e+07	2.60314e+07	2.40978e+07
Com_3134_pos	Isorupestonic acid	-	P	C14H18O3	234.126	235.133	1.31135	[M+H]+	5.735	0.861727	2	C18	Organic oxygen compounds	有机氧化合物	Organooxygen compounds	有机氧化合物	Carbonyl compounds	羰基化合物	-	-	-	-	-	-	-	-	-	-	-	-	-	CC1CCC(CC2=CC(=O)CC12)C(=C)C(=O)O	DQHZYBAJZKMYQB-IYYTYJHQSA-N	0.625961	-0.675856	0.0374989	0.861111	1.13697	down	5.48267e+07	6.40769e+07	5.57038e+07	5.15388e+07	5.61739e+07	5.42944e+07	1.2896e+08	1.22691e+08	8.23324e+07	9.17404e+07
Com_4588_pos	10,13-Dimethyl-11-docosyne-10,13-diol	-	P	C24H46O2	366.35	367.357	0.777945	[M+H]+	11.328	0.615889	2	C18	Organic oxygen compounds	有机氧化合物	Organooxygen compounds	有机氧化合物	Carbonyl compounds	羰基化合物	-	-	-	-	-	-	C15398	-	-	-	-	-	-	CCCCCCCCCC(C)(C#CC(C)(CCCCCCCCC)O)O	SVJREAUWQPERAY-UHFFFAOYSA-N	0.546105	-0.87275	0.0380596	0.861111	1.03529	down	385636	633403	987474	735177	371458	444724	1.63121e+06	1.61308e+06	496145	1.04227e+06
Com_3170_pos	9-Angeloylretronecine	9-当归酰红花碱	P	C13H19NO3	237.136	238.144	1.31294	[M+H]+	5.333	0.632198	2	C18	Alkaloids and derivatives	生物碱及其衍生物	-	-	-	-	-	-	-	-	-	-	-	-	-	-	-	-	-	CC=C(C)C(=O)OCC1=CCN2C1C(CC2)O	VYUQPLFRNDQDHW-BTRLNGJCSA-N	0.388348	-1.36458	0.0383362	0.777778	1.33007	down	5.52e+06	6.21701e+06	4.17198e+06	4.36555e+06	2.27845e+06	2.61236e+06	1.85029e+07	1.73881e+07	9.44251e+06	1.17965e+07
Com_3328_neg	1-heptadecanoyl-glycero-3-phosphoethanolamine	-	N	C22H46NO7P	467.301	466.294	0.492261	[M-H]-	9.852	0.802485	2	C18	Lipids and lipid-like molecules	脂质和类脂分子	Glycerophospholipids	甘油磷脂	Glycerophosphoethanolamines	甘油磷酸乙醇胺类	-	-	-	-	-	-	-	-	LMGP02050030	Glycerophospholipids [GP]	Glycerophosphoethanolamines [GP02]	Monoacylglycerophosphoethanolamines [GP0205]	-	CCCCCCCCCCCCCCCCC(=O)OCC(COP(=O)(O)OCCN)O	RVNBVQKDPQVSOY-OAQYLSRUSA-N	0.647555	-0.626925	0.0386805	0.833333	1.41968	down	2.64223e+06	1.66836e+06	3.1694e+06	2.98061e+06	1.33899e+06	1.44164e+06	4.01321e+06	4.43173e+06	2.15978e+06	2.63733e+06
Com_4117_pos	L-gamma-Glutamyl-S-allylthio-L-cysteine	L-gamma-谷氨酰-S-烯丙硫基-L-半胱氨酸	P	C11H18N2O5S2	322.066	323.074	2.37783	[M+H]+	4.802	-	3	C18	Organic acids and derivatives	有机酸及其衍生物	Carboxylic acids and derivatives	羧酸及其衍生物	Amino acids, peptides, and analogues	氨基酸、肽和类似物	"-"	HMDB0038515	Organic acids and derivatives	Carboxylic acids and derivatives	Amino acids, peptides, and analogues	-	-	-	-	-	-	-	131752387	NC(CCC(=O)NC(CSSCC=C)C(O)=O)C(O)=O	VTEHWEWRSAXLHY-UHFFFAOYSA-N	0.609489	-0.714328	0.0393487	0.833333	1.49377	down	1.623e+06	3.76284e+06	2.80647e+06	3.12401e+06	2.08956e+06	5.52779e+06	3.63196e+06	4.4409e+06	4.35754e+06	4.6441e+06
Com_1519_neg	3-Hydroxy-2-methylpyridine-4,5-dicarboxylate	3-羟基-2-甲基吡啶-4,5-二羧酸酯	N	C8H7NO5	197.032	196.025	0.836468	[M-H]-	5.219	0.858065	2	C18	Organoheterocyclic compounds	有机杂环化合物	Pyridines and derivatives	吡啶及其衍生物	Pyridinecarboxylic acids and derivatives	吡啶羧酸及其衍生物	-	HMDB0006955	Organoheterocyclic compounds	Pyridines and derivatives	Pyridinecarboxylic acids and derivatives	3-Hydroxy-2-methylpyridine-4,5-dicarboxylate	C04604	map01120;map00750	-	-	-	-	-	CC1=NC=C(C(=C1O)C(=O)O)C(=O)O	LVJJEIJOKPHQOU-UHFFFAOYSA-N	0.14455	-2.79036	0.039492	0.861111	2.07901	down	2.21408e+06	1.99565e+06	1.88783e+06	2.01973e+06	4.36094e+06	7.99098e+06	3.58548e+07	3.57716e+07	3.18877e+07	3.34508e+07
Com_2139_neg	Citrinin hydrate	-	N	C13H16O6	268.095	267.088	0.65024	[M-H]-	5.51	0.509877	2	C18	Benzenoids	苯类化合物	Benzene and substituted derivatives	苯及其取代衍生物	Benzoic acids and derivatives	苯甲酸及其衍生物	-	-	-	-	-	-	-	-	-	-	-	-	-	CC1C(OC(C2=C(C(=C(C(=C12)C)O)C(=O)O)O)O)C	MBTAFMZUDOUGPS-CGKQSRJASA-N	0.632733	-0.660332	0.0400564	0.861111	1.40366	down	5.73127e+06	5.02083e+06	5.05317e+06	5.47274e+06	6.6467e+06	6.54134e+06	1.06267e+07	1.01886e+07	7.47113e+06	1.44932e+07
Com_2897_neg	Platyphylline N-oxide	-	N	C18H27NO6	353.184	352.177	0.956725	[M-H]-	5.815	0.838142	2	C18	Organoheterocyclic compounds	有机杂环化合物	Pyrrolizidines	吡咯里西啶类	-	-	-	-	-	-	-	-	-	-	-	-	-	-	-	CC=C1CC(C(C(=O)OCC2CC[N+]3(C2C(CC3)OC1=O)[O-])(C)O)C	IZXSCPRWPYQTJH-WADMHCNUSA-N	0.300808	-1.73309	0.0406327	1	1.39071	down	4.38744e+06	4.64077e+06	2.87682e+06	3.67924e+06	4.10778e+06	3.80612e+06	2.73421e+07	2.72864e+07	6.71818e+06	7.24939e+06
Com_4874_pos	Garcinielliptone FA	-	P	C29H42O2	422.318	423.326	0.127286	[M+H]+	11.011	0.643405	2	C18	Organic oxygen compounds	有机氧化合物	Organooxygen compounds	有机氧化合物	Carbonyl compounds	羰基化合物	-	-	-	-	-	-	-	-	-	-	-	-	-	CC(=CCC(CCC(=C)C)C(C(=C)C)C(C)(CC=C(C)C)C(=O)C1=CC(=CC=C1)O)C	MTCPKFHUPWTJSP-HWUUJZMBSA-N	0.579311	-0.787589	0.0406551	0.916667	1.24278	down	1.53753e+06	1.56723e+06	2.49267e+06	2.75645e+06	934651	577334	3.53985e+06	3.29318e+06	2.50864e+06	1.97004e+06
Com_5068_pos	Cathafuran A	-	P	C34H42O4	514.308	515.315	1.55784	[M+H]+	9.619	-	3	C18	Phenylpropanoids and polyketides	苯丙素类和聚酮类	2-arylbenzofuran flavonoids	2-芳基苯并呋喃类黄酮	-	-	-	-	-	-	-	-	-	-	-	-	-	-	-	CC(=CCCC(=CCC1=C(C(=C(C=C1O)O)CC=C(C)CCC=C(C)C)C2=CC3=C(O2)C=C(C=C3)O)C)C	OVUSTWLJYDNBQM-GUJRAXHGSA-N	0.336751	-1.57024	0.0411236	0.972222	1.69756	down	1.71618e+06	1.63334e+06	1.67967e+06	2.39838e+06	103603	1.59936e+06	5.44993e+06	8.14723e+06	2.53198e+06	2.25693e+06
Com_3345_neg	LysoPE(18:3(6Z,9Z,12Z)/0:0)	溶血磷脂酰乙醇胺(18:3(6Z,9Z,12Z)/0:0)	N	C23H42NO7P	475.27	474.263	0.259949	[M-H]-	8.597	0.68073	2	C18	Lipids and lipid-like molecules	脂质和类脂分子	Glycerophospholipids	甘油磷脂	Glycerophosphoethanolamines	甘油磷酸乙醇胺类	"-"	HMDB0011508	Lipids and lipid-like molecules	Glycerophospholipids	Glycerophosphoethanolamines	-	-	-	LMGP02050017	Glycerophospholipids [GP]	Glycerophosphoethanolamines [GP02]	Monoacylglycerophosphoethanolamines [GP0205]	52925136	[H][C@@](O)(COC(=O)CCCC\C=C/C\C=C/C\C=C/CCCCC)COP(O)(=O)OCCN	QULMFYLWLOKODU-CSLWLMPESA-N	0.646844	-0.62851	0.043195	0.833333	1.48981	down	1.47017e+08	1.16899e+08	3.05317e+08	1.29033e+08	8.411e+07	7.83121e+07	2.09538e+08	2.25341e+08	2.09591e+08	1.68036e+08
Com_2925_neg	19-hydroxy-2,3-dinor-6-oxo-PGF1alpha	-	N	C18H30O7	358.199	357.192	1.73559	[M-H]-	5.826	0.664287	2	C18	Lipids and lipid-like molecules	脂质和类脂分子	Fatty Acyls	脂肪酰类	Eicosanoids	类二十烷酸	-	-	-	-	-	-	-	-	-	-	-	-	-	CC(CCCC(C=CC1C(CC(C1CC(=O)CCC(=O)O)O)O)O)O	CCDLUYBTWPYEFY-VKOLDSHFSA-N	0.582298	-0.780171	0.0436656	0.777778	2.03151	down	2.28326e+07	2.38432e+07	2.25968e+07	2.18818e+07	1.97819e+07	3.20628e+07	5.16236e+07	5.15456e+07	4.01917e+07	5.80642e+07
Com_4342_pos	stellata-2,6,19-triene	-	P	C25H40	340.313	341.32	0.513094	[M+H]+	11.433	0.803578	2	C18	Hydrocarbons	碳氢化合物	Unsaturated hydrocarbons	不饱和烃	Branched unsaturated hydrocarbons	支链不饱和烃	-	-	-	-	-	-	C21703	-	-	-	-	-	-	CC1=CCCC(=CCC2(CCC3C(CCC3(C2CC1)C)C(=C)C)C)C	JFQLHYSXZPELNV-LNYIGJDBSA-N	0.406404	-1.29901	0.0437878	0.944444	1.78584	down	1.88656e+06	2.63595e+06	1.64523e+06	1.87985e+06	237499	236750	4.5609e+06	5.0376e+06	1.98308e+06	1.96635e+06
Com_3884_pos	alpha-Cephalin	-	P	C9H18NO8P	299.077	300.085	1.55603	[M+H]+	4.79	-	3	C18	Lipids and lipid-like molecules	脂质和类脂分子	Glycerophospholipids	甘油磷脂	Glycerophosphoethanolamines	甘油磷酸乙醇胺类	"-"	HMDB0302282	Lipids and lipid-like molecules	Glycerophospholipids	Glycerophosphoethanolamines	-	-	-	-	-	-	-	-	CC(=O)OCC(COP(O)(=O)OCCN)OC(C)=O	CFWRDBDJAOHXSH-UHFFFAOYSA-N	0.561417	-0.832855	0.0447153	0.805556	1.33007	down	2.4814e+06	3.63101e+06	4.01676e+06	4.22192e+06	1.44122e+06	1.36111e+06	2.39084e+06	3.56881e+06	6.03002e+06	6.4551e+06
Com_4301_pos	Sauvagnine	-	P	C18H11NO6	337.059	338.066	0.826515	[M+H]+	4.72	-	3	C18	Organoheterocyclic compounds	有机杂环化合物	Isoquinolines and derivatives	异喹啉及其衍生物	-	-	-	-	-	-	-	-	-	-	-	-	-	-	-	C1OC2=C(O1)C(=C(C=C2)C(=O)C3=NC=CC4=CC5=C(C=C43)OCO5)O	RJZGNCBQQXPVEG-UHFFFAOYSA-N	0.536712	-0.897779	0.0448646	0.888889	1.58129	down	6.80277e+06	1.00296e+07	4.31342e+06	2.57258e+06	1.16296e+06	4.50237e+06	1.11389e+07	9.92154e+06	8.18273e+06	7.94779e+06
Com_2565_neg	Dhurrin	蜀黍苷	N	C14H17NO7	311.101	310.094	1.3491	[M-H]-	5.166	0.791038	2	C18	Organic oxygen compounds	有机氧化合物	Organooxygen compounds	有机氧化合物	Carbohydrates and carbohydrate conjugates	碳水化合物和碳水化合物结合物	"499-20-7"	HMDB0060471	Organic oxygen compounds	Organooxygen compounds	Carbohydrates and carbohydrate conjugates	Dhurrin; (S)-4-Hydroxymandelonitrile beta-D-glucoside	C05143	map00460;map01110	-	-	-	-	-	C1=CC(=CC=C1C(C#N)OC2C(C(C(C(O2)CO)O)O)O)O	NVLTYOJHPBMILU-YOVYLDAJSA-N	0.622353	-0.684195	0.0449035	0.861111	1.39987	down	1.34584e+06	1.1702e+06	1.16482e+06	1.16615e+06	1.57477e+06	1.62539e+06	2.68517e+06	3.29374e+06	1.98013e+06	2.3811e+06
Com_6597_pos	PC(18:0/TXB2)	磷脂酰胆碱(18:0/TXB2)	P	C46H86NO12P	875.589	876.596	0.622124	[M+H]+	11.41	0.631795	2	C18	-	-	-	-	-	-	"-"	HMDB0286245	-	-	-	-	-	-	-	-	-	-	-	CCCCCCCCCCCCCCCCCC(=O)OC[C@H](COP([O-])(=O)OCC[N+](C)(C)C)OC(=O)CCC\C=C/C[C@H]1[C@@H](O)CC(O)O[C@@H]1\C=C\[C@@H](O)CCCCC	SMBUTZPQXYFACO-ZTYLUMCNSA-N	0.593314	-0.753133	0.0455606	0.833333	1.15593	down	4.34802e+06	7.56601e+06	9.21072e+06	1.02484e+07	4.65968e+06	4.93451e+06	1.69938e+07	1.56663e+07	1.08323e+07	1.20813e+07
Com_2304_neg	Dihydrobenzoic acid pentose	-	N	C12H14O8	286.069	285.062	1.72074	[M-H]-	4.974	-	3	C18	Benzenoids	苯类化合物	Benzene and substituted derivatives	苯及其取代衍生物	Benzoic acids and derivatives	苯甲酸及其衍生物	-	-	-	-	-	-	-	-	-	-	-	-	-	O=C(OC1OCC(O)C(O)C1O)C2=CC=C(O)C(O)=C2	VWQASRWQZBVNEI-UHFFFAOYSA-N	0.471448	-1.08483	0.0455729	0.777778	2.01251	down	2.19035e+06	1.98402e+06	1.50664e+06	1.64711e+06	1.97887e+06	2.16034e+06	2.72423e+06	5.17952e+06	6.37934e+06	6.28832e+06
Com_605_neg	Costunolide	木香烃内酯	N	C15H20O2	232.146	277.145	0.679463	[M+HCOOH-H]-	8.358	0.527965	1	C18	Lipids and lipid-like molecules	脂质和类脂分子	Prenol lipids	异戊烯醇脂	Terpene lactones	萜内酯	"553-21-9"	HMDB0036688	Lipids and lipid-like molecules	Prenol lipids	Terpene lactones	Costunolide; (+)-Costunolide	C09382	map00909;map01110	-	-	-	-	5367559	C\C1=C\CC\C(C)=C/C2OC(=O)C(=C)C2CC1	HRYLQFBHBWLLLL-GYIATTAWSA-N	3.31492	1.72898	0.046243	0.833333	2.03592	up	7.22635e+06	7.28656e+06	2.70581e+06	2.78452e+06	1.91403e+07	1.892e+07	3.17446e+06	2.11067e+06	2.39402e+06	2.66795e+06
Com_2557_pos	Choline sulfate	-	P	C5H13NO4S	183.057	184.064	1.70862	[M+H]+	1.345	0.671384	2	C18	Organic acids and derivatives	有机酸及其衍生物	Organic sulfuric acids and derivatives	有机硫酸及其衍生物	Sulfuric acid esters	硫酸酯类	-	HMDB0250194	Organic acids and derivatives	Organic sulfuric acids and derivatives	Sulfuric acid esters	Choline sulfate	C00919	map02010	-	-	-	-	-	C[N+](C)(C)CCOS(=O)(=O)[O-]	WXCQAWGXWVRCGP-UHFFFAOYSA-N	1.82209	0.865594	0.0463892	0.833333	1.09415	up	3.49419e+06	4.4007e+06	1.11466e+07	1.17884e+07	6.69052e+06	7.03058e+06	4.52518e+06	3.03804e+06	4.42938e+06	5.70315e+06
Com_4697_pos	Persin	-	P	C23H40O4	380.293	381.3	0.561863	[M+H]+	9.293	0.594292	2	C18	Lipids and lipid-like molecules	脂质和类脂分子	Fatty Acyls	脂肪酰类	Fatty alcohols	脂肪醇	"56164-07-9"	HMDB0041103	Lipids and lipid-like molecules	Fatty Acyls	Fatty alcohols	-	-	-	LMFA05000720	Fatty Acyls [FA]	Fatty alcohols [FA05]	_	5283266	CCCCC\C=C/C\C=C/CCCCCCCC(=O)CC(O)COC(C)=O	IBDVBNUJEGRVQN-NQLNTKRDSA-N	0.662463	-0.594089	0.0464391	0.805556	1.42127	down	8.12676e+07	9.27341e+07	8.73697e+07	8.91361e+07	3.70509e+07	4.11164e+07	1.22106e+08	1.16786e+08	7.66808e+07	8.4994e+07
Com_1557_pos	oleoyl glycine	N-油酰甘氨酸	P	C20H37NO3	339.277	362.267	0.802407	[M+Na]+	7.408	-	3	C18	Organic acids and derivatives	有机酸及其衍生物	Carboxylic acids and derivatives	羧酸及其衍生物	Amino acids, peptides, and analogues	氨基酸、肽和类似物	"2601-90-3"	HMDB0013631	Organic acids and derivatives	Carboxylic acids and derivatives	Amino acids, peptides, and analogues	-	-	-	LMFA08020082	Fatty Acyls [FA]	Fatty amides [FA08]	N-acyl amino acids [FA0805]	6436908	CCCCCCCCC=CCCCCCCCC(=O)NCC(=O)O	HPFXACZRFJDURI-KTKRTIGZSA-N	0.462211	-1.11338	0.0473705	0.833333	1.31046	down	2.83539e+06	4.43002e+06	2.87068e+06	3.13867e+06	4.05817e+06	4.0676e+06	1.32415e+07	1.21304e+07	5.20339e+06	7.91181e+06
Com_4589_pos	H-TYR-TRP-OH	-	P	C20H21N3O4	367.153	368.161	1.01565	[M+H]+	5.378	-	3	C18	Organic acids and derivatives	有机酸及其衍生物	Carboxylic acids and derivatives	羧酸及其衍生物	Amino acids, peptides, and analogues	氨基酸、肽和类似物	-	-	-	-	-	-	-	-	-	-	-	-	-	C1=CC=C2C(=C1)C(=CN2)CC(C(=O)O)NC(=O)C(CC3=CC=C(C=C3)O)N	BMPPMAOOKQJYIP-WMZOPIPTSA-N	1.63614	0.710292	0.0475353	0.888889	1.86837	up	2.9172e+06	3.91086e+06	2.84669e+06	3.75418e+06	2.14752e+06	2.15322e+06	2.06146e+06	1.6237e+06	2.65671e+06	2.74528e+06
Com_3090_neg	Glu-Gly-Trp	谷氨酸一甘氨酸一色氨酸	N	C18H22N4O6	390.154	389.146	2.34311	[M-H]-	5.42	0.689507	2	C18	Organic acids and derivatives	有机酸及其衍生物	Carboxylic acids and derivatives	羧酸及其衍生物	Amino acids, peptides, and analogues	氨基酸、肽和类似物	-	-	-	-	-	-	-	-	-	-	-	-	-	C1=CC=C2C(=C1)C(=CN2)CC(C(=O)O)NC(=O)CNC(=O)C(CCC(=O)O)N	GGJOGFJIPPGNRK-JSGCOSHPSA-N	4.34412	2.11907	0.0478238	0.833333	1.31655	up	2.55287e+07	2.71136e+07	1.35613e+07	8.65457e+06	9.78261e+07	9.99271e+07	1.05302e+07	1.07923e+07	1.07392e+07	1.12746e+07
Com_4307_pos	Terricollene B	-	P	C17H22O7	338.137	339.145	2.62674	[M+H]+	9.581	-	3	C18	Organic oxygen compounds	有机氧化合物	Organooxygen compounds	有机氧化合物	Carbohydrates and carbohydrate conjugates	碳水化合物和碳水化合物结合物	-	-	-	-	-	-	-	-	-	-	-	-	-	C=C=CCOC1=CC=C(C=C1)COC2C(C(C(C(O2)CO)O)O)O	PLHYONMLZLAVMD-UHDSXZAQSA-N	0.455692	-1.13387	0.0490667	1	1.29637	down	1.03672e+06	1.33729e+06	957163	1.18981e+06	182789	125456	1.70371e+06	1.63603e+06	1.36865e+06	1.4225e+06
Com_1274_neg	Ethyl 4-(methylthio)butyrate	4-甲硫基丁酸乙酯	N	C7H14O2S	162.071	161.065	5.06564	[M-H]-	1.439	-	3	C18	Lipids and lipid-like molecules	脂质和类脂分子	Fatty Acyls	脂肪酰类	Fatty acid esters	脂肪酸酯	"22014-48-8"	HMDB0037620	Lipids and lipid-like molecules	Fatty Acyls	Fatty acid esters	-	-	-	LMFA07010867	Fatty Acyls [FA]	Fatty esters [FA07]	Short fatty esters [FA0710]	5463935	CCOC(=O)CCCSC	QNLREUZIHJHXRK-UHFFFAOYSA-N	2.14436	1.10055	0.0492717	0.805556	1.6632	up	2.44507e+06	2.19853e+06	1.51824e+06	1.1396e+06	3.94662e+06	4.5325e+06	2.42876e+06	2.52039e+06	738171	895869
Com_3122_neg	12,20-Dihydroxy-19-acetoxy-14-methylenegeranylnerol	-	N	C23H40O5	396.288	395.28	0.467248	[M-H]-	7.984	0.702491	2	C18	Lipids and lipid-like molecules	脂质和类脂分子	Prenol lipids	异戊烯醇脂	Diterpenoids	二萜类	-	-	-	-	-	-	-	-	-	-	-	-	-	CC(C)C(=C)CC(C(=CCCC(CCCC(=CCO)CO)COC(=O)C)C)O	SSWGQMOHXYFBBU-AZUJWKMPSA-N	0.633123	-0.659441	0.0493246	0.916667	1.52871	down	2.09349e+07	2.38975e+07	2.42857e+07	2.31566e+07	2.55028e+07	4.21151e+07	2.64915e+07	3.3241e+07	2.7217e+07	5.78031e+07
Com_127_neg	2-Aminoadipic acid	2-氨基己二酸 (L-高谷氨酸)	N	C6H11NO4	161.069	160.062	0.892968	[M-H]-	1.443	0.733528	1	C18	Organic acids and derivatives	有机酸及其衍生物	Carboxylic acids and derivatives	羧酸及其衍生物	Amino acids, peptides, and analogues	氨基酸、肽和类似物	"1118-90-7"	HMDB0000510	Organic acids and derivatives	Carboxylic acids and derivatives	Amino acids, peptides, and analogues	L-2-Aminoadipate; L-alpha-Aminoadipate; L-alpha-Aminoadipic acid; L-2-Aminoadipic acid; L-2-Aminohexanedioate	C00956	map00300;map00310;map00311;map01100;map01110;map01130;map01210;map01230	-	-	-	-	92136	N[C@@H](CCCC(O)=O)C(O)=O	OYIFNHCXNCRBQI-BYPYZUCNSA-N	1.5354	0.618616	0.049365	0.777778	1.31476	up	4.48279e+07	4.32974e+07	4.00174e+07	3.53683e+07	6.84725e+07	6.37943e+07	5.36463e+07	4.6439e+07	2.71234e+07	2.73055e+07
Com_1809_pos	Pheophorbide A	菲叶绿酸A	P	C35H36N4O5	592.269	593.276	0.850966	[M+H]+	10.6	0.988812	1	C18	Organoheterocyclic compounds	有机杂环化合物	Tetrapyrroles and derivatives	四吡咯及其衍生物	Chlorins	二氢卟酚类	"15664-29-6"	HMDB0256449	-	-	-	Pheophorbide a	C18021	map00860;map01110	-	-	-	-	-	CCC1=C(C2=NC1=CC3=C(C4=C(C(C(=C5C(C(C(=CC6=NC(=C2)C(=C6C)C=C)N5)C)CCC(=O)O)C4=N3)C(=O)OC)O)C)C	NSFSLUUZQIAOOX-QEWKCGBTSA-N	0.571709	-0.806648	0.0496099	0.888889	1.21584	down	2.81567e+09	2.70703e+09	3.08459e+09	3.22372e+09	8.45029e+08	9.7441e+08	3.34773e+09	3.06923e+09	3.03096e+09	3.28101e+09
Com_3775_pos	Micrandrol D	-	P	C18H24O3	288.173	289.18	0.34982	[M+H]+	5.865	0.849248	2	C18	Organoheterocyclic compounds	有机杂环化合物	Naphthopyrans	萘并吡喃类	-	-	-	-	-	-	-	-	-	-	-	-	-	-	-	CC1=CC2=C(C=C1O)C34CCC(C(C3CC2)(C)C)(OC4)O	BSQFXUQGLXURQM-NJAFHUGGSA-N	0.63148	-0.66319	0.0496845	0.777778	1.27327	down	4.25205e+07	5.80251e+07	5.59773e+07	5.46008e+07	5.91772e+07	6.59158e+07	8.96915e+07	1.37484e+08	9.69032e+07	1.02719e+08
[truncated: 2 more columns]

## Sheet: cebip_48h.vs.WT_48h_all_diff.an
Compound_ID	Name	ChineseName	IonMode	Formula	MolecularWeight	m/z	MassError	Adduct	RT (min)	Score	Level	Column	ClassI	ClassI (Chinese)	ClassII	ClassII (Chinese)	ClassIII	ClassIII (Chinese)	CAS	HMDB_ID	SuperClass(HMDB)	Class(HMDB)	SubClass(HMDB)	Other_name(Kegg_name)	KEGG_ID	KEGG_MapID	Lipidmaps_ID	CATEGORY(Lipidmaps)	MAIN_CLASS(Lipidmaps)	SUB_CLASS(Lipidmaps)	PubChemID	SMILES	InChIKey	FC	log2FC	Pvalue	ROC	VIP	Up.Down	all_cebip_48h_1	all_cebip_48h_2	all_cebip_48h_3	all_cebip_48h_4	all_cebip_48h_5	all_cebip_48h_6	all_WT_48h_1	all_WT_48h_2	all_WT_48h_3	all_WT_48h_4
Com_3396_neg	Hemiasterlin B	-	N	C28H42N4O4	498.321	497.313	1.30393	[M-H]-	6.828	0.714941	2	C18	Organic acids and derivatives	有机酸及其衍生物	Carboxylic acids and derivatives	羧酸及其衍生物	Amino acids, peptides, and analogues	氨基酸、肽和类似物	-	-	-	-	-	-	-	-	-	-	-	-	-	CC(C)C(C=C(C)C(=O)O)N(C)C(=O)C(C(C)C)NC(=O)C(C(C)(C)C1=CNC2=CC=CC=C21)NC	STWMUTMEDIGCPZ-PUMSQASDSA-N	0.662615	-0.593758	3.01421e-07	1	1.95788	down	5.12352e+07	4.61844e+07	5.42842e+07	5.19288e+07	5.29673e+07	5.4944e+07	7.58711e+07	7.87074e+07	8.53081e+07	7.45488e+07
Com_2512_neg	Ser Ile Ser	丝氨酸-异亮氨酸-丝氨酸	N	C12H23N3O6	305.159	304.152	1.1929	[M-H]-	5.176	0.585904	2	C18	Organic acids and derivatives	有机酸及其衍生物	Carboxylic acids and derivatives	羧酸及其衍生物	Amino acids, peptides, and analogues	氨基酸、肽和类似物	-	-	-	-	-	-	-	-	-	-	-	-	-	CCC(C)C(C(=O)NC(CO)C(=O)O)NC(=O)C(CO)N	UIPXCLNLUUAMJU-JBDRJPRFSA-N	2.01424	1.01023	3.31329e-07	1	1.95473	up	6.82507e+06	6.80391e+06	5.87155e+06	5.34143e+06	6.37642e+06	5.92169e+06	2.6678e+06	2.9723e+06	3.0714e+06	2.95047e+06
Com_1761_neg	Visnagin	甲氧呋豆素	N	C13H10O4	230.058	229.051	0.382941	[M-H]-	5.384	0.841124	2	C18	Organoheterocyclic compounds	有机杂环化合物	Benzopyrans	苯并吡喃类	1-benzopyrans	1-苯并吡喃	"82-57-5"	HMDB0259840	Organoheterocyclic compounds	Benzopyrans	1-benzopyrans	-	C09049	map01060	LMPK13110003	Polyketides [PK]	Aromatic polyketides [PK13]	Benzopyranoids [PK1311]	-	CC1=CC(=O)C2=C(O1)C=C3C(=C2OC)C=CO3	NZVQLVGOZRELTG-UHFFFAOYSA-N	0.50168	-0.99516	5.00137e-07	1	2.43593	down	4.04153e+07	3.8877e+07	4.74059e+07	4.9686e+07	3.84269e+07	3.94375e+07	7.74222e+07	7.46258e+07	9.22901e+07	9.06223e+07
Com_3199_neg	LysoPA(17:0cycw7/0:0)	溶血甘油磷酸甘油酯(17:0cycw7/0:0)	N	C20H39O7P	422.243	421.237	1.57842	[M-H]-	9.138	0.531438	2	C18	-	-	-	-	-	-	"-"	-	-	-	-	-	-	-	-	-	-	-	-	CCCCCCC1CC1CCCCCCCC(=O)OCC(O)COP(O)(O)=O	FTZFIKAVBHILEN-UHFFFAOYSA-N	1.84931	0.886991	1.08185e-06	1	2.55723	up	1.93381e+07	1.88919e+07	2.08672e+07	2.04536e+07	1.5784e+07	2.07787e+07	9.61854e+06	9.42122e+06	1.06968e+07	1.10063e+07
Com_976_neg	Crustecdysone	20-羟基蜕皮甾酮	N	C27H44O7	480.309	479.302	1.10273	[M-H]-	6.831	0.565123	1	C18	Lipids and lipid-like molecules	脂质和类脂分子	Steroids and steroid derivatives	类固醇和类固醇衍生物	Bile acids, alcohols and derivatives	胆汁酸、醇及其衍生物	"5289-74-7"	HMDB0030180	Lipids and lipid-like molecules	Steroids and steroid derivatives	Bile acids, alcohols and derivatives	-	C02633	map00981	LMST01010209	Sterol Lipids [ST]	Sterols [ST01]	Cholesterol and derivatives [ST0101]	5459840	[H][C@@]1(CC[C@@]2(O)C3=CC(=O)[C@]4([H])C[C@@H](O)[C@@H](O)C[C@]4(C)[C@@]3([H])CC[C@]12C)[C@@](C)(O)[C@H](O)CCC(C)(C)O	NKDFYOWSKOHCCO-YPVLXUMRSA-N	0.666401	-0.585538	1.69773e-06	1	2.08321	down	1.40926e+07	1.27789e+07	1.39265e+07	1.40719e+07	1.40051e+07	1.50194e+07	2.0446e+07	2.14696e+07	2.28261e+07	1.84249e+07
Com_3469_neg	Actodigin	乳酸菌素	N	C29H44O9	536.299	535.292	1.43745	[M-H]-	6.216	-	3	C18	Lipids and lipid-like molecules	脂质和类脂分子	Steroids and steroid derivatives	类固醇和类固醇衍生物	Steroidal glycosides	甾体糖苷	"-"	HMDB0247988	Lipids and lipid-like molecules	Steroids and steroid derivatives	Steroidal glycosides	-	-	-	-	-	-	-	37595	CC12CCC3C(CCC4CC(CCC34C)OC3OC(CO)C(O)C(O)C3O)C1(O)CCC2C1=CCOC1=O	ACLJAFRNPZVVIW-UHFFFAOYSA-N	0.555364	-0.848495	2.32769e-06	1	2.20165	down	7.78014e+06	7.30477e+06	1.00118e+07	8.53382e+06	9.13507e+06	8.51007e+06	1.58758e+07	1.60312e+07	1.36913e+07	1.40694e+07
Com_278_neg	4-Methyldaphnetin	4-甲基瑞香素	N	C10H8O4	192.042	191.035	0.272953	[M-H]-	5.396	0.822415	1	C18	Phenylpropanoids and polyketides	苯丙素类和聚酮类	Coumarins and derivatives	香豆素及其衍生物	Hydroxycoumarins	羟基香豆素	"2107-77-9"	-	-	-	-	-	-	-	-	-	-	-	-	CC1=CC(=O)OC2=C1C=CC(=C2O)O	NWQBYMPNIJXFNQ-UHFFFAOYSA-N	0.577568	-0.791937	4.6067e-06	1	2.3696	down	1.6939e+07	1.68284e+07	1.96381e+07	2.09378e+07	1.65287e+07	1.61237e+07	2.67556e+07	2.71498e+07	3.43892e+07	3.37068e+07
Com_4593_pos	Roccellaric acid	-	P	C19H34O4	326.246	368.28	0.6298	[M+H+CH3CN]+	8.792	0.653885	2	C18	Organoheterocyclic compounds	有机杂环化合物	Lactones	内酯类	Gamma butyrolactones	γ-丁内酯	-	-	-	-	-	-	-	-	-	-	-	-	-	O=C(O)C1C(C(=O)OC1CCCCCCCCCCCCC)C	WLGALFYTFVOQPY-BBWFWOEESA-N	0.598951	-0.739489	6.63318e-06	1	2.00236	down	1.50502e+07	1.18417e+07	1.4264e+07	1.49902e+07	1.57923e+07	1.57492e+07	2.36477e+07	2.20544e+07	2.56873e+07	2.40342e+07
Com_3432_neg	Daechuine S7	-	N	C28H42N4O5	514.316	513.307	1.65134	[M-H]-	6.513	-	3	C18	Organic acids and derivatives	有机酸及其衍生物	Carboxylic acids and derivatives	羧酸及其衍生物	Amino acids, peptides, and analogues	氨基酸、肽和类似物	-	-	-	-	-	-	-	-	-	-	-	-	-	CCC(C)C1C(=O)NC=CC2=C(C=CC(=C2)OC3CCN(C3C(=O)N1)C(=O)C(C(C)CC)N(C)C)OC	XCEJQXSRAOHPDM-YMJQIXNPSA-N	0.65912	-0.601387	6.73322e-06	1	1.56691	down	4.74186e+06	5.23794e+06	5.15387e+06	4.62478e+06	5.64838e+06	5.4565e+06	7.97464e+06	7.71108e+06	7.52262e+06	7.48273e+06
Com_1785_neg	Isovalerylglutamic acid	(2S)-2-(3-甲基丁酰基氨基)戊二酸	N	C10H17NO5	231.111	230.104	0.583741	[M-H]-	5.385	-	3	C18	Organic acids and derivatives	有机酸及其衍生物	Carboxylic acids and derivatives	羧酸及其衍生物	Amino acids, peptides, and analogues	氨基酸、肽和类似物	"80154-63-8"	HMDB0000726	Organic acids and derivatives	Carboxylic acids and derivatives	Amino acids, peptides, and analogues	-	-	-	-	-	-	-	133383	CC(C)CC(=O)N[C@@H](CCC(O)=O)C(O)=O	HCVIJONZMYVLAW-ZETCQYMHSA-N	2.65159	1.40686	1.09435e-05	1	1.10152	up	3.93873e+06	4.19469e+06	5.30918e+06	5.57718e+06	6.5476e+06	6.64948e+06	2.3348e+06	2.02858e+06	1.71278e+06	1.47808e+06
Com_2624_neg	Norwedelic acid	-	N	C15H10O8	318.038	317.03	0.462001	[M-H]-	5.381	0.5768	2	C18	Phenylpropanoids and polyketides	苯丙素类和聚酮类	2-arylbenzofuran flavonoids	2-芳基苯并呋喃类黄酮	-	-	-	-	-	-	-	-	-	-	LMPK12160052	Polyketides [PK]	Flavonoids [PK12]	Other Flavonoids [PK1216]	-	C1=C(C=C(C(=C1O)C2=C(C3=CC(=C(C=C3O2)O)O)C(=O)O)O)O	OYMZVRJQIIYPTP-UHFFFAOYSA-N	0.431841	-1.21143	1.15505e-05	1	2.49347	down	9.01436e+07	8.49339e+07	1.07868e+08	1.09731e+08	8.70755e+07	8.49388e+07	1.826e+08	3.0884e+08	2.13062e+08	2.1034e+08
Com_4919_pos	(12S,15S)-15-O-Demethyl-10,29-dideoxy-11,12-dihydro-striatin C	-	P	C25H38O6	434.267	435.274	0.496345	[M+H]+	5.998	-	3	C18	Lipids and lipid-like molecules	脂质和类脂分子	Prenol lipids	异戊烯醇脂	Diterpenoids	二萜类	-	HMDB0033030	Lipids and lipid-like molecules	Prenol lipids	Diterpenoids	-	-	-	-	-	-	-	-	CC(C)C1=C2C3CCC4C5C(C3(CCC2(CC1)C)C)OC6C5(C(C(CO6)O)OC4O)O	FTZQOXPOWUWXJV-UHFFFAOYSA-N	0.570406	-0.80994	1.37693e-05	1	1.56577	down	1.67548e+06	1.90414e+06	1.79467e+06	2.0349e+06	1.69705e+06	2.31318e+06	3.5712e+06	3.89662e+06	2.89251e+06	3.15461e+06
Com_5035_pos	LysoPC(16:1(9Z)/0:0)	-	P	C24H48NO7P	493.317	494.324	0.00857794	[M+H]+	9.312	0.786247	2	C18	Lipids and lipid-like molecules	脂质和类脂分子	Glycerophospholipids	甘油磷脂	Glycerophosphocholines	甘油磷酸胆碱	"76790-27-7"	HMDB0010383	Lipids and lipid-like molecules	Glycerophospholipids	Glycerophosphocholines	1-Acyl-sn-glycero-3-phosphocholine; 1-Acyl-sn-glycerol-3-phosphocholine; alpha-Acylglycerophosphocholine; 2-Lysolecithin; 2-Lysophosphatidylcholine; 1-Acylglycerophosphocholine	C04230	-	LMGP01050022	Glycerophospholipids [GP]	Glycerophosphocholines [GP01]	Monoacylglycerophosphocholines [GP0105]	24779461	CCCCCC\C=C/CCCCCCCC(=O)OC[C@@H](O)COP([O-])(=O)OCC[N+](C)(C)C	LFUDDCMNKWEORN-ZXEGGCGDSA-N	0.552032	-0.857177	1.54702e-05	1	2.65814	down	9.45244e+06	9.07578e+06	1.19855e+07	1.18367e+07	1.27549e+07	1.19507e+07	2.06376e+07	1.98387e+07	2.09271e+07	2.42048e+07
Com_4973_pos	N-(2-phenylethyl)-Indomethacin amide	N-(2-苯乙基)-吲哚美辛酰胺	P	C27H25ClN2O3	460.155	461.163	1.17237	[M+H]+	5.495	0.531001	2	C18	Organoheterocyclic compounds	有机杂环化合物	Indoles and derivatives	吲哚及其衍生物	Benzoylindoles	苯甲酰吲哚类	-	-	-	-	-	-	-	-	-	-	-	-	-	CC1=C(C2=C(N1C(=O)C3=CC=C(C=C3)Cl)C=CC(=C2)OC)CC(=O)NCCC4=CC=CC=C4	VYDBTNADENXYSN-UHFFFAOYSA-N	1.71789	0.780638	1.58913e-05	1	1.22923	up	3.10224e+07	2.58223e+07	2.41656e+07	2.64098e+07	3.34621e+07	3.06391e+07	1.60246e+07	1.46123e+07	1.61678e+07	1.54373e+07
Com_2364_neg	(-)-2,3-Dihydrocitromycetin	-	N	C14H12O7	292.058	291.051	1.41692	[M-H]-	5.464	0.641279	2	C18	Benzenoids	苯类化合物	Benzene and substituted derivatives	苯及其取代衍生物	Benzoic acids and derivatives	苯甲酸及其衍生物	-	-	-	-	-	-	-	-	-	-	-	-	-	CC1CC(=O)C2=C(O1)C3=C(C=C(C(=C3C(=O)O)O)O)OC2	WYOWYUFYWZWWCA-YFKPBYRVSA-N	0.572727	-0.80408	1.65152e-05	1	2.38599	down	4.62666e+07	4.56424e+07	5.05797e+07	6.18739e+07	4.32907e+07	4.34693e+07	7.82565e+07	7.52847e+07	8.99248e+07	9.03058e+07
Com_3537_neg	15-epi-lupulin B	-	N	C30H46O11	582.304	581.297	1.11491	[M-H]-	6.169	-	3	C18	Organic acids and derivatives	有机酸及其衍生物	Carboxylic acids and derivatives	羧酸及其衍生物	Tricarboxylic acids and derivatives	三羧酸及其衍生物	-	-	-	-	-	-	-	-	-	-	-	-	-	CCC(C)C(=O)OC1C(CC2C(C(CC(C2(C13CO3)COC(=O)C)OC(=O)C)C)(C)C4CC5CC(OC5O4)OC)O	UEZOFWAZJUOMCN-NTWWNSDMSA-N	0.574598	-0.799375	1.72294e-05	1	2.36888	down	4.59143e+06	4.56427e+06	5.85048e+06	5.27225e+06	5.74054e+06	6.35472e+06	8.37275e+06	9.99018e+06	8.36307e+06	1.00305e+07
Com_5244_pos	euphodendroidin U	-	P	C30H44O11	580.288	603.278	0.482175	[M+Na]+	6.216	0.579133	2	C18	Lipids and lipid-like molecules	脂质和类脂分子	Prenol lipids	异戊烯醇脂	Diterpenoids	二萜类	-	-	-	-	-	-	-	-	-	-	-	-	-	O=C(OC1C=C(C)C(OC(=O)C(C)C)C2C(OC(=O)C)C(O)(C)CC2(O)C(=O)C(C=CC(C)(C)C1OC(=O)C)C)C	MQBWTDWAWPAFCU-ZLZBEGDCSA-N	0.508052	-0.976953	1.75089e-05	1	1.7529	down	1.91309e+07	1.68974e+07	2.43169e+07	2.49419e+07	2.47687e+07	2.17618e+07	4.6069e+07	4.75554e+07	3.75478e+07	4.10794e+07
Com_1938_neg	7-DESHYDROXYPYROGALLIN-4-CARBOXYLIC ACID	7-脱羟基焦性没食子酸-4-羧酸	N	C12H8O6	248.032	247.025	0.928332	[M-H]-	5.392	-	3	C18	Hydrocarbon derivatives	碳氢化合物衍生物	Tropones	环庚三烯酮类	Tropolones	托酚酮	-	-	-	-	-	-	-	-	-	-	-	-	-	C1=CC(=C(C2=C(C(=O)C=C(C=C21)C(=O)O)O)O)O	XCSLJQFPTAZKDV-UHFFFAOYSA-N	0.549305	-0.864321	2.09776e-05	1	2.01702	down	4.17836e+06	3.66529e+06	4.73116e+06	4.94907e+06	3.4197e+06	3.69186e+06	6.18582e+06	7.03464e+06	8.37771e+06	7.76622e+06
Com_692_pos	Triacanthine	N6-(2-异戊烯基)腺嘌呤	P	C10H13N5	203.117	226.105	4.1597	[M+Na]+	5.462	0.595301	1	C18	Organoheterocyclic compounds	有机杂环化合物	Imidazopyrimidines	咪唑并嘧啶类	Purines and purine derivatives	嘌呤和嘌呤衍生物	"2365-40-4"	HMDB0245646	Organoheterocyclic compounds	Imidazopyrimidines	Purines and purine derivatives	-	C08435	-	-	-	-	-	92180	CC(=CCNC1=NC=NC2=C1NC=N2)C	HYVABZIGRDEKCD-UHFFFAOYSA-N	2.49273	1.31773	2.5201e-05	1	1.16409	up	3.36226e+07	3.1618e+07	2.27994e+07	2.45775e+07	3.92152e+07	3.66614e+07	1.18428e+07	1.13023e+07	9.88619e+06	1.04374e+07
Com_3395_pos	5-beta-Androstane-3-alpha,17-beta-diol	5β-雄烷-3α,17β-二酮	P	C19H32O2	292.24	257.227	0.70563	[M+H-2H2O]+	6.831	0.588811	2	C18	Lipids and lipid-like molecules	脂质和类脂分子	Steroids and steroid derivatives	类固醇和类固醇衍生物	Androstane steroids	雄甾烷类固醇	"1851-23-6"	-	-	-	-	-	-	-	-	-	-	-	-	OC1CCC2(C)C(CCC3C4CCC(O)C4(C)CCC32)C1	CBMYJHIOYJEBSB-GCFMDFLISA-N	0.598347	-0.740945	2.68372e-05	1	1.59329	down	7.63187e+07	6.90162e+07	9.32688e+07	9.49725e+07	8.48107e+07	8.49523e+07	1.40138e+08	1.32916e+08	1.36778e+08	1.38741e+08
Com_2734_pos	cis-4,5-Dihydroxycyclohexa-1(6),2-diene-1,2-dicarboxylate	-	P	C8H8O6	200.032	201.04	1.89404	[M+H]+	2.061	0.626453	2	C18	Organic acids and derivatives	有机酸及其衍生物	Carboxylic acids and derivatives	羧酸及其衍生物	Dicarboxylic acids and derivatives	二元酸及其衍生物	-	-	-	-	-	cis-4,5-Dihydroxycyclohexa-1(6),2-diene-1,2-dicarboxylate; Phthalate-4,5-cis-dihydrodiol	C04783	map01120;map01100;map01220;map00624	-	-	-	-	-	C1=C(C(=CC(C1O)O)C(=O)O)C(=O)O	MFSRJRFDIILHFC-OLQVQODUSA-N	0.541874	-0.88397	3.01884e-05	1	2.29863	down	1.09522e+07	1.00108e+07	1.10309e+07	1.19445e+07	8.3763e+06	8.2108e+06	1.97556e+07	1.89017e+07	2.02221e+07	1.94815e+07
Com_3292_neg	Paeonolide	丹皮酚原苷	N	C20H28O12	460.158	459.151	1.31136	[M-H]-	5.421	0.564543	2	C18	Organic oxygen compounds	有机氧化合物	Organooxygen compounds	有机氧化合物	Carbohydrates and carbohydrate conjugates	碳水化合物和碳水化合物结合物	"72520-92-4"	-	-	-	-	-	C10715	-	-	-	-	-	-	CC(=O)C1=C(C=C(C=C1)OC)OC2C(C(C(C(O2)COC3C(C(C(CO3)O)O)O)O)O)O	IDZZECHGWAZTIB-NYBIBFQCSA-N	1.51289	0.59731	3.21971e-05	1	1.54253	up	1.1012e+07	1.11559e+07	8.71689e+06	9.61833e+06	1.00078e+07	9.87707e+06	5.70588e+06	5.98435e+06	7.42964e+06	7.28955e+06
Com_1683_neg	5,7-Dihydroxy-2,6,8-trimethylchromone	5,7-二羟基-2,6,8-三甲基色酮	N	C12H12O4	220.074	219.066	0.524107	[M-H]-	5.411	0.692313	2	C18	Organoheterocyclic compounds	有机杂环化合物	Benzopyrans	苯并吡喃类	1-benzopyrans	1-苯并吡喃	-	-	-	-	-	-	-	-	-	-	-	-	-	O=C1C=C(OC2=C1C(O)=C(C(O)=C2C)C)C	ODNMTIVRLHXQTE-UHFFFAOYSA-N	0.415332	-1.26766	3.68258e-05	1	2.40536	down	4.75451e+07	4.63764e+07	7.04998e+07	7.26576e+07	5.2785e+07	5.33617e+07	1.08301e+08	1.09167e+08	1.85188e+08	1.71189e+08
Com_1478_neg	(2S)-2-{[1-(R)-Carboxyethyl]amino}pentanoate	-	N	C8H15NO4	189.1	188.093	1.14459	[M-H]-	5.226	-	3	C18	Organic acids and derivatives	有机酸及其衍生物	Carboxylic acids and derivatives	羧酸及其衍生物	Amino acids, peptides, and analogues	氨基酸、肽和类似物	-	-	-	-	-	-	C06326	-	-	-	-	-	-	CCCC(C(=O)O)NC(C)C(=O)O	AMDDRMIFTJHJGD-RITPCOANSA-N	3.21537	1.68498	3.71523e-05	1	1.03294	up	6.18377e+06	5.85797e+06	5.89797e+06	5.68677e+06	1.02243e+07	9.50644e+06	3.39206e+06	2.98226e+06	1.67884e+06	1.74936e+06
Com_3426_pos	Linatine	-	P	C10H17N3O5	259.117	260.124	0.446789	[M+H]+	1.452	-	3	C18	Organic acids and derivatives	有机酸及其衍生物	Carboxylic acids and derivatives	羧酸及其衍生物	Amino acids, peptides, and analogues	氨基酸、肽和类似物	"10139-06-7"	HMDB0038516	Organic acids and derivatives	Carboxylic acids and derivatives	Amino acids, peptides, and analogues	Linatine; N-(gamma-L-Glutamyl)amino-D-proline	C05939	map00330	-	-	-	-	5153860	NC(CCC(=O)NN1CCCC1C(O)=O)C(O)=O	KWWHDNLMGLRNRN-UHFFFAOYSA-N	0.428883	-1.22134	4.04676e-05	1	3.4159	down	2.15788e+06	2.41334e+06	1.60308e+06	2.57498e+06	2.42024e+06	2.32893e+06	5.7116e+06	5.24015e+06	6.32933e+06	6.34898e+06
Com_1738_neg	L-Glutamic acid 5-phosphate	-	N	C5H10NO7P	227.019	226.012	1.10403	[M-H]-	2.251	-	3	C18	Organic acids and derivatives	有机酸及其衍生物	Carboxylic acids and derivatives	羧酸及其衍生物	Amino acids, peptides, and analogues	氨基酸、肽和类似物	"13254-53-0"	HMDB0001228	Organic acids and derivatives	Carboxylic acids and derivatives	Amino acids, peptides, and analogues	L-Glutamyl 5-phosphate; L-Glutamate 5-phosphate	C03287	-	-	-	-	-	193475	N[C@@H](CCC(=O)OP(O)(O)=O)C(O)=O	PJRXVIJAERNUIP-VKHMYHEASA-N	3.10025	1.63238	5.21814e-05	1	1.64381	up	4.20825e+06	4.24051e+06	3.37145e+06	2.79134e+06	4.84777e+06	4.68686e+06	957973	938711	1.18204e+06	1.00172e+06
Com_1396_neg	Pyrophosphate	-	N	H4O7P2	177.943	176.936	0.0388909	[M-H]-	1.386	0.820659	2	C18	Homogeneous non-metal compounds	均相非金属化合物	Non-metal oxoanionic compounds	非金属含氧阴离子化合物	Non-metal pyrophosphates	非金属焦磷酸盐	"14000-31-8"	HMDB0000250	Homogeneous non-metal compounds	Non-metal oxoanionic compounds	Non-metal pyrophosphates	Diphosphate; Diphosphoric acid; Pyrophosphate; Pyrophosphoric acid; PPi	C00013	map00052;map00780;map00380;map00760;map00640;map00340;map00250;map00240;map00130;map00910;map00071;map00100;map00500;map00360;map00562;map00770;map00650;map00120;map00230;map00051;map00190;map05012;map00520;map00920;map00620;map00270;map00260;map00450;map00740;map00330	-	-	-	-	1023	OP(O)(=O)OP(O)(O)=O	XPPKVPWEQAFLFU-UHFFFAOYSA-N	1.99061	0.99321	5.51985e-05	1	2.43244	up	4.14795e+09	4.10672e+09	3.5799e+09	3.55313e+09	4.43386e+09	4.61587e+09	1.57355e+09	1.64407e+09	2.10722e+09	2.04892e+09
Com_5117_pos	LysoPC(18:3(6Z,9Z,12Z)/0:0)	溶血磷脂酰胆碱(18:3(6Z,9Z,12Z)/0:0)	P	C26H48NO7P	517.317	540.307	1.68352	[M+Na]+	8.738	0.744311	2	C18	Lipids and lipid-like molecules	脂质和类脂分子	Glycerophospholipids	甘油磷脂	Glycerophosphocholines	甘油磷酸胆碱	"-"	HMDB0010387	Lipids and lipid-like molecules	Glycerophospholipids	Glycerophosphocholines	1-Acyl-sn-glycero-3-phosphocholine; 1-Acyl-sn-glycerol-3-phosphocholine; alpha-Acylglycerophosphocholine; 2-Lysolecithin; 2-Lysophosphatidylcholine; 1-Acylglycerophosphocholine	C04230	-	LMGP01050128	Glycerophospholipids [GP]	Glycerophosphocholines [GP01]	Monoacylglycerophosphocholines [GP0105]	52924045	CCCCC\C=C/C\C=C/C\C=C/CCCCC(=O)OC[C@](O)([H])COP([O-])(=O)OCC[N+](C)(C)C	MRTUWVDDQVMUCR-ACHCNROVSA-N	0.324642	-1.62308	6.58267e-05	1	2.69695	down	2.37349e+08	2.36668e+08	4.62687e+08	4.69575e+08	4.31591e+08	3.89359e+08	1.14784e+09	1.04566e+09	1.11068e+09	1.78627e+09
Com_5072_pos	1-18:3-lysoPC	-	P	C26H48NO7P	517.317	518.325	1.72434	[M+H]+	8.737	0.972108	2	C18	Lipids and lipid-like molecules	脂质和类脂分子	Glycerophospholipids	甘油磷脂	Glycerophosphocholines	甘油磷酸胆碱	-	HMDB0010388	Lipids and lipid-like molecules	Glycerophospholipids	Glycerophosphocholines	-	-	-	LMGP01050038	Glycerophospholipids [GP]	Glycerophosphocholines [GP01]	Monoacylglycerophosphocholines [GP0105]	-	CCC=CCC=CCC=CCCCCCCCC(=O)OCC(COP(=O)([O-])OCC[N+](C)(C)C)O	WKQNRCYKYCKESD-YVHLTTHBSA-N	0.33467	-1.57919	7.77762e-05	1	2.39104	down	3.18632e+08	3.28018e+08	6.19499e+08	6.28251e+08	5.97404e+08	5.7031e+08	1.55658e+09	1.40729e+09	1.37284e+09	2.35912e+09
Com_3502_neg	ciguatoxin HIJKLM ring fragment	-	N	C29H48O10	556.325	555.318	1.22588	[M-H]-	6.452	0.728553	2	C18	Phenylpropanoids and polyketides	苯丙素类和聚酮类	Ciguatera toxins	雪卡毒素	-	-	-	-	-	-	-	-	-	-	-	-	-	-	50909869	CC1CC2C(CC3C(O2)C(C(C4C(O3)C(C(C5(O4)CC(CO5)O)C)C)O)C)OC6CC(C(OC6C1)(C)CO)O	SKGLZUAKKRKQLC-JGHKTXDHSA-N	0.619261	-0.691381	7.99996e-05	1	2.03942	down	1.00723e+07	1.11407e+07	1.27521e+07	1.48059e+07	1.31246e+07	1.25614e+07	1.96992e+07	2.10448e+07	2.14031e+07	2.09508e+07
Com_2608_neg	3-O-Methylellagic acid	3-O-甲基鞣花酸	N	C15H8O8	316.022	315.015	1.65566	[M-H]-	5.703	0.626914	2	C18	Phenylpropanoids and polyketides	苯丙素类和聚酮类	Tannins	单宁	Hydrolyzable tannins	水解单宁	-	-	-	-	-	-	-	-	-	-	-	-	-	COC1=C(C=C2C3=C1OC(=O)C4=CC(=C(C(=C43)OC2=O)O)O)O	FAARLWTXUUQFSN-UHFFFAOYSA-N	0.463149	-1.11045	8.31908e-05	1	2.06709	down	2.79896e+07	2.70788e+07	3.22066e+07	3.30221e+07	2.14073e+07	2.12729e+07	5.39697e+07	5.6974e+07	5.85869e+07	5.75913e+07
Com_1726_neg	lysine phosphoester	赖氨酸磷酸酯	N	C6H15N2O5P	226.072	225.065	2.82216	[M-H]-	5.225	-	3	C18	Organic acids and derivatives	有机酸及其衍生物	Carboxylic acids and derivatives	羧酸及其衍生物	Amino acids, peptides, and analogues	氨基酸、肽和类似物	"-"	HMDB0254265	Organic acids and derivatives	Carboxylic acids and derivatives	Amino acids, peptides, and analogues	-	-	-	-	-	-	-	76500745	NCCCCC(N)C(=O)OP(O)(O)=O	UGPVGRMTKQLUNS-UHFFFAOYSA-N	2.42594	1.27854	9.29824e-05	1	1.26369	up	1.043e+07	9.42709e+06	9.08697e+06	9.6078e+06	1.11236e+07	1.08059e+07	4.11945e+06	3.4745e+06	4.6998e+06	4.86949e+06
Com_5058_pos	Daturolactone 6	-	P	C28H40O8	504.272	505.279	1.02906	[M+H]+	6.824	0.544292	2	C18	Lipids and lipid-like molecules	脂质和类脂分子	Steroids and steroid derivatives	类固醇和类固醇衍生物	Steroid lactones	类固醇内酯	-	-	-	-	-	-	-	-	-	-	-	-	-	CC(C1CCC2C1(C(CC3C2C(C(C4(C3(C(=O)C=CC4)C)O)O)O)O)C)C5CC6(C(O6)(C(=O)O5)C)C	ZNDWVAWNGJHBAF-JXAVBFHVSA-N	0.659555	-0.600436	0.000116255	1	1.13783	down	1.10246e+07	9.58706e+06	1.28803e+07	1.39579e+07	1.20376e+07	1.18115e+07	1.93271e+07	1.77624e+07	1.57242e+07	1.63768e+07
Com_1834_pos	Quercetin 3-O-beta-D-(6''-p-coumaroyl)glucopyranosyl(1-->2)-alpha-L-rhamnopyranoside	槲皮素-3-O-对香豆酰基鼠李糖葡萄糖苷	P	C36H36O18	756.19	779.179	0.16766	[M+Na]+	5.373	0.527387	1	C18	Phenylpropanoids and polyketides	苯丙素类和聚酮类	Flavonoids	黄酮类化合物	Flavonoid glycosides	黄酮糖苷	"143061-65-8"	-	-	-	-	-	-	-	LMPK12112219	Polyketides [PK]	Flavonoids [PK12]	Flavones and Flavonols [PK1211]	-	CC1C(C(C(C(O1)OC2=C(OC3=CC(=CC(=C3C2=O)O)O)C4=CC(=C(C=C4)O)O)OC5C(C(C(C(O5)COC(=O)C=CC6=CC=C(C=C6)O)O)O)O)O)O	LSMKTLJKBSXMMR-WLKGHKDFSA-N	0.52962	-0.916972	0.000118098	1	1.28931	down	1.28763e+07	1.15729e+07	1.88294e+07	1.88385e+07	1.57956e+07	1.47406e+07	2.88644e+07	2.83114e+07	2.56265e+07	2.57879e+07
Com_2104_neg	Ancistroquinone D	-	N	C13H12O6	264.063	263.056	0.664714	[M-H]-	5.391	0.664835	2	C18	Benzenoids	苯类化合物	Naphthalenes	萘类	Naphthoquinones	萘醌类	-	-	-	-	-	-	-	-	-	-	-	-	-	CC1=C(C2=C(C(=C(C=C2O)OC)OC)C(=O)C1=O)O	LLBZBMMZXRKYSM-UHFFFAOYSA-N	0.446185	-1.16429	0.000123078	1	2.4414	down	3.23634e+07	3.07925e+07	5.19302e+07	5.34253e+07	3.32328e+07	3.52489e+07	7.46352e+07	7.73694e+07	1.02139e+08	9.69851e+07
Com_2587_pos	3-Fumarylpyruvate	3-富马酰丙酮酸	P	C7H6O6	186.016	187.024	2.03751	[M+H]+	2.039	0.596875	2	C18	Organic acids and derivatives	有机酸及其衍生物	Keto acids and derivatives	酮酸及其衍生物	Medium-chain keto acids and derivatives	中链酮酸及其衍生物	"-"	HMDB0060371	Organic acids and derivatives	Keto acids and derivatives	Medium-chain keto acids and derivatives	3-Fumarylpyruvate	C02514	map01100;map01120;map00350	-	-	-	-	5280525	OC(=O)\C=C\C(=O)CC(=O)C(O)=O	AZCFLHZUFANAOR-OWOJBTEDSA-N	0.490047	-1.02901	0.000128697	1	2.20791	down	9.40984e+07	8.88372e+07	1.31461e+08	1.07009e+08	7.40455e+07	7.48287e+07	2.50843e+08	1.8052e+08	2.05705e+08	2.14109e+08
Com_6582_pos	PC(16:1(9Z)/20:5(7Z,9Z,11E,13E,17Z)-3OH(5,6,15))	磷脂酰胆碱(16:1(9Z)/20:5(7Z,9Z,11E,13E,17Z)-3OH(5,6,15))	P	C44H76NO11P	825.516	848.506	0.880994	[M+Na]+	10.468	-	3	C18	-	-	-	-	-	-	"-"	HMDB0286069	-	-	-	-	-	-	-	-	-	-	-	[H][C@@](COC(=O)CCCCCCC\C=C/CCCCCC)(COP([O-])(=O)OCC[N+](C)(C)C)OC(=O)CCC[C@@H](O)[C@H](O)\C=C/C=C\C=C\C=C\[C@@H](O)C\C=C/CC	ONCIWAXCCSXVJN-RXTHWQQRSA-N	0.389898	-1.35883	0.000141777	1	2.90062	down	5.24726e+06	5.20835e+06	8.05678e+06	8.88912e+06	4.56702e+06	4.85957e+06	2.05366e+07	2.07073e+07	1.51995e+07	1.52519e+07
Com_3279_neg	Lemmonin B	-	N	C23H34O9	454.22	453.212	1.15584	[M-H]-	5.216	0.566658	2	C18	Lipids and lipid-like molecules	脂质和类脂分子	Prenol lipids	异戊烯醇脂	Terpene lactones	萜内酯	-	-	-	-	-	-	-	-	-	-	-	-	-	CC1C2CC3C(CCC3(C)OC4C(C(C(C(O4)COC(=O)C)O)O)O)C(=C)CC2OC1=O	RRZBHFAQTNSANW-LVIVSYKQSA-N	1.64853	0.721178	0.000147505	1	1.34497	up	1.51174e+06	1.44351e+06	1.27624e+06	1.46651e+06	1.2751e+06	1.46622e+06	714348	1.10478e+06	888131	842300
Com_5138_pos	Paliurine E	-	P	C31H40N4O5	548.3	549.306	1.67607	[M+H]+	6.824	0.568862	2	C18	Organic acids and derivatives	有机酸及其衍生物	Carboxylic acids and derivatives	羧酸及其衍生物	Amino acids, peptides, and analogues	氨基酸、肽和类似物	-	-	-	-	-	-	-	-	-	-	-	-	-	CCC(C)C1C(=O)NC=CC2=C(C=CC(=C2)OC3CCN(C3C(=O)N1)C(=O)C(CC4=CC=CC=C4)N(C)C)OC	HNXUZKFGAGMGCX-RYWIVXJESA-N	0.592775	-0.754444	0.00014848	1	1.51893	down	7.3622e+07	6.7862e+07	9.88065e+07	9.80227e+07	9.2507e+07	8.86652e+07	1.49655e+08	1.44675e+08	1.52031e+08	1.59504e+08
Com_899_neg	Ecabet	(1R,4aS,10aR)-7-异丙基-1,4a-二甲基-6-磺基-1,2,3,4,4a,9,10,10a-八氢菲-1-羧酸	N	C20H28O5S	380.166	379.159	0.220656	[M-H]-	10.081	-	3	C18	Lipids and lipid-like molecules	脂质和类脂分子	Prenol lipids	异戊烯醇脂	Diterpenoids	二萜类	"86408-72-2"	HMDB0015613	Lipids and lipid-like molecules	Prenol lipids	Diterpenoids	-	-	-	-	-	-	-	65781	CC(C)C1=C(C=C2C(=C1)CCC3C2(CCCC3(C)C(=O)O)C)S(=O)(=O)O	IWCWQNVIUXZOMJ-MISYRCLQSA-N	0.475674	-1.07195	0.000149186	1	1.90576	down	1.21142e+06	1.26481e+06	1.104e+06	1.04774e+06	1.84644e+06	1.73601e+06	2.32098e+06	2.62673e+06	3.19226e+06	3.0984e+06
Com_2194_neg	1,3,5,6-Tetrahydroxy-8-methylxanthone	-	N	C14H10O6	274.048	273.041	0.889886	[M-H]-	5.379	0.808771	2	C18	Organoheterocyclic compounds	有机杂环化合物	Benzopyrans	苯并吡喃类	1-benzopyrans	1-苯并吡喃	-	-	-	-	-	-	-	-	-	-	-	-	-	CC1=CC(=C(C2=C1C(=O)C3=C(C=C(C=C3O2)O)O)O)O	REMPMEBGVJJOHV-UHFFFAOYSA-N	0.515018	-0.957305	0.000172405	1	2.33621	down	2.17547e+07	3.45524e+07	2.58896e+07	2.58775e+07	1.99473e+07	1.92048e+07	4.02816e+07	4.17529e+07	5.4068e+07	5.26718e+07
Com_4700_pos	7-Hydroxy-2-methyl-4-oxo-4H-1-benzopyran-5-carboxylic acid 7-glucoside	7-羟基-2-甲基-4-氧代-4H-1-苯并吡喃-5-羧酸7-葡萄糖苷	P	C17H18O10	382.09	383.098	1.04683	[M+H]+	5.58	0.524892	2	C18	Organic oxygen compounds	有机氧化合物	Organooxygen compounds	有机氧化合物	Carbohydrates and carbohydrate conjugates	碳水化合物和碳水化合物结合物	"-"	HMDB0036377	Organic oxygen compounds	Organooxygen compounds	Carbohydrates and carbohydrate conjugates	-	-	-	-	-	-	-	73981794	CC1=CC(=O)C2=C(C=C(OC3OC(CO)C(O)C(O)C3O)C=C2O1)C(O)=O	YXPDWQIPHUQHKB-UHFFFAOYSA-N	0.665972	-0.586467	0.000187524	1	1.04963	down	5.98281e+06	5.11365e+06	7.04913e+06	7.42722e+06	6.24162e+06	6.45508e+06	9.50917e+06	9.27838e+06	8.86682e+06	9.18883e+06
Com_3492_neg	Lipoyl-GMP	-	N	C18H26N5O9PS2	551.091	550.084	0.162424	[M-H]-	2.102	-	3	C18	Nucleosides, nucleotides, and analogues	核苷、核苷酸和类似物	Purine nucleotides	嘌呤核苷酸	Purine ribonucleotides	嘌呤核糖核苷酸	"-"	HMDB0013617	Nucleosides, nucleotides, and analogues	Purine nucleotides	Purine ribonucleotides	-	-	map00280	-	-	-	-	53481910	O[C@@H]1[C@@H](COP(O)(O)=O)O[C@H]([C@@H]1O)N1C=NC2=C1N=C(NC(=O)CCCCC1CCSS1)NC2=O	DVZGUOFXTLKZTJ-LQLSJNDNSA-N	0.601651	-0.733001	0.000190877	1	1.38184	down	2.2632e+06	2.12873e+06	2.12199e+06	2.4795e+06	1.68091e+06	1.8217e+06	3.94005e+06	4.36302e+06	3.1943e+06	2.84068e+06
Com_923_pos	Skimmianine	茵芋碱	P	C14H13NO4	259.084	260.092	0.248791	[M+H]+	5.642	0.571432	1	C18	Organoheterocyclic compounds	有机杂环化合物	Quinolines and derivatives	喹啉及其衍生物	Furanoquinolines	呋喃喹啉类	"83-95-4"	HMDB0258333	Organoheterocyclic compounds	Quinolines and derivatives	Furanoquinolines	-	C10740	map01063	-	-	-	-	6760	COC1=CC=C2C(OC)=C3C=COC3=NC2=C1OC	SLSIBLKBHNKZTB-UHFFFAOYSA-N	0.483396	-1.04872	0.000205546	1	1.42979	down	1.98e+07	1.8001e+07	2.96585e+07	3.00374e+07	2.11231e+07	2.15262e+07	4.97754e+07	5.07258e+07	4.96829e+07	5.06898e+07
Com_1774_neg	Ibudilast	异丁司特	N	C14H18N2O	230.142	229.134	0.587007	[M-H]-	6.369	0.5767	2	C18	Organoheterocyclic compounds	有机杂环化合物	Pyrazolopyridines	吡唑并吡啶类	-	-	"50847-11-5"	HMDB0015614	Organoheterocyclic compounds	Pyrazolopyridines	-	-	-	-	-	-	-	-	3671	CC(C)C(=O)C1=C2C=CC=CN2N=C1C(C)C	ZJVFLBOZORBYFE-UHFFFAOYSA-N	0.561769	-0.83195	0.000216353	1	1.10359	down	2.49698e+06	2.77723e+06	1.7886e+06	2.7531e+06	2.34899e+06	2.19995e+06	4.28974e+06	4.4696e+06	5.54876e+06	4.40665e+06
Com_3402_neg	LysoPE(0:0/20:3(5Z,8Z,11Z))	溶血磷脂酰乙醇胺(0:0/20:3(5Z,8Z,11Z))	N	C25H46NO7P	503.301	502.294	0.940177	[M-H]-	8.732	-	3	C18	Lipids and lipid-like molecules	脂质和类脂分子	Glycerophospholipids	甘油磷脂	Glycerophosphoethanolamines	甘油磷酸乙醇胺类	"-"	HMDB0011485	Lipids and lipid-like molecules	Glycerophospholipids	Glycerophosphoethanolamines	-	-	-	LMGP02050049	Glycerophospholipids [GP]	Glycerophosphoethanolamines [GP02]	Monoacylglycerophosphoethanolamines [GP0205]	53480934	[H][C@@](CO)(COP(O)(=O)OCCN)OC(=O)CCC\C=C/C\C=C/C\C=C/CCCCCCCC	FJDVENKXPUIXRG-WMTBOZPISA-N	0.418461	-1.25684	0.000230785	1	2.13893	down	3.48096e+07	3.68797e+07	6.17132e+07	6.18263e+07	4.80883e+07	5.31546e+07	1.15411e+08	1.15545e+08	1.92497e+08	1.04294e+08
Com_2529_neg	5(Z),8(Z),14(Z)-Eicosatrienoic Acid	-	N	C20H34O2	306.256	305.249	0.830788	[M-H]-	10.398	0.56106	2	C18	Lipids and lipid-like molecules	脂质和类脂分子	Fatty Acyls	脂肪酰类	Fatty acids and conjugates	脂肪酸和结合物	"90105-02-5"	-	-	-	-	-	-	-	LMFA01030767	Fatty Acyls [FA]	Fatty Acids and Conjugates [FA01]	Unsaturated fatty acids [FA0103]	-	CCCCCC=CCCCCC=CCC=CCCCC(=O)O	MZHLWKPZCXLYSL-IJJPYCETSA-N	0.48179	-1.05352	0.000230788	1	1.8285	down	1.56111e+06	1.66856e+06	1.30141e+06	1.26575e+06	1.27727e+06	1.295e+06	2.77676e+06	2.98799e+06	3.92943e+06	3.30577e+06
Com_5075_pos	Segetalin G	-	P	C25H38N6O6	518.285	519.294	1.83304	[M+H]+	6.108	0.577613	2	C18	Organic acids and derivatives	有机酸及其衍生物	Carboxylic acids and derivatives	羧酸及其衍生物	Amino acids, peptides, and analogues	氨基酸、肽和类似物	-	-	-	-	-	-	-	-	-	-	-	-	-	CC1C(=O)NCC(=O)NC(C(=O)NC(C(=O)NC(C(=O)N1)CC2=CC=C(C=C2)O)CCCCN)C(C)C	UGXIEHVKQAMBQN-QTWZMDIBSA-N	0.643043	-0.637012	0.000233187	1	1.65827	down	8.15636e+06	8.71619e+06	1.12005e+07	1.01924e+07	9.87566e+06	9.8086e+06	1.43747e+07	1.36021e+07	1.80808e+07	1.77279e+07
Com_2434_neg	1-Methylxanthosine	-	N	C11H14N4O6	298.091	297.084	1.32787	[M-H]-	4.875	0.57397	2	C18	Nucleosides, nucleotides, and analogues	核苷、核苷酸和类似物	Purine nucleosides	嘌呤核苷	-	-	-	-	-	-	-	-	-	-	-	-	-	-	-	CN1C(=O)C2=C(NC1=O)N(C=N2)C3C(C(C(O3)CO)O)O	SOBHTUPJYFGBBX-KQYNXXCUSA-N	0.328086	-1.60786	0.000235446	1	2.00209	down	126123	114262	295587	228702	206531	178640	577431	538631	491490	527961
Com_3290_neg	Lilly 117018	-	N	C27H25NO4S	459.15	458.143	0.486758	[M-H]-	4.96	-	3	C18	Organic oxygen compounds	有机氧化合物	Organooxygen compounds	有机氧化合物	Carbonyl compounds	羰基化合物	"-"	HMDB0254240	Organic oxygen compounds	Organooxygen compounds	Carbonyl compounds	-	-	-	-	-	-	-	104946	OC1=CC=C(C=C1)C1=C(C(=O)C2=CC=C(OCCN3CCCC3)C=C2)C2=C(S1)C=C(O)C=C2	JLERVPBPJHKRBJ-UHFFFAOYSA-N	0.4974	-1.00752	0.000238396	1	1.0045	down	592046	575781	980189	908317	802033	597749	1.65117e+06	1.61798e+06	1.57387e+06	1.75695e+06
Com_3548_neg	LysoPI(18:2(9Z,12Z)/0:0)	-	N	C27H49O12P	596.296	595.29	1.34642	[M-H]-	8.911	0.665231	2	C18	Lipids and lipid-like molecules	脂质和类脂分子	Glycerophospholipids	甘油磷脂	Glycerophosphoinositols	甘油磷酸肌醇	"1425501-10-5"	HMDB0240597	Lipids and lipid-like molecules	Glycerophospholipids	Glycerophosphoinositols	-	-	-	LMGP06050010	Glycerophospholipids [GP]	Glycerophosphoinositols [GP06]	Monoacylglycerophosphoinositols [GP0605]	-	CCCCC\C=C/C\C=C/CCCCCCCC(=O)OC[C@@H](O)COP(O)(=O)O[C@H]1[C@H](O)[C@@H](O)[C@H](O)[C@@H](O)[C@H]1O	SAHCQBPGXQFTRA-MUTGBQBKSA-N	0.629061	-0.668729	0.000251407	1	2.53703	down	1.45976e+08	1.42227e+08	1.66675e+08	1.259e+08	1.43899e+08	1.97802e+08	2.43436e+08	2.41231e+08	2.742e+08	2.56471e+08
Com_3219_neg	Sesartemin	-	N	C23H26O8	430.163	429.155	1.81605	[M-H]-	5.231	-	3	C18	Lignans, neolignans and related compounds	木脂素、新木脂素及相关化合物	Furanoid lignans	呋喃类木脂素	-	-	-	HMDB0038931	Lignans, neolignans and related compounds	Furanoid lignans	-	-	C10884	-	-	-	-	-	-	COC1=CC(=CC2=C1OCO2)C3C4COC(C4CO3)C5=CC(=C(C(=C5)OC)OC)OC	DHWUVPPRBIJJKS-VUEDXXQZSA-N	2.29713	1.19983	0.000263	1	1.09809	up	1.47872e+08	1.43562e+08	8.137e+07	7.91549e+07	1.20869e+08	1.11521e+08	5.30888e+07	5.0291e+07	4.32506e+07	4.05211e+07
Com_2366_neg	Polyporic acid	-	N	C18H12O4	292.074	291.067	2.02836	[M-H]-	1.418	-	3	C18	Organic oxygen compounds	有机氧化合物	Organooxygen compounds	有机氧化合物	Carbonyl compounds	羰基化合物	-	-	-	-	-	-	-	-	-	-	-	-	-	O=C1C(O)=C(C(=O)C(O)=C1C=2C=CC=CC2)C=3C=CC=CC3	HZKFHDXTSAYOSN-UHFFFAOYSA-N	0.594252	-0.750854	0.000268661	1	2.57547	down	2.37492e+07	2.0774e+07	2.46477e+07	2.51496e+07	1.8159e+07	1.69986e+07	3.2938e+07	3.57491e+07	3.94284e+07	3.68046e+07
Com_2230_neg	2-C-Methyl-D-erythritol 2,4-cyclodiphosphate	-	N	C5H12O9P2	277.996	276.989	0.936073	[M-H]-	1.519	0.760781	2	C18	Organic oxygen compounds	有机氧化合物	Organic oxoanionic compounds	有机含氧阴离子化合物	Organic pyrophosphates	有机焦磷酸盐	"143488-44-2"	-	-	-	-	2-C-Methyl-D-erythritol 2,4-cyclodiphosphate; 3-Methyl-1,2,3,4-tetrahydroxybutane-1,3-cyclic bisphosphate	C11453	map00900;map01110;map01100;map01130	-	-	-	-	-	CC1(C(COP(=O)(OP(=O)(O1)O)O)O)CO	SFRQRNJMIIUYDI-UHNVWZDZSA-N	1.73319	0.793428	0.00028471	1	2.1169	up	2.05467e+07	1.71103e+07	2.85099e+07	1.926e+07	1.90474e+07	2.05942e+07	1.11982e+07	9.35923e+06	1.06258e+07	1.31436e+07
Com_1793_pos	Proscillaridin A	原海葱甙A	P	C30H42O8	530.288	531.296	0.761349	[M+H]+	6.823	0.579452	1	C18	Lipids and lipid-like molecules	脂质和类脂分子	Steroids and steroid derivatives	类固醇和类固醇衍生物	Steroid lactones	类固醇内酯	"466-06-8"	HMDB0256851	Lipids and lipid-like molecules	Steroids and steroid derivatives	Steroid lactones	-	D01379	-	LMST01130008	Sterol Lipids [ST]	Sterols [ST01]	Bufanolides and derivatives [ST0113]	-	CC1C(C(C(C(O1)OC2CCC3(C4CCC5(C(CCC5(C4CCC3=C2)O)C6=COC(=O)C=C6)C)C)O)O)O	MYEJFUXQJGHEQK-ALRJYLEOSA-N	0.579955	-0.785987	0.00029054	1	1.5491	down	1.77622e+07	1.70166e+07	2.67466e+07	2.62749e+07	2.38877e+07	2.17988e+07	3.92335e+07	3.37649e+07	4.2744e+07	4.50041e+07
Com_3091_pos	Isobutyryl-carnitine	-	P	C11H21NO4	231.147	232.155	2.01245	[M+H]+	5.024	-	3	C18	Lipids and lipid-like molecules	脂质和类脂分子	Fatty Acyls	脂肪酰类	Fatty acid esters	脂肪酸酯	-	HMDB0000736	Lipids and lipid-like molecules	Fatty Acyls	Fatty acid esters	-	-	-	-	-	-	-	-	CC(C)C(=O)OC(CC(=O)[O-])C[N+](C)(C)C	LRCNOZRCYBNMEP-SECBINFHSA-N	0.302016	-1.7273	0.000303653	1	1.77503	down	496718	407177	566732	1.1334e+06	916710	1.09466e+06	1.99619e+06	3.58526e+06	2.37994e+06	2.6963e+06
Com_2616_neg	Linalool glucoside	-	N	C16H28O6	316.189	315.182	0.856801	[M-H]-	6.031	0.503183	2	C18	Lipids and lipid-like molecules	脂质和类脂分子	Fatty Acyls	脂肪酰类	Fatty acyl glycosides	脂肪酰糖苷	-	-	-	-	-	-	-	-	-	-	-	-	-	CC(=CCCC(C)(C=C)OC1C(C(C(C(O1)CO)O)O)O)C	FLXYFXDZJHWWGW-MUGRSDNVSA-N	0.402234	-1.31389	0.00030501	1	1.47006	down	3.56772e+06	3.18318e+06	7.52254e+06	6.11658e+06	4.43401e+06	4.37321e+06	1.0713e+07	1.10058e+07	1.18716e+07	1.91154e+07
Com_1229_pos	Artemisitene	青蒿烯	P	C15H20O5	280.131	303.121	1.39285	[M+Na]+	6.034	0.668869	1	C18	Lipids and lipid-like molecules	脂质和类脂分子	Prenol lipids	异戊烯醇脂	Terpene lactones	萜内酯	"101020-89-7"	-	-	-	-	-	C08716	-	LMPK12010004	Polyketides [PK]	Flavonoids [PK12]	Anthocyanidins [PK1201]	11000442	CC1CCC2C(=C)C(=O)OC3C24C1CCC(O3)(OO4)C	IGEBZMMCKFUABB-KPHNHPKPSA-N	0.65792	-0.604017	0.000310554	1	1.02122	down	6.28687e+06	6.5461e+06	8.79024e+06	8.96088e+06	8.01634e+06	7.48841e+06	1.09039e+07	1.03069e+07	1.25026e+07	1.26119e+07
Com_6479_pos	PC(5-iso PGF2VI/18:3(9Z,12Z,15Z))	磷脂酰胆碱(5-iso PGF2VI/18:3(9Z,12Z,15Z))	P	C44H76NO11P	825.516	826.523	0.0320562	[M+H]+	10.466	0.66417	2	C18	-	-	-	-	-	-	"-"	HMDB0286771	-	-	-	-	-	-	-	-	-	-	-	CCCCC[C@@H](O)\C=C\[C@H]1[C@H](O)C[C@H](O)[C@H]1C\C=C/CC(=O)OC[C@H](COP([O-])(=O)OCC[N+](C)(C)C)OC(=O)CCCCCCC\C=C/C\C=C/C\C=C/CC	REVWVTXBTVCBCG-RPLPWMQFSA-N	0.383294	-1.38348	0.000332979	1	2.45386	down	1.04724e+07	8.97943e+06	1.65171e+07	1.35564e+07	8.37255e+06	8.59713e+06	4.22761e+07	4.07522e+07	1.92231e+07	2.31143e+07
Com_3694_pos	Caffeine, 8-((3-methoxypropyl)amino)-	-	P	C12H19N5O3	281.149	282.156	0.66919	[M+H]+	5.387	0.541649	2	C18	Organoheterocyclic compounds	有机杂环化合物	Imidazopyrimidines	咪唑并嘧啶类	Purines and purine derivatives	嘌呤和嘌呤衍生物	"-"	HMDB0247409	Organoheterocyclic compounds	Imidazopyrimidines	Purines and purine derivatives	-	-	-	-	-	-	-	56998	COCCCNC1=NC2=C(N1C)C(=O)N(C)C(=O)N2C	ZZQHGKMTMAORFI-UHFFFAOYSA-N	2.55465	1.35313	0.000338404	1	1.38353	up	9.60191e+06	8.74451e+06	9.32056e+06	9.79833e+06	5.10285e+06	6.06806e+06	2.78514e+06	2.52266e+06	2.2752e+06	2.26144e+06
Com_927_neg	UDP	尿苷-5'-二磷酸	N	C9H14N2O12P2	404.002	402.996	2.22146	[M-H]-	1.445	0.69234	1	C18	Nucleosides, nucleotides, and analogues	核苷、核苷酸和类似物	Pyrimidine nucleotides	嘧啶核苷酸	Pyrimidine ribonucleotides	嘧啶核糖核苷酸	"21931-53-3"	-	-	-	-	-	-	-	-	-	-	-	1158	C1=CN(C(=O)NC1=O)C2C(C(C(O2)COP(=O)(O)OP(=O)(O)O)O)O	XCCTYIAWTASOJW-UHFFFAOYSA-N	1.51467	0.599	0.000340065	1	1.86264	up	9.30457e+07	8.93063e+07	1.09454e+08	1.11882e+08	8.74877e+07	8.80292e+07	5.14572e+07	5.41389e+07	7.21038e+07	6.74102e+07
Com_3478_neg	Phoenistatin	-	N	C29H40N4O6	540.295	539.287	1.02977	[M-H]-	6.222	0.534291	2	C18	Organic acids and derivatives	有机酸及其衍生物	Carboxylic acids and derivatives	羧酸及其衍生物	Amino acids, peptides, and analogues	氨基酸、肽和类似物	-	-	-	-	-	-	-	-	-	-	-	-	-	CCC1(C(=O)NC(C(=O)N2CCCC2C(=O)NC(C(=O)N1)CCCCCC(=O)C3CO3)CC4=CC=CC=C4)C	FJSOMZOLXCMHSP-UHFFFAOYSA-N	0.521137	-0.940264	0.000341409	1	1.71443	down	3.97726e+06	4.11513e+06	4.31139e+06	3.98118e+06	6.09214e+06	6.78212e+06	8.75839e+06	8.00344e+06	9.36308e+06	8.46909e+06
Com_1081_neg	Foscarnet	膦甲酸钠	N	CH3O5P	125.972	124.965	1.50038	[M-H]-	1.409	0.599455	2	C18	Organic acids and derivatives	有机酸及其衍生物	Organic phosphonic acids and derivatives	有机膦酸及其衍生物	Organic phosphonic acids	有机膦酸	"63585-09-1"	HMDB0014670	Organic acids and derivatives	Organic phosphonic acids and derivatives	Organic phosphonic acids	Phosphonoformate; Foscarmet; Foscarnet	C06456	map01130;map00440	-	-	-	-	3415	OC(=O)P(O)(O)=O	ZJAOAACCNHFJAH-UHFFFAOYSA-N	1.62082	0.696721	0.000345931	1	2.13062	up	4.0915e+07	4.32564e+07	3.85451e+07	3.75559e+07	4.3292e+07	3.97005e+07	1.93027e+07	2.16743e+07	2.64987e+07	2.48631e+07
Com_1247_neg	S-Isopropyl 3-methylbut-2-enethioate	3-甲基-2-硫代丁酸-S-(1-甲基乙基)酯	N	C8H14OS	158.077	157.07	5.40181	[M-H]-	5.023	-	3	C18	Lipids and lipid-like molecules	脂质和类脂分子	Fatty Acyls	脂肪酰类	Fatty acyl thioesters	脂肪酰硫酯	"34365-79-2"	HMDB0032354	Lipids and lipid-like molecules	Fatty Acyls	Fatty acyl thioesters	-	-	-	-	-	-	-	118658	CC(C)SC(=O)C=C(C)C	IZVXTRDVESJRTA-UHFFFAOYSA-N	1.98902	0.99206	0.000351844	1	1.36342	up	1.09659e+07	1.04187e+07	6.58589e+06	6.2471e+06	9.26088e+06	8.39584e+06	4.15105e+06	4.17223e+06	3.33486e+06	3.49797e+06
Com_5154_pos	Canthaxanthin	斑蝥黄(反式)	P	C40H52O2	564.397	565.404	0.0453806	[M+H]+	9.88	0.718083	2	C18	Lipids and lipid-like molecules	脂质和类脂分子	Prenol lipids	异戊烯醇脂	Tetraterpenoids	四萜类	"514-78-3"	HMDB0003154	Lipids and lipid-like molecules	Prenol lipids	Tetraterpenoids	Canthaxanthin	C08583	map00906	LMPR01070264	Prenol Lipids [PR]	Isoprenoids [PR01]	C40 isoprenoids (tetraterpenes) [PR0107]	-	O=C1C(=C(C=CC(=CC=CC(=CC=CC=C(C=CC=C(C=CC2=C(C(=O)CCC2(C)C)C)C)C)C)C)C(C)(C)CC1)C	FDSDTBUPSURDBL-DKLMTRRASA-N	0.57155	-0.807049	0.000357199	1	1.03199	down	7.2565e+07	7.65196e+07	1.03559e+08	9.84954e+07	9.64165e+07	1.13243e+08	1.68934e+08	1.73857e+08	1.19204e+08	1.38269e+08
Com_3103_neg	Zoamide C	-	N	C21H24N6O2	392.196	391.189	1.2658	[M-H]-	7.629	0.529315	2	C18	Benzenoids	苯类化合物	Benzene and substituted derivatives	苯及其取代衍生物	-	-	-	-	-	-	-	-	-	-	-	-	-	-	-	CC1C2=C(CCC3=C1N=C(N3)NC(=O)C(C)C)NC(=N2)NC(=O)C4=CC=CC=C4	YCDCJHKBEHWEIQ-GFCCVEGCSA-N	1.50328	0.588115	0.000361505	1	1.93813	up	3.86745e+06	4.10837e+06	4.57081e+06	4.06389e+06	4.29165e+06	4.21574e+06	2.91978e+06	2.2385e+06	3.0662e+06	3.30242e+06
Com_3578_neg	Gingerglycolipid C	-	N	C33H60O14	680.398	679.392	1.20511	[M-H]-	9.36	-	3	C18	Lipids and lipid-like molecules	脂质和类脂分子	Glycerolipids	甘油脂	Glycosylglycerols	糖基甘油	"35949-86-1"	HMDB0041095	Lipids and lipid-like molecules	Glycerolipids	Glycosylglycerols	-	-	-	LMGL04010018	Glycerolipids [GL]	Glycosylmonoradylglycerols [GL04]	Glycosylmonoacylglycerols [GL0401]	131753024	CCCCCCCC\C=C/CCCCCCCC(=O)OCC(O)COC1OC(COC2OC(CO)C(O)C(O)C2O)C(O)C(O)C1O	VROZOADUAPWACT-KTKRTIGZSA-N	0.586259	-0.770389	0.000363135	1	2.09114	down	917932	1.05281e+06	891876	715120	1.22737e+06	1.14517e+06	2.01337e+06	1.86973e+06	1.48929e+06	1.43255e+06
Com_4938_pos	Shogasulfonic acid A	-	P	C21H26O8S	438.135	439.142	0.416876	[M+H]+	1.382	0.689667	2	C18	Phenylpropanoids and polyketides	苯丙素类和聚酮类	Diarylheptanoids	二芳基庚烷类	Linear diarylheptanoids	线性二芳基庚烷	-	-	-	-	-	-	-	-	-	-	-	-	-	COC1=C(C=CC(=C1)CCC(CC(=O)CCC2=CC(=C(C=C2)O)OC)S(=O)(=O)O)O	MWOFQBPRQXZTQC-UHFFFAOYSA-N	0.597658	-0.742608	0.000369216	1	1.09537	down	1.1168e+08	9.90373e+07	1.51812e+08	1.55656e+08	1.11889e+08	1.16369e+08	2.07289e+08	1.84535e+08	2.33816e+08	2.22142e+08
Com_3517_neg	Fraxiresinol 4'-O-beta-D-glucopyranoside	-	N	C27H34O13	566.2	565.192	0.632342	[M-H]-	5.408	-	3	C18	Lignans, neolignans and related compounds	木脂素、新木脂素及相关化合物	Lignan glycosides	木脂素糖苷	-	-	-	-	-	-	-	-	-	-	-	-	-	-	-	COC1=CC(=CC(=C1O)OC)C2C3(COC(C3CO2)C4=CC(=C(C=C4)OC5C(C(C(C(O5)CO)O)O)O)OC)O	OTMTZTOMTOXZLO-GDNCAEEVSA-N	1.59419	0.672819	0.000371288	1	2.57284	up	5.13668e+07	5.3396e+07	3.83003e+07	3.62267e+07	4.17291e+07	3.87508e+07	2.50137e+07	2.63991e+07	3.24069e+07	3.14397e+07
Com_3647_pos	Callytetrayne	-	P	C21H24	276.188	277.195	0.359323	[M+H]+	11.032	0.806511	2	C18	Hydrocarbons	碳氢化合物	Unsaturated hydrocarbons	不饱和烃	Enynes	烯炔	-	-	-	-	-	-	-	-	-	-	-	-	-	C#CC=CCCCCCCC#CC#CCCCC=CC#C	JLMGIKDCGVHZJL-SFECMWDFSA-N	0.657682	-0.604537	0.000373603	1	1.126	down	1.85469e+06	1.99508e+06	2.33476e+06	2.5668e+06	1.73095e+06	2.34774e+06	3.08494e+06	3.68059e+06	3.19952e+06	3.6596e+06
Com_256_pos	Phenylpropiolic acid	苯丙炔酸	P	C9H6O2	146.037	164.07	6.12485	[M+NH4]+	2.57	0.892182	2	C18	Benzenoids	苯类化合物	Benzene and substituted derivatives	苯及其取代衍生物	-	-	"637-44-5"	HMDB0002359	Benzenoids	Benzene and substituted derivatives	-	-	-	-	-	-	-	-	69475	OC(=O)C#CC1=CC=CC=C1	XNERWVPQCYSMLC-UHFFFAOYSA-N	0.194057	-2.36545	0.00038417	1	1.37535	down	1.6364e+06	2.97031e+06	4.29631e+06	4.06146e+06	4.59317e+06	7.72522e+06	1.98356e+07	2.12912e+07	2.33803e+07	2.27907e+07
Com_2441_pos	(2S,5S)-trans-Carboxymethylproline	-	P	C7H11NO4	173.069	174.076	1.45474	[M+H]+	1.472	0.781888	2	C18	Organic acids and derivatives	有机酸及其衍生物	Carboxylic acids and derivatives	羧酸及其衍生物	Amino acids, peptides, and analogues	氨基酸、肽和类似物	-	-	-	-	-	-	C17366	map00332;map01130	-	-	-	-	-	C1CC(NC1CC(=O)O)C(=O)O	LIZWYFXJOOUDNV-WHFBIAKZSA-N	0.489528	-1.03054	0.000396866	0.972222	2.66902	down	3.32362e+07	3.01863e+07	5.52848e+07	3.99886e+07	3.12637e+07	3.70472e+07	1.01209e+08	9.70457e+07	7.30539e+07	5.16219e+07
Com_108_pos	L-Asparagine	L-天冬酰胺	P	C4H8N2O3	132.053	133.061	0.930101	[M+H]+	1.329	0.985531	1	C18	Organic acids and derivatives	有机酸及其衍生物	Carboxylic acids and derivatives	羧酸及其衍生物	Amino acids, peptides, and analogues	氨基酸、肽和类似物	"70-47-3"	HMDB0000168	Organic acids and derivatives	Carboxylic acids and derivatives	Amino acids, peptides, and analogues	L-Asparagine; 2-Aminosuccinamic acid	C00152	map00250;map00460;map00970;map01060;map01100;map01110;map01230;map04974;map04978;map05230	-	-	-	-	6267	N[C@@H](CC(N)=O)C(O)=O	DCXYFEDJOCDNAF-REOHCLBHSA-N	1.77852	0.830678	0.000398287	1	1.0277	up	4.13059e+09	3.85053e+09	2.64329e+09	2.65511e+09	3.77219e+09	3.53083e+09	2.0516e+09	2.07547e+09	1.44884e+09	1.55771e+09
Com_2656_neg	Leukoefdin	-	N	C15H14O8	322.069	321.062	1.56178	[M-H]-	5.69	-	3	C18	Phenylpropanoids and polyketides	苯丙素类和聚酮类	Flavonoids	黄酮类化合物	Flavans	黄烷	-	-	-	-	-	-	-	-	-	-	-	-	-	C1=C(C=C(C(=C1O)O)O)C2C(C(C3=C(C=C(C=C3O2)O)O)O)O	ZEACOKJOQLAYTD-UHFFFAOYSA-N	0.576526	-0.794541	0.00040358	1	2.03862	down	9.22555e+06	9.11156e+06	1.46312e+07	1.41505e+07	1.19119e+07	1.26281e+07	1.76421e+07	1.80066e+07	2.46174e+07	2.40331e+07
Com_3086_pos	Suberylglycine	8-[(羧基甲基)氨基]-8-氧代-辛酸	P	C10H17NO5	231.111	232.117	3.20491	[M+H]+	5.444	-	3	C18	Organic acids and derivatives	有机酸及其衍生物	Carboxylic acids and derivatives	羧酸及其衍生物	Amino acids, peptides, and analogues	氨基酸、肽和类似物	"60317-54-6"	HMDB0000953	Organic acids and derivatives	Carboxylic acids and derivatives	Amino acids, peptides, and analogues	-	-	-	-	-	-	-	6453952	OC(=O)CCCCCCC(=O)NCC(O)=O	HXATVKDSYDWTCX-UHFFFAOYSA-N	0.531133	-0.912856	0.000407503	1	2.07972	down	4.36128e+06	3.97769e+06	5.12543e+06	4.54688e+06	4.54212e+06	3.84617e+06	8.11286e+06	7.3518e+06	1.1077e+07	9.9638e+06
Com_2568_pos	Fuberidazole	麦穗灵	P	C11H8N2O	184.064	185.072	3.18397	[M+H]+	5.736	0.903704	2	C18	Organoheterocyclic compounds	有机杂环化合物	Benzimidazoles	苯并咪唑类	-	-	"3878-19-1"	-	-	-	-	-	C18737	-	-	-	-	-	19756	N=1C=2C=CC=CC2NC1C=3OC=CC3	UYJUZNLFJAWNEZ-UHFFFAOYSA-N	0.618196	-0.693865	0.000423231	1	1.81309	down	1.82665e+06	1.81202e+06	2.19626e+06	2.61157e+06	1.7165e+06	1.84915e+06	3.51076e+06	3.22884e+06	3.13608e+06	3.22293e+06
Com_430_neg	L-Alanyl-L-Phenylalanine	L-丙氨酰-L-苯丙氨酸	N	C12H16N2O3	236.116	235.109	0.815204	[M-H]-	5.272	0.973164	1	C18	Organic acids and derivatives	有机酸及其衍生物	Carboxylic acids and derivatives	羧酸及其衍生物	Amino acids, peptides, and analogues	氨基酸、肽和类似物	"3061-90-3"	HMDB0028694	Organic acids and derivatives	Carboxylic acids and derivatives	Amino acids, peptides, and analogues	-	-	-	-	-	-	-	96814	C[C@H](N)C(=O)N[C@@H](CC1=CC=CC=C1)C(O)=O	OMNVYXHOSHNURL-WPRPVWTQSA-N	1.84849	0.886344	0.000447824	1	1.76265	up	2.62179e+07	2.40354e+07	1.53048e+07	1.83701e+07	1.8853e+07	2.0399e+07	1.11765e+07	1.12321e+07	1.08293e+07	1.20916e+07
Com_5463_pos	PA(20:4(8Z,11Z,14Z,17Z)/14:0)	甘油磷酸甘油酯(20:4(8Z,11Z,14Z,17Z)/14:0)	P	C37H65O8P	668.442	669.449	0.164071	[M+H]+	9.153	-	3	C18	Lipids and lipid-like molecules	脂质和类脂分子	Glycerophospholipids	甘油磷脂	Glycerophosphates	甘油磷酸酯类	"-"	HMDB0115171	Lipids and lipid-like molecules	Glycerophospholipids	Glycerophosphates	-	-	-	-	-	-	-	131822019	[H][C@@](COC(=O)CCCCCC\C=C/C\C=C/C\C=C/C\C=C/CC)(COP(O)(O)=O)OC(=O)CCCCCCCCCCCCC	QCHSOBDJYHOQKA-RJAPBUJASA-N	0.457528	-1.12807	0.000452916	1	1.81545	down	8.73046e+07	8.13137e+07	1.1265e+08	9.25125e+07	8.03371e+07	1.21893e+08	2.26949e+08	2.06179e+08	2.01037e+08	3.0203e+08
Com_5026_pos	andrastin A	-	P	C28H38O7	486.262	487.269	0.982138	[M+H]+	6.824	0.639187	2	C18	Lipids and lipid-like molecules	脂质和类脂分子	Steroids and steroid derivatives	类固醇和类固醇衍生物	Steroid esters	类固醇酯	-	-	-	-	-	-	-	-	-	-	-	-	-	O=CC12CCC(OC(=O)C)C(C)(C)C2CCC3(C)C1C=C(C)C4(C(=O)C(C(=O)C43C(=O)OC)C)C	GRBXNADBNJGZRK-GJEDHNSHSA-N	0.62804	-0.671071	0.000462643	1	1.68677	down	4.44052e+06	4.50414e+06	5.93996e+06	7.04154e+06	5.29198e+06	5.13745e+06	8.17725e+06	9.38713e+06	8.94412e+06	1.02077e+07
Com_1887_pos	8-Azabicyclo[3.2.1]octane	8-氮杂双环[3.2.1]辛烷	P	C7H13N	111.105	112.112	3.03847	[M+H]+	1.095	-	3	C18	Alkaloids and derivatives	生物碱及其衍生物	Tropane alkaloids	莨菪烷类生物碱	-	-	"-"	HMDB0247421	Alkaloids and derivatives	Tropane alkaloids	-	-	-	-	-	-	-	-	136097	C1CC2CCCC1N2	DGGKXQQCVPAUEA-UHFFFAOYSA-N	0.634761	-0.655714	0.000471436	1	2.45558	down	6.03589e+06	5.98419e+06	5.55749e+06	5.99083e+06	5.49146e+06	6.09429e+06	9.396e+06	1.09444e+07	9.65424e+06	1.01276e+07
Com_3408_neg	LysoPE(0:0/20:2(11Z,14Z))	溶血磷脂酰乙醇胺(0:0/20:2(11Z,14Z))	N	C25H48NO7P	505.317	504.31	1.11989	[M-H]-	9.255	-	3	C18	Lipids and lipid-like molecules	脂质和类脂分子	Glycerophospholipids	甘油磷脂	Glycerophosphoethanolamines	甘油磷酸乙醇胺类	"-"	HMDB0011483	Lipids and lipid-like molecules	Glycerophospholipids	Glycerophosphoethanolamines	-	-	-	LMGP02050047	Glycerophospholipids [GP]	Glycerophosphoethanolamines [GP02]	Monoacylglycerophosphoethanolamines [GP0205]	53480932	[H][C@@](CO)(COP(O)(=O)OCCN)OC(=O)CCCCCCCCC\C=C/C\C=C/CCCCC	NHBRVTKHMMOYTG-XBJNFHHOSA-N	0.473141	-1.07966	0.000477558	1	2.44994	down	3.71318e+07	3.86659e+07	6.27891e+07	5.66974e+07	4.79863e+07	4.87404e+07	9.95337e+07	1.70314e+08	8.80061e+07	8.15232e+07
Com_1576_pos	Cynaropicrin	菜蓟苦素	P	C19H22O6	346.142	369.131	0.518874	[M+Na]+	5.997	-	3	C18	Lipids and lipid-like molecules	脂质和类脂分子	Prenol lipids	异戊烯醇脂	Terpene lactones	萜内酯	"35730-78-0"	HMDB0036423	Lipids and lipid-like molecules	Prenol lipids	Terpene lactones	-	C09385	-	-	-	-	-	181128	OCC(=C)C(=O)OC1CC(=C)C2CC(O)C(=C)C2C2OC(=O)C(=C)C12	KHSCYOFDKADJDJ-UHFFFAOYSA-N	0.556015	-0.846804	0.00048975	1	1.3951	down	2.90785e+06	2.49084e+06	1.66588e+06	1.90953e+06	2.08251e+06	1.78391e+06	3.43646e+06	3.04031e+06	4.9281e+06	4.35565e+06
Com_5125_pos	LysoPC(18:1(9Z)/0:0)	溶血磷脂酰胆碱(18:1(9Z)/0:0)	P	C26H52NO7P	521.348	544.338	1.04073	[M+Na]+	9.599	0.7478	2	C18	Lipids and lipid-like molecules	脂质和类脂分子	Glycerophospholipids	甘油磷脂	Glycerophosphocholines	甘油磷酸胆碱	"19420-56-5"	HMDB0002815	Lipids and lipid-like molecules	Glycerophospholipids	Glycerophosphocholines	-	-	-	LMGP01050032	Glycerophospholipids [GP]	Glycerophosphocholines [GP01]	Monoacylglycerophosphocholines [GP0105]	16081932	CCCCCCCC\C=C/CCCCCCCC(=O)OC[C@@H](O)COP([O-])(=O)OCC[N+](C)(C)C	YAMUFBLWGFFICM-PTGWMXDISA-N	0.467984	-1.09547	0.000500529	1	2.5335	down	4.18089e+07	2.54044e+07	5.5628e+07	5.41768e+07	4.2293e+07	4.06396e+07	1.05875e+08	1.07194e+08	8.38918e+07	8.84933e+07
Com_3481_pos	Lanceolatin B (flavonoid)	-	P	C17H10O3	262.063	263.07	2.35056	[M+H]+	4.732	-	3	C18	Phenylpropanoids and polyketides	苯丙素类和聚酮类	Flavonoids	黄酮类化合物	Flavones	黄酮类	-	-	-	-	-	-	-	-	-	-	-	-	-	C1=CC=C(C=C1)C2=CC(=O)C3=C(O2)C4=C(C=C3)OC=C4	NQNOTBRHBRJKKH-UHFFFAOYSA-N	0.283835	-1.81687	0.000508011	0.972222	1.6255	down	207059	303222	549929	696747	349948	306973	1.77859e+06	1.57897e+06	918026	649197
Com_2798_neg	imidazoleacetic acid ribotide	-	N	C10H15N2O9P	338.052	337.044	0.749321	[M-H]-	1.5	0.642517	2	C18	Organic oxygen compounds	有机氧化合物	Organooxygen compounds	有机氧化合物	Carbohydrates and carbohydrate conjugates	碳水化合物和碳水化合物结合物	-	HMDB0006032	Nucleosides, nucleotides, and analogues	Purine nucleosides	-	-	-	-	-	-	-	-	-	C1=C(N=CN1C2C(C(C(O2)COP(=O)(O)O)O)O)CC(=O)O	RDQUQBHPMYFYMX-XIWVQZPPSA-N	1.97177	0.979493	0.000511219	1	2.10174	up	2.95209e+06	3.20984e+06	5.15201e+06	5.24335e+06	4.36505e+06	4.41592e+06	2.30892e+06	1.96419e+06	1.52164e+06	1.79832e+06
Com_620_pos	N-formylphenylalanine	N-甲酰基-L-苯丙氨酸	P	C10H11NO3	193.074	216.063	1.0915	[M+Na]+	1.585	-	3	C18	Organic acids and derivatives	有机酸及其衍生物	Carboxylic acids and derivatives	羧酸及其衍生物	Amino acids, peptides, and analogues	氨基酸、肽和类似物	"13200-85-6"	HMDB0240317	Organic acids and derivatives	Carboxylic acids and derivatives	Amino acids, peptides, and analogues	-	-	-	-	-	-	-	759256	C1=CC=C(C=C1)CC(C(=O)O)NC=O	NSTPXGARCQOSAU-VIFPVBQESA-N	1.69955	0.76515	0.000518474	1	2.2494	up	1.55042e+07	1.50681e+07	1.40207e+07	1.68079e+07	1.33504e+07	1.75333e+07	7.03298e+06	1.00416e+07	8.61294e+06	6.98885e+06
Com_2329_neg	Methyl 2-(4-isopropyl-4-methyl-5-oxo-2-imidazolin-2-yl)-p-toluate	-	N	C16H20N2O3	288.147	287.141	1.60317	[M-H]-	5.969	0.500714	2	C18	Benzenoids	苯类化合物	Benzene and substituted derivatives	苯及其取代衍生物	Benzoic acids and derivatives	苯甲酸及其衍生物	-	-	-	-	-	-	C11494	-	-	-	-	-	-	CC1=CC(=C(C=C1)C(=O)OC)C2=NC(C(=O)N2)(C)C(C)C	FFCCBBNQPIMUJI-UHFFFAOYSA-N	7.24264	2.85652	0.000523513	1	1.56534	up	1.05089e+06	1.05448e+06	510240	675880	2.15736e+06	2.00042e+06	143316	420031	64782.9	68314.7
Com_2589_pos	Erinapyrone C	-	P	C8H10O5	186.053	187.061	2.98997	[M+H]+	4.77	0.720894	2	C18	Organoheterocyclic compounds	有机杂环化合物	Pyrans	吡喃	Pyranones and derivatives	吡喃酮及其衍生物	-	HMDB0041026	Organoheterocyclic compounds	Pyrans	Pyranones and derivatives	-	-	-	-	-	-	-	-	CC(C12C(O1)OC(=CC2=O)CO)O	ZXCJKDVKXCEBEI-PHUGUNIDSA-N	0.65134	-0.618518	0.000529385	1	1.23017	down	4.07905e+07	3.74526e+07	5.45769e+07	5.63573e+07	4.66349e+07	4.43414e+07	7.11916e+07	6.53863e+07	7.47065e+07	7.99114e+07
Com_4997_pos	LysoPE(0:0/18:3(9Z,12Z,15Z))	溶血磷脂酰乙醇胺(0:0/18:3(9Z,12Z,15Z))	P	C23H42NO7P	475.27	476.278	0.779972	[M+H]+	8.6	0.515842	2	C18	Lipids and lipid-like molecules	脂质和类脂分子	Glycerophospholipids	甘油磷脂	Glycerophosphoethanolamines	甘油磷酸乙醇胺类	"-"	HMDB0011479	Lipids and lipid-like molecules	Glycerophospholipids	Glycerophosphoethanolamines	-	-	-	LMGP02050043	Glycerophospholipids [GP]	Glycerophosphoethanolamines [GP02]	Monoacylglycerophosphoethanolamines [GP0205]	53480928	[H][C@@](CO)(COP(O)(=O)OCCN)OC(=O)CCCCCCC\C=C/C\C=C/C\C=C/CC	JGWWMNVPHKMUCV-WOBXFXBNSA-N	0.455895	-1.13323	0.000530112	1	2.24455	down	8.69418e+07	8.31583e+07	1.66312e+08	1.69309e+08	1.28644e+08	1.17361e+08	3.14398e+08	2.67064e+08	3.18992e+08	2.93762e+08
Com_238_pos	Serotonin	5-羟色胺	P	C10H12N2O	176.095	159.092	1.6234	[M+H-H2O]+	5.239	0.609852	1	C18	Organoheterocyclic compounds	有机杂环化合物	Indoles and derivatives	吲哚及其衍生物	Tryptamines and derivatives	色胺及其衍生物	"50-67-9"	HMDB0000259	Organoheterocyclic compounds	Indoles and derivatives	Tryptamines and derivatives	Serotonin; 3-(2-Aminoethyl)-1H-indol-5-ol; 5-Hydroxytryptamine; Enteramine	C00780	map00380;map01063;map01100;map04024;map04080;map04540;map04721;map04726;map04742;map04750;map04976;map07211	-	-	-	-	5202	C1=CC2=C(C=C1O)C(=CN2)CCN	QZAYGJVTTNCVMB-UHFFFAOYSA-N	1.50162	0.58652	0.000534247	1	1.1452	up	1.10367e+09	1.06898e+09	8.07637e+08	7.85787e+08	1.00405e+09	9.42735e+08	6.26506e+08	6.07163e+08	5.32152e+08	5.59008e+08
Com_3546_neg	Tricetin 6-C-arabinoside-8-C-glucoside	五羟黄酮 6-C-阿拉伯糖苷-8-C-葡萄糖苷	N	C26H28O16	596.138	595.131	1.55568	[M-H]-	5.147	-	3	C18	Phenylpropanoids and polyketides	苯丙素类和聚酮类	Flavonoids	黄酮类化合物	Flavonoid glycosides	黄酮糖苷	-	-	-	-	-	-	-	-	LMPK12110835	Polyketides [PK]	Flavonoids [PK12]	Flavones and Flavonols [PK1211]	-	C1C(C(C(C(O1)C2=C(C(=C3C(=C2O)C(=O)C=C(O3)C4=CC(=C(C(=C4)O)O)O)C5C(C(C(C(O5)CO)O)O)O)O)O)O)O	HTGNGWRYVOWYKH-RGXHRESKSA-N	0.384015	-1.38077	0.000567463	1	2.48564	down	1.67235e+06	3.17416e+06	4.76527e+06	4.4795e+06	3.88897e+06	3.78484e+06	1.18559e+07	1.06072e+07	9.90992e+06	1.05679e+07
Com_3245_pos	Hydroxyprolyl-Isoleucine	羟脯氨酰异亮氨酸	P	C11H20N2O4	244.142	245.15	1.61344	[M+H]+	4.86	0.646257	2	C18	Organic acids and derivatives	有机酸及其衍生物	Carboxylic acids and derivatives	羧酸及其衍生物	Amino acids, peptides, and analogues	氨基酸、肽和类似物	"-"	HMDB0028866	Organic acids and derivatives	Carboxylic acids and derivatives	Amino acids, peptides, and analogues	-	-	-	-	-	-	-	61157357	CCC(C)C(NC(=O)C1CC(O)CN1)C(O)=O	JKCPTRCNCMWJJG-UHFFFAOYSA-N	0.570813	-0.80891	0.000578932	1	1.38841	down	2.53344e+07	2.37853e+07	1.53214e+07	1.65609e+07	2.23776e+07	2.35307e+07	3.52903e+07	3.4512e+07	4.02114e+07	4.1834e+07
Com_1194_pos	Chrysoeriol	金圣草黄素	P	C16H12O6	300.063	301.071	1.33325	[M+H]+	6.128	0.977272	1	C18	Phenylpropanoids and polyketides	苯丙素类和聚酮类	Flavonoids	黄酮类化合物	O-methylated flavonoids	O-甲基化黄酮类化合物	"491-71-4"	HMDB0030667	Phenylpropanoids and polyketides	Flavonoids	O-methylated flavonoids	Chrysoeriol; 5,7,4'-Trihydroxy-3'-methoxyflavone; 3'-O-Methylluteolin	C04293	map00944	LMPK12110799	Polyketides [PK]	Flavonoids [PK12]	Flavones and Flavonols [PK1211]	5280666	COC1=C(O)C=CC(=C1)C1=CC(=O)C2=C(O)C=C(O)C=C2O1	SCZVLDHREVKTSH-UHFFFAOYSA-N	0.632614	-0.660602	0.000585909	1	1.22378	down	3.29447e+08	3.01618e+08	4.2077e+08	4.15545e+08	3.08107e+08	2.82076e+08	5.72443e+08	5.29514e+08	5.0217e+08	5.10908e+08
Com_3383_pos	7,12-Dimethylbenz[a]anthracene	7,12-二甲基苯并[a]蒽	P	C20H16	256.125	257.133	0.225688	[M+H]+	2.115	-	3	C18	Benzenoids	苯类化合物	Phenanthrenes and derivatives	菲及其衍生物	-	-	-	HMDB0062429	Benzenoids	Phenanthrenes and derivatives	-	-	C19488	map00980;map05204	-	-	-	-	-	CC1=C2C=CC3=CC=CC=C3C2=C(C4=CC=CC=C14)C	ARSRBNBHOADGJU-UHFFFAOYSA-N	0.605923	-0.722795	0.000595852	1	1.85286	down	5.13041e+06	3.13474e+06	5.39523e+06	4.82951e+06	4.56053e+06	4.70951e+06	6.77312e+06	6.05345e+06	7.33538e+06	7.95795e+06
Com_6092_pos	Kaempferol 3-(6''-p-coumarylglucoside)-4'-glucoside	山奈酚 3-(6''-对香豆酰葡萄糖苷)-4'-葡萄糖苷	P	C36H36O18	756.19	757.197	0.0569005	[M+H]+	5.373	0.590252	2	C18	Phenylpropanoids and polyketides	苯丙素类和聚酮类	Flavonoids	黄酮类化合物	Flavonoid glycosides	黄酮糖苷	-	HMDB0037437	Phenylpropanoids and polyketides	Flavonoids	Flavonoid glycosides	-	-	-	LMPK12111813	Polyketides [PK]	Flavonoids [PK12]	Flavones and Flavonols [PK1211]	-	C1=CC(=CC=C1C=CC(=O)OCC2C(C(C(C(O2)OC3=C(OC4=CC(=CC(=C4C3=O)O)O)C5=CC=C(C=C5)OC6C(C(C(C(O6)CO)O)O)O)O)O)O)O	GTTHRFWSXLOEPD-ISOYXBQCSA-N	0.522232	-0.937237	0.000610135	1	1.30158	down	1.93306e+08	1.7595e+08	2.38664e+08	2.39438e+08	2.15683e+08	1.92919e+08	4.05947e+08	3.92878e+08	2.94113e+08	2.96252e+08
Com_3714_pos	Aikupikanyne B	-	P	C21H30	282.235	283.242	0.0830311	[M+H]+	6.828	0.906505	2	C18	Hydrocarbons	碳氢化合物	Unsaturated hydrocarbons	不饱和烃	Enynes	烯炔	-	-	-	-	-	-	-	-	-	-	-	-	-	C#CCCCCCCCCCCC#CCCCC=CC#C	ODOHBJISRZXRAM-FNORWQNLSA-N	0.605856	-0.722953	0.000619487	1	1.47322	down	1.38113e+08	1.00895e+08	1.45266e+08	1.8269e+08	1.34565e+08	1.28879e+08	2.24207e+08	2.022e+08	2.92283e+08	2.54701e+08
Com_4948_pos	Asparacosin A	天冬氨酸甲酯	P	C27H40O5	444.288	445.295	0.852217	[M+H]+	6.83	-	3	C18	Lipids and lipid-like molecules	脂质和类脂分子	Prenol lipids	异戊烯醇脂	Triterpenoids	三萜类	-	-	-	-	-	-	-	-	LMST01080098	Sterol Lipids [ST]	Sterols [ST01]	Spirostanols and derivatives [ST0108]	-	CC1CCC2(C(C3(C(O2)CC4C3(C(CC5C4CCC6=CC(=O)CCC56C)O)C)O)C)OC1	YWWQQPDLTAKFSH-ANLDUCOMSA-N	0.56664	-0.819497	0.000621415	1	1.59848	down	5.541e+06	4.02441e+06	7.107e+06	6.40734e+06	6.94085e+06	6.45063e+06	1.09561e+07	9.25865e+06	1.32728e+07	1.30938e+07
Com_6300_pos	PC(15:0/5-iso PGF2VI)	磷脂酰胆碱(15:0/5-iso PGF2VI)	P	C41H76NO11P	789.516	790.522	0.662565	[M+H]+	10.622	0.665273	2	C18	-	-	-	-	-	-	"-"	HMDB0285836	-	-	-	-	-	-	-	-	-	-	-	CCCCCCCCCCCCCCC(=O)OC[C@H](COP([O-])(=O)OCC[N+](C)(C)C)OC(=O)C\C=C/C[C@@H]1[C@@H](O)C[C@@H](O)[C@@H]1\C=C\[C@H](O)CCCCC	JELBLWGATZFMLP-CCSQDFOZSA-N	0.495292	-1.01365	0.000634921	1	1.83982	down	9.64114e+06	8.96681e+06	1.36223e+07	1.46697e+07	9.21253e+06	9.94754e+06	2.83724e+07	2.86919e+07	1.56627e+07	2.47668e+07
Com_3166_pos	S-succinylcysteine	S-琥珀酰半胱氨酸	P	C7H11NO6S	237.031	238.038	0.402502	[M+H]+	1.46	0.662653	2	C18	Organic acids and derivatives	有机酸及其衍生物	Carboxylic acids and derivatives	羧酸及其衍生物	Amino acids, peptides, and analogues	氨基酸、肽和类似物	-	-	-	-	-	-	-	-	-	-	-	-	-	O=C(O)CC(SCC(N)C(=O)O)C(=O)O	XPKKFTKCRVIDAG-UHFFFAOYSA-N	0.605406	-0.724024	0.000648866	1	2.00405	down	7.18893e+06	7.12524e+06	1.18001e+07	1.01534e+07	9.99484e+06	8.99597e+06	1.71661e+07	1.55923e+07	1.56748e+07	1.64989e+07
Com_2881_pos	5-Carboxyvanillic acid	5-羧基香草酸	P	C9H8O6	212.032	213.04	1.02285	[M+H]+	6.825	0.581996	2	C18	Benzenoids	苯类化合物	Benzene and substituted derivatives	苯及其取代衍生物	Benzoic acids and derivatives	苯甲酸及其衍生物	-	-	-	-	-	-	C18338	map00627;map01120	-	-	-	-	-	COC1=CC(=CC(=C1O)C(=O)O)C(=O)O	NLSSJYQPZIQJNC-UHFFFAOYSA-N	0.597117	-0.743914	0.000659525	1	1.46158	down	1.67297e+06	1.39164e+06	2.56088e+06	2.09162e+06	1.8915e+06	2.02744e+06	3.40261e+06	2.97417e+06	3.67923e+06	3.6011e+06
Com_1923_pos	D(-)-Threose	D(-)-苏糖	P	C4H8O4	120.042	121.05	3.48137	[M+H]+	2.073	0.707359	2	C18	Organic oxygen compounds	有机氧化合物	Organooxygen compounds	有机氧化合物	Carbohydrates and carbohydrate conjugates	碳水化合物和碳水化合物结合物	-	-	-	-	-	-	-	-	-	-	-	-	-	OC1OCC(O)C1O	FMAORJIQYMIRHF-BCDHYOAOSA-N	0.483085	-1.04965	0.000665709	1	1.20879	down	4.62027e+06	3.20332e+06	5.06809e+06	4.52071e+06	4.18008e+06	3.70669e+06	1.11327e+07	1.03075e+07	8.68353e+06	1.02216e+07
Com_1159_neg	1-Naphthylamine	-	N	C10H9N	143.073	142.066	0.76757	[M-H]-	5.235	0.796888	2	C18	Benzenoids	苯类化合物	Naphthalenes	萘类	-	-	-	HMDB0243964	Benzenoids	Naphthalenes	-	-	C14790	map00980	-	-	-	-	-	C1=CC=C2C(=C1)C=CC=C2N	RUFPHBVGCFYCNW-UHFFFAOYSA-N	2.06627	1.04703	0.000700699	1	1.09584	up	5.27451e+07	4.82869e+07	2.65195e+07	2.86225e+07	4.36016e+07	4.07057e+07	1.97661e+07	1.77597e+07	1.68268e+07	1.56082e+07
Com_192_pos	Spermidine	亚精胺	P	C7H19N3	145.158	146.165	1.70959	[M+H]+	1.096	0.910171	1	C18	Organic nitrogen compounds	有机氮化合物	Organonitrogen compounds	有机氮化合物	Amines	胺类	"124-20-9"	HMDB0001257	Organic nitrogen compounds	Organonitrogen compounds	Amines	Spermidine; N-(3-Aminopropyl)-1,4-butane-diamine	C00315	map00330;map00410;map00480;map00940;map01100;map02010;map04976	-	-	-	-	1102	NCCCCNCCCN	ATHGHQPFGPMSJY-UHFFFAOYSA-N	0.635407	-0.654247	0.000733246	1	2.56586	down	1.10446e+08	1.12881e+08	1.04062e+08	1.12962e+08	1.09165e+08	1.11712e+08	1.82868e+08	1.97608e+08	1.87117e+08	1.90771e+08
Com_25_neg	Succinic Acid	琥珀酸	N	C4H6O4	118.027	117.02	2.09431	[M-H]-	2.576	0.99987	1	C18	Organic acids and derivatives	有机酸及其衍生物	Carboxylic acids and derivatives	羧酸及其衍生物	Dicarboxylic acids and derivatives	二元酸及其衍生物	"110-15-6"	HMDB0000254	Organic acids and derivatives	Carboxylic acids and derivatives	Dicarboxylic acids and derivatives	Succinate; Succinic acid; Butanedionic acid; Ethylenesuccinic acid	C00042	map00020;map00190;map00250;map00350;map00360;map00361;map00620;map00630;map00640;map00650;map00720;map00760;map00920;map01060;map01061;map01062;map01063;map01064;map01065;map01066	LMFA01170043	Fatty Acyls [FA]	Fatty Acids and Conjugates [FA01]	Dicarboxylic acids [FA0117]	1738118	OC(=O)CCC(O)=O	KDYFGRWQOYBRFD-UHFFFAOYSA-N	1.55612	0.637955	0.000739175	1	1.43056	up	4.84186e+08	5.23305e+08	3.90955e+08	4.44404e+08	5.14105e+08	4.99379e+08	3.05159e+08	3.04748e+08	2.52676e+08	2.38718e+08
Com_3127_pos	2-(3,5-Dihydroxyphenyl)ethanol sulfate	-	P	C8H10O6S	234.02	235.027	1.10915	[M+H]+	2.565	-	3	C18	Organic acids and derivatives	有机酸及其衍生物	Organic sulfuric acids and derivatives	有机硫酸及其衍生物	Arylsulfates	芳基硫酸盐	"-"	HMDB0240693	Organic acids and derivatives	Organic sulfuric acids and derivatives	Arylsulfates	-	-	-	-	-	-	-	-	OCCC1=CC(OS(O)(=O)=O)=CC(O)=C1	QGXITCCVKOBDDI-UHFFFAOYSA-N	0.223007	-2.16484	0.000745174	1	1.26929	down	1.64994e+06	1.68419e+06	1.81983e+06	1.27455e+06	1.74427e+06	1.99454e+06	4.45804e+06	4.98876e+06	1.31495e+07	1.29371e+07
Com_5027_pos	Hyrtiosin B	-	P	C29H42O6	486.298	487.305	0.843116	[M+H]+	6.823	0.711324	2	C18	Lipids and lipid-like molecules	脂质和类脂分子	Prenol lipids	异戊烯醇脂	Sesterterpenoids	二倍萜类	-	-	-	-	-	-	-	-	-	-	-	-	-	CC(=O)OCC1(CCCC2(C1CCC3(C2CC(C4(C3CC=C5C4COC5=O)C)OC(=O)C)C)C)C	SLOGIEGONFUYCH-RNEUULLFSA-N	0.547684	-0.868585	0.000775008	1	1.79744	down	2.87071e+06	2.45967e+06	4.58003e+06	3.85596e+06	3.99132e+06	3.58512e+06	5.98653e+06	5.9394e+06	7.76844e+06	8.33781e+06
Com_2616_pos	H-Hyp-gly-OH	-	P	C7H12N2O4	188.08	189.087	1.89114	[M+H]+	5.045	-	3	C18	Organic acids and derivatives	有机酸及其衍生物	Carboxylic acids and derivatives	羧酸及其衍生物	Amino acids, peptides, and analogues	氨基酸、肽和类似物	"-"	HMDB0253018	Organic acids and derivatives	Carboxylic acids and derivatives	Amino acids, peptides, and analogues	-	-	-	-	-	-	-	559549	OC1CNC(C1)C(=O)NCC(O)=O	WFDSWNXTPKLLOT-UHFFFAOYSA-N	0.37404	-1.41873	0.000782665	1	2.43561	down	3.77571e+06	2.94589e+06	4.72077e+06	3.35565e+06	1.95077e+06	2.40333e+06	6.73527e+06	7.99532e+06	1.2366e+07	1.29289e+07
Com_1043_neg	Proline	脯氨酸	N	C5H9NO2	115.063	114.056	1.87733	[M-H]-	5.022	0.785653	2	C18	Organic acids and derivatives	有机酸及其衍生物	Carboxylic acids and derivatives	羧酸及其衍生物	Amino acids, peptides, and analogues	氨基酸、肽和类似物	"29795-82-2"	HMDB0003411	Organic acids and derivatives	Carboxylic acids and derivatives	Amino acids, peptides, and analogues	-	C16435	-	-	-	-	-	-	C1CC(NC1)C(=O)O	ONIBWKKTOPOVIA-BYPYZUCNSA-N	1.80644	0.853151	0.000801314	1	1.42967	up	6.00198e+07	5.83731e+07	3.59649e+07	3.56358e+07	5.23957e+07	4.90494e+07	2.42485e+07	2.5279e+07	2.22061e+07	2.26675e+07
Com_6592_pos	PC(18:2(9Z,12Z)/5-iso PGF2VI)	磷脂酰胆碱(18:2(9Z,12Z)/5-iso PGF2VI)	P	C44H78NO11P	827.531	850.52	0.0989587	[M+Na]+	10.913	0.507039	2	C18	-	-	-	-	-	-	"-"	HMDB0286562	-	-	-	-	-	-	-	-	-	-	-	CCCCC\C=C/C\C=C/CCCCCCCC(=O)OC[C@H](COP([O-])(=O)OCC[N+](C)(C)C)OC(=O)C\C=C/C[C@@H]1[C@@H](O)C[C@@H](O)[C@@H]1\C=C\[C@H](O)CCCCC	WIZGRRZYINGVPN-CUEIZCRVSA-N	0.427067	-1.22747	0.000801732	1	2.19495	down	4.2084e+06	3.81792e+06	6.74006e+06	7.51087e+06	3.83735e+06	3.2354e+06	1.6155e+07	1.52083e+07	9.3402e+06	9.52356e+06
Com_4672_pos	Finerenone	非奈利酮	P	C21H22N4O3	378.169	379.177	0.209397	[M+H]+	5.166	-	3	C18	Organoheterocyclic compounds	有机杂环化合物	Diazanaphthalenes	二氮杂萘类	Naphthyridines	萘啶类	"-"	HMDB0252261	Organoheterocyclic compounds	Diazanaphthalenes	Naphthyridines	-	-	-	-	-	-	-	24993045	CCOC1=NC=C(C)C2=C1C(C1=C(OC)C=C(C=C1)C#N)C(C(N)=O)=C(C)N2	BTBHLEZXCOBLCY-UHFFFAOYSA-N	3.57619	1.83842	0.00081403	0.972222	1.5202	up	869376	622918	541323	1.25087e+06	550244	398563	184703	122875	134543	96291.5
Com_186_pos	Indole-3-carboxaldehyde	吲哚-3-甲醛	P	C9H7NO	145.053	146.06	1.32013	[M+H]+	5.237	0.999975	1	C18	Organoheterocyclic compounds	有机杂环化合物	Indoles and derivatives	吲哚及其衍生物	Indoles	吲哚	"487-89-8"	HMDB0029737	Organoheterocyclic compounds	Indoles and derivatives	Indoles	-	C08493	-	-	-	-	-	10256	O=CC1=CNC2=C1C=CC=C2	OLNJUISKUQQNIM-UHFFFAOYSA-N	1.50073	0.585666	0.000847335	1	1.09738	up	2.26309e+09	2.01597e+09	1.51333e+09	1.53575e+09	1.96059e+09	1.79002e+09	1.2477e+09	1.23167e+09	1.02137e+09	1.07059e+09
Com_3939_pos	Cedpht	-	P	C21H20O2	304.146	305.153	0.7719	[M+H]+	1.332	-	3	C18	Phenylpropanoids and polyketides	苯丙素类和聚酮类	Phenylpropanoic acids	苯丙酸类	-	-	"-"	HMDB0251608	Phenylpropanoids and polyketides	Phenylpropanoic acids	-	-	-	-	-	-	-	-	128642	OC(=O)CCC1=CC=C(C=CC=CC=CC2=CC=CC=C2)C=C1	SINKVNIAFSCCOS-UHFFFAOYSA-N	0.650865	-0.61957	0.000865368	1	1.67803	down	2.05262e+07	2.31455e+07	3.29815e+07	3.02659e+07	2.62863e+07	2.52525e+07	4.3612e+07	3.96668e+07	4.23784e+07	4.25212e+07
Com_544_pos	H-D-Trp-OH	D-色氨酸	P	C11H12N2O2	204.09	205.098	1.72317	[M+H]+	5.237	0.999832	1	C18	Organoheterocyclic compounds	有机杂环化合物	Indoles and derivatives	吲哚及其衍生物	Indolyl carboxylic acids and derivatives	吲哚基羧酸及其衍生物	"153-94-6"	HMDB0013609	Organoheterocyclic compounds	Indoles and derivatives	Indolyl carboxylic acids and derivatives	-	C00525	-	-	-	-	-	9060	N[C@H](CC1=CNC2=C1C=CC=C2)C(O)=O	QIVBCDIJIAJPQS-SECBINFHSA-N	1.55177	0.633916	0.000890009	1	1.16343	up	2.1301e+10	2.02188e+10	1.46484e+10	1.50777e+10	1.86651e+10	1.77935e+10	1.15992e+10	1.11838e+10	9.12918e+09	9.77358e+09
Com_232_pos	N-Acetylproline	N-乙酰脯氨酸	P	C7H11NO3	157.074	158.082	2.3124	[M+H]+	5.037	0.999938	1	C18	Organic acids and derivatives	有机酸及其衍生物	Carboxylic acids and derivatives	羧酸及其衍生物	Amino acids, peptides, and analogues	氨基酸、肽和类似物	"68-95-1"	HMDB0094701	Organic acids and derivatives	Carboxylic acids and derivatives	Amino acids, peptides, and analogues	-	-	-	-	-	-	-	66141	[H][C@]1(CCCN1C(C)=O)C(O)=O	GNMSLDIYJOSUSW-LURJTMIESA-N	1.64729	0.720096	0.00090841	1	1.79348	up	7.62369e+08	7.09497e+08	5.7399e+08	5.70571e+08	6.79631e+08	6.93804e+08	3.75381e+08	3.97604e+08	3.1188e+08	3.24198e+08
Com_1199_neg	Xanthine	黄嘌呤	N	C5H4N4O2	152.033	151.026	0.962261	[M-H]-	2.257	0.942395	2	C18	Organoheterocyclic compounds	有机杂环化合物	Imidazopyrimidines	咪唑并嘧啶类	Purines and purine derivatives	嘌呤和嘌呤衍生物	"69-89-6"	HMDB0000292	Organoheterocyclic compounds	Imidazopyrimidines	Purines and purine derivatives	Xanthine	C00385	map00230;map00232;map01060;map01065;map01100;map01110;map01120	-	-	-	-	-	C1=NC2=C(N1)C(=O)NC(=O)N2	LRFVTYWOQMYALW-UHFFFAOYSA-N	0.405583	-1.30193	0.000910148	0.972222	1.4795	down	1.69942e+07	1.5956e+07	3.30468e+07	3.11843e+07	2.0765e+07	2.02798e+07	5.69848e+07	5.86768e+07	7.77902e+07	7.53924e+07
Com_899_pos	N-Methyldioctylamine	双辛烷基甲基叔胺	P	C17H37N	255.293	256.3	0.763581	[M+H]+	7.52	0.79796	1	C18	Organic nitrogen compounds	有机氮化合物	Organonitrogen compounds	有机氮化合物	Amines	胺类	"4455-26-9"	-	-	-	-	-	-	-	-	-	-	-	78202	CCCCCCCCN(C)CCCCCCCC	YJLYANLCNIKXMG-UHFFFAOYSA-N	0.474511	-1.07549	0.000911097	1	1.58534	down	7.91204e+06	7.94186e+06	1.17803e+07	1.33509e+07	9.7352e+06	1.03285e+07	2.46692e+07	2.4213e+07	2.47974e+07	2.68244e+07
Com_800_neg	Methyl palmitoleate	棕榈油酸甲酯	N	C17H32O2	268.24	327.254	0.554518	[M+CH3COOH-H]-	10.662	0.857641	2	C18	Lipids and lipid-like molecules	脂质和类脂分子	Fatty Acyls	脂肪酰类	Fatty acid esters	脂肪酸酯	"1120-25-8"	-	-	-	-	-	-	-	LMFA07010501	Fatty Acyls [FA]	Fatty esters [FA07]	Short fatty esters [FA0710]	-	CCCCCCC=CCCCCCCCC(=O)OC	IZFGRAGOVZCUFB-UHFFFAOYSA-N	0.598848	-0.739738	0.000920808	1	1.5986	down	1.16228e+06	1.07969e+06	1.48241e+06	1.48176e+06	1.14555e+06	1.01998e+06	1.89731e+06	1.53206e+06	2.54532e+06	2.53144e+06
Com_4988_pos	breynceanothanolic acid	-	P	C29H40O5	468.288	469.294	1.08225	[M+H]+	6.822	0.670619	2	C18	Lipids and lipid-like molecules	脂质和类脂分子	Prenol lipids	异戊烯醇脂	Terpene lactones	萜内酯	-	-	-	-	-	-	-	-	-	-	-	-	-	CC1CC(C23C1(O2)C45CCC6C7C(CCC7(CCC6(C4(CC3)C)C(=O)O5)C(=O)O)C(=C)C)(C)C	SNCMVKNGLNUISS-GCWSBASFSA-N	0.593139	-0.753558	0.000926039	1	1.87499	down	4.57853e+06	3.85762e+06	6.17956e+06	5.69795e+06	4.82242e+06	5.27598e+06	8.30653e+06	7.46144e+06	1.04866e+07	1.11233e+07
Com_1390_pos	Taxifolin	二氢槲皮素	P	C15H12O7	304.058	327.048	2.69273	[M+Na]+	5.657	0.571783	1	C18	Phenylpropanoids and polyketides	苯丙素类和聚酮类	Flavonoids	黄酮类化合物	Flavans	黄烷	"480-18-2"	HMDB0303943	Phenylpropanoids and polyketides	Flavonoids	Flavans	Taxifolin; Dihydroquercetin; (+)-Dihydroquercetin; (+)-Taxifolin; trans-Dihydroquercetin	C01617	map00941;map01061;map01100;map01110	LMPK12140721	Polyketides [PK]	Flavonoids [PK12]	Flavanones [PK1214]	439533	O[C@@H]1[C@H](OC2=CC(O)=CC(O)=C2C1=O)C1=CC(O)=C(O)C=C1	CXQWRCVTCMQVQX-LSDHHAIUSA-N	0.641201	-0.641151	0.000948898	1	1.0287	down	1.23641e+06	1.05881e+06	1.62459e+06	1.78124e+06	1.38875e+06	1.35242e+06	1.98216e+06	2.24635e+06	2.25943e+06	2.48266e+06
Com_3773_pos	asc-DeltaC8	-	P	C14H24O6	288.157	289.165	1.17517	[M+H]+	5.764	0.866857	2	C18	Organic oxygen compounds	有机氧化合物	Organooxygen compounds	有机氧化合物	Carbohydrates and carbohydrate conjugates	碳水化合物和碳水化合物结合物	-	-	-	-	-	-	-	-	LMFA13040037	Fatty Acyls [FA]	Fatty acyl glycosides [FA13]	Ascarosides [FA1304]	-	CC1C(CC(C(O1)OC(C)CCCC=CC(=O)O)O)O	OZXQOEFFYWNZJI-UYWLPYIRSA-N	0.636513	-0.651738	0.00102942	1	1.79676	down	7.54109e+06	7.16056e+06	1.09903e+07	1.12021e+07	8.71123e+06	7.72176e+06	1.52634e+07	1.46128e+07	1.15587e+07	1.21912e+07
Com_2550_pos	1,2-Dihydrostilbene	-	P	C14H14	182.11	183.117	1.89507	[M+H]+	11.032	0.625603	2	C18	Phenylpropanoids and polyketides	苯丙素类和聚酮类	Stilbenes	芪类	-	-	-	HMDB0244093	Phenylpropanoids and polyketides	Stilbenes	-	-	C14685	-	LMPK13090043	Polyketides [PK]	Aromatic polyketides [PK13]	Diphenyl ethers, biphenyls, dibenzyls and stilbenes [PK1309]	-	C1=CC=C(C=C1)CCC2=CC=CC=C2	QWUWMCYKGHVNAV-UHFFFAOYSA-N	0.654113	-0.612388	0.00103389	1	1.18161	down	3.25303e+06	3.83154e+06	4.59472e+06	5.52495e+06	4.0059e+06	4.28983e+06	6.15457e+06	7.23269e+06	6.67825e+06	6.81793e+06
Com_4670_pos	Kahakamide A	-	P	C18H22N2O7	378.143	379.15	0.312748	[M+H]+	5.881	-	3	C18	Organic oxygen compounds	有机氧化合物	Organooxygen compounds	有机氧化合物	Carbohydrates and carbohydrate conjugates	碳水化合物和碳水化合物结合物	-	-	-	-	-	-	-	-	-	-	-	-	-	COC1=CC=CC2=C1C(=CN2C3C(C(CC(O3)C(=O)OC)O)O)CC(=O)N	YMYPXKZOERIPRK-SCTFDZSOSA-N	0.537776	-0.894923	0.00105852	0.972222	2.06458	down	3.78975e+06	3.95564e+06	5.3345e+06	4.74943e+06	3.36278e+06	3.3885e+06	8.46357e+06	9.89641e+06	7.69953e+06	8.53871e+06
Com_639_neg	Luteolin	木犀草素	N	C15H10O6	286.048	285.041	0.750009	[M-H]-	5.937	0.985653	1	C18	Phenylpropanoids and polyketides	苯丙素类和聚酮类	Flavonoids	黄酮类化合物	Flavones	黄酮类	"491-70-3"	HMDB0005800	Phenylpropanoids and polyketides	Flavonoids	Flavones	Luteolin; 3',4',5,7-Tetrahydroxyflavone; 5,7,3',4'-Tetrahydroxyflavone	C01514	map00941;map00944;map01100;map01110	LMPK12110006	Polyketides [PK]	Flavonoids [PK12]	Flavones and Flavonols [PK1211]	5280445	OC1=CC2=C(C(O)=C1)C(=O)C=C(O2)C1=CC=C(O)C(O)=C1	IQPNAANSBPBGFQ-UHFFFAOYSA-N	0.440687	-1.18217	0.00107765	1	1.28101	down	2.82446e+08	2.67906e+08	3.87364e+08	3.82137e+08	3.78511e+08	3.81377e+08	6.29486e+08	6.50093e+08	5.80074e+08	5.71206e+08
Com_414_pos	N-Alpha-acetyllysine	N-乙酰赖氨酸	P	C8H16N2O3	188.116	189.124	1.08172	[M+H]+	1.459	0.698236	1	C18	Organic acids and derivatives	有机酸及其衍生物	Carboxylic acids and derivatives	羧酸及其衍生物	Amino acids, peptides, and analogues	氨基酸、肽和类似物	"1946-82-3"	HMDB0000446	Organic acids and derivatives	Carboxylic acids and derivatives	Amino acids, peptides, and analogues	-	C12989	-	-	-	-	-	92907	CC(=O)N[C@@H](CCCCN)C(O)=O	VEYYWZRYIYDQJM-ZETCQYMHSA-N	0.620984	-0.687371	0.00111612	1	1.74515	down	2.59302e+07	2.61327e+07	4.26878e+07	3.91453e+07	3.30571e+07	3.00806e+07	5.34452e+07	5.52943e+07	4.85659e+07	6.20322e+07
Com_3520_neg	Perfoliatumin A	-	N	C28H24O13	568.122	567.115	1.35256	[M-H]-	5.727	-	3	C18	Phenylpropanoids and polyketides	苯丙素类和聚酮类	Flavonoids	黄酮类化合物	Flavonoid glycosides	黄酮糖苷	-	-	-	-	-	-	-	-	LMPK12110527	Polyketides [PK]	Flavonoids [PK12]	Flavones and Flavonols [PK1211]	-	C1=CC(=CC=C1C(=O)OCC2C(C(C(C(O2)C3=C(C4=C(C=C3O)OC(=CC4=O)C5=CC(=C(C=C5)O)O)O)O)O)O)O	HEXZRUBZGYRPRD-QBEXQLKGSA-N	0.331133	-1.59452	0.00114331	1	1.46889	down	698372	936529	994745	1.11739e+06	1.51597e+06	1.562e+06	2.93004e+06	2.73372e+06	2.17673e+06	1.88579e+06
Com_3604_neg	Trungapeptin B	-	N	C40H60N4O8	724.441	723.435	1.17521	[M-H]-	9.243	0.5927	2	C18	Organic acids and derivatives	有机酸及其衍生物	Peptidomimetics	肽模拟物	Depsipeptides	缩酚肽	-	-	-	-	-	-	-	-	-	-	-	-	-	CCC(C)C1C(=O)OC(C(C(=O)NC(C(=O)N(C(C(=O)OC(C(=O)N2CCCC2C(=O)N1)CC3=CC=CC=C3)C(C)C)C)C(C)C)C)CCCC=C	IDJQDBKNSIDYDH-URWRVPRISA-N	3.13047	1.64638	0.0011496	1	2.09351	up	2.00039e+07	1.7748e+07	1.01142e+07	9.30783e+06	1.19021e+07	1.7606e+07	3.17579e+06	4.05126e+06	2.49884e+06	2.5079e+06
Com_4018_pos	Pro Pro Val	脯氨酸-脯氨酸-缬氨酸	P	C15H25N3O4	311.185	312.192	0.121348	[M+H]+	5.371	-	3	C18	Organic acids and derivatives	有机酸及其衍生物	Carboxylic acids and derivatives	羧酸及其衍生物	Amino acids, peptides, and analogues	氨基酸、肽和类似物	-	-	-	-	-	-	-	-	-	-	-	-	-	CC(C)C(C(=O)O)NC(=O)C1CCCN1C(=O)C2CCCN2	KBUAPZAZPWNYSW-SRVKXCTJSA-N	3.97316	1.99029	0.00117367	1	1.18519	up	1.36995e+07	1.03221e+07	3.01692e+06	4.55907e+06	5.23859e+06	5.21585e+06	2.109e+06	1.41061e+06	818832	1.83879e+06
Com_3467_neg	UDP-L-arabinofuranose	UDP-L-阿拉伯呋喃糖	N	C14H22N2O16P2	536.044	535.038	1.20272	[M-H]-	1.501	0.919551	2	C18	Nucleosides, nucleotides, and analogues	核苷、核苷酸和类似物	Pyrimidine nucleotides	嘧啶核苷酸	Pyrimidine nucleotide sugars	嘧啶核苷酸糖	-	-	-	-	-	UDP-L-arabinofuranose; UDP-beta-L-arabinofuranose	C18094	map00520	-	-	-	-	-	C1=CN(C(=O)NC1=O)C2C(C(C(O2)COP(=O)(O)OP(=O)(O)OC3C(C(C(O3)CO)O)O)O)O	QGNZSCRNMXQWNR-MGYZEILKSA-N	2.4066	1.267	0.00119289	1	2.25332	up	3.82656e+07	2.93966e+07	1.76185e+07	1.67523e+07	3.43913e+07	3.42247e+07	1.17067e+07	1.27168e+07	9.19656e+06	9.46435e+06
Com_1741_neg	Stizolobate	-	N	C9H9NO6	227.043	226.036	1.39954	[M-H]-	5.62	-	3	C18	Organic acids and derivatives	有机酸及其衍生物	Carboxylic acids and derivatives	羧酸及其衍生物	Amino acids, peptides, and analogues	氨基酸、肽和类似物	-	-	-	-	-	Stizolobate; Stizolobic acid	C06047	map00350	-	-	-	-	-	C1=C(C=C(OC1=O)C(=O)O)CC(C(=O)O)N	KQZBVNZAEQASKU-UHFFFAOYSA-N	3.132	1.64708	0.00119782	1	1.8863	up	9.27456e+06	9.11242e+06	3.11935e+06	3.29349e+06	5.2745e+06	5.71401e+06	2.52518e+06	2.76237e+06	1.75506e+06	1.70982e+06
Com_1725_pos	Arenobufagin	沙蟾蜍精	P	C24H32O6	416.22	439.21	1.20926	[M+Na]+	6.689	0.542604	1	C18	Lipids and lipid-like molecules	脂质和类脂分子	Steroids and steroid derivatives	类固醇和类固醇衍生物	Steroid lactones	类固醇内酯	"464-74-4"	HMDB0248571	Lipids and lipid-like molecules	Steroids and steroid derivatives	Steroid lactones	-	C20035	-	-	-	-	-	609443	CC12C(CCC1(O)C1CCC3CC(O)CCC3(C)C1C(O)C2=O)C1=COC(=O)C=C1	JGDCRWYOMWSTFC-UHFFFAOYSA-N	0.607248	-0.719643	0.00123234	1	2.19357	down	1.52493e+07	1.46623e+07	1.25869e+07	1.32491e+07	1.11139e+07	9.60247e+06	2.74573e+07	2.54436e+07	1.71324e+07	2.06181e+07
Com_2963_pos	Xanthurenic acid 8-methyl ether	-	P	C11H9NO4	219.053	220.06	1.39322	[M+H]+	4.743	0.59234	2	C18	Organoheterocyclic compounds	有机杂环化合物	Quinolines and derivatives	喹啉及其衍生物	Quinoline carboxylic acids	喹啉羧酸	-	HMDB0060426	Organoheterocyclic compounds	Quinolines and derivatives	Quinoline carboxylic acids	8-Methoxykynurenate; Xanthurenic acid 8-methyl ether	C05830	map00380	-	-	-	-	-	COC1=CC=CC2=C1NC(=CC2=O)C(=O)O	BXZSKDOPGDPDEG-UHFFFAOYSA-N	0.565165	-0.823256	0.0012331	1	1.04121	down	4.66978e+06	3.41631e+06	6.06773e+06	6.51277e+06	5.65238e+06	5.60252e+06	1.25712e+07	1.11501e+07	8.6736e+06	8.97101e+06
Com_2542_pos	(+)-Myrioxazine A	-	P	C11H19NO	181.147	182.154	2.06344	[M+H]+	6.041	-	3	C18	Organoheterocyclic compounds	有机杂环化合物	Quinolidines	十氢喹啉类	-	-	-	-	-	-	-	-	-	-	-	-	-	-	-	C1CC2CCCN3C2C(C1)COC3	UMXDWOAONBMYJH-GARJFASQSA-N	1.78784	0.838222	0.00126873	1	1.37473	up	3.18032e+06	2.84522e+06	4.913e+06	4.5045e+06	3.34189e+06	2.67997e+06	1.45768e+06	2.08838e+06	2.33774e+06	2.21647e+06
Com_3345_neg	LysoPE(18:3(6Z,9Z,12Z)/0:0)	溶血磷脂酰乙醇胺(18:3(6Z,9Z,12Z)/0:0)	N	C23H42NO7P	475.27	474.263	0.259949	[M-H]-	8.597	0.68073	2	C18	Lipids and lipid-like molecules	脂质和类脂分子	Glycerophospholipids	甘油磷脂	Glycerophosphoethanolamines	甘油磷酸乙醇胺类	"-"	HMDB0011508	Lipids and lipid-like molecules	Glycerophospholipids	Glycerophosphoethanolamines	-	-	-	LMGP02050017	Glycerophospholipids [GP]	Glycerophosphoethanolamines [GP02]	Monoacylglycerophosphoethanolamines [GP0205]	52925136	[H][C@@](O)(COC(=O)CCCC\C=C/C\C=C/C\C=C/CCCCC)COP(O)(=O)OCCN	QULMFYLWLOKODU-CSLWLMPESA-N	0.561946	-0.831496	0.00127502	1	1.77987	down	1.3052e+08	1.45826e+08	1.85298e+08	1.80394e+08	1.62668e+08	1.84826e+08	2.64668e+08	2.78397e+08	2.3185e+08	3.61102e+08
Com_3974_pos	Fulvic acid	黄腐酸	P	C14H12O8	308.053	309.061	1.20786	[M+H]+	5.509	0.541873	2	C18	Organoheterocyclic compounds	有机杂环化合物	Benzopyrans	苯并吡喃类	1-benzopyrans	1-苯并吡喃	"479-66-3"	HMDB0252514	Organoheterocyclic compounds	Benzopyrans	1-benzopyrans	-	-	-	-	-	-	-	5359407	CC1(O)CC2=C(CO1)C(=O)C1=C(O2)C=C(O)C(O)=C1C(O)=O	FCYKAQOGGFGCMD-UHFFFAOYSA-N	0.192916	-2.37395	0.00131578	1	2.49967	down	1.66682e+07	1.57351e+07	8.71409e+07	9.65664e+07	4.33439e+07	4.06738e+07	1.60504e+08	1.53529e+08	4.36382e+08	4.37861e+08
Com_4886_pos	Fallaquinone	-	P	C27H38O4	426.277	427.285	1.64508	[M+H]+	6.826	0.633938	2	C18	Lipids and lipid-like molecules	脂质和类脂分子	Prenol lipids	异戊烯醇脂	Diterpenoids	二萜类	-	-	-	-	-	-	-	-	-	-	-	-	-	CC1=CC(=O)C=C(C1=O)CC=C(C)CCC=C(C)CCC=C(CO)C(CC=C(C)C)O	BSOTZKGEWFTERO-PZZCTQNISA-N	0.568792	-0.814028	0.00132719	1	1.63109	down	3.80813e+06	2.92329e+06	5.61517e+06	4.88333e+06	4.97263e+06	4.42514e+06	7.3272e+06	6.5746e+06	9.95725e+06	9.96581e+06
Com_3819_pos	Megistonine II	-	P	C14H15NO6	293.09	294.097	0.29366	[M+H]+	5.205	-	3	C18	Organoheterocyclic compounds	有机杂环化合物	Quinolines and derivatives	喹啉及其衍生物	Hydroxyquinolines	羟基喹啉类	-	-	-	-	-	-	-	-	-	-	-	-	-	CN1C2=C(C=CC(=C2OC)O)C(=O)C(=C1C(=O)OC)OC	GDRXLMOCTOXTBV-UHFFFAOYSA-N	0.430651	-1.21541	0.00132866	0.972222	1.2436	down	2.5135e+06	1.78811e+06	3.46898e+06	4.96185e+06	1.86066e+06	3.08833e+06	4.87766e+06	6.40263e+06	8.70349e+06	8.16608e+06
Com_166_pos	2-Hydroxy-2-methylbutyric acid	2-羟基-2-甲基丁酸	P	C5H10O3	118.063	141.053	3.39785	[M+Na]+	4.884	0.531456	1	C18	Lipids and lipid-like molecules	脂质和类脂分子	Fatty Acyls	脂肪酰类	Fatty acids and conjugates	脂肪酸和结合物	"3739-30-8"	HMDB0001987	Lipids and lipid-like molecules	Fatty Acyls	Fatty acids and conjugates	-	-	-	LMFA01050389	Fatty Acyls [FA]	Fatty Acids and Conjugates [FA01]	Hydroxy fatty acids [FA0105]	95433	CCC(C)(O)C(O)=O	MBIQENSCDNJOIY-UHFFFAOYSA-N	1.63998	0.713678	0.00133968	1	1.28222	up	1.56217e+07	1.44396e+07	1.20785e+07	1.22623e+07	9.33761e+06	9.64007e+06	7.1954e+06	6.38267e+06	7.45738e+06	8.41636e+06
Com_1691_pos	Dimethylcurcumin	二甲基姜黄素	P	C23H24O6	396.157	419.147	0.941363	[M+Na]+	5.763	-	3	C18	Phenylpropanoids and polyketides	苯丙素类和聚酮类	Diarylheptanoids	二芳基庚烷类	Linear diarylheptanoids	线性二芳基庚烷	"52328-98-0"	HMDB0248645	Phenylpropanoids and polyketides	Diarylheptanoids	Linear diarylheptanoids	-	-	-	-	-	-	-	468137	COC1=C(OC)C=C(C=CC(O)=CC(=O)C=CC2=CC(OC)=C(OC)C=C2)C=C1	ZMGUKFHHNQMKJI-UHFFFAOYSA-N	0.316628	-1.65914	0.00138652	1	1.75836	down	2.22988e+06	1.71313e+06	2.42937e+06	2.63095e+06	930454	995857	8.77306e+06	9.11057e+06	5.041e+06	4.7428e+06
Com_6475_pos	PC(18:4(6Z,9Z,12Z,15Z)/18:1(12Z)-O(9S,10R))	磷脂酰胆碱(18:4(6Z,9Z,12Z,15Z)/18:1(12Z)-O(9S,10R))	P	C44H76NO9P	793.526	816.515	0.601709	[M+Na]+	10.975	0.56609	2	C18	-	-	-	-	-	-	"-"	HMDB0286886	-	-	-	-	-	-	-	-	-	-	-	[H][C@@](COC(=O)CCCC\C=C/C\C=C/C\C=C/C\C=C/CC)(COP([O-])(=O)OCC[N+](C)(C)C)OC(=O)CCCCCCCC1OC1C\C=C/CCCCC	LAPWYCWKQXYKEI-FMORMANXSA-N	0.289817	-1.78678	0.00138991	1	2.31795	down	2.24454e+06	2.04938e+06	3.28807e+06	3.31038e+06	1.63935e+06	1.14272e+06	8.9636e+06	1.14463e+07	9.35764e+06	1.00775e+07
Com_6285_pos	7-O-(6-feruoylglucosyl)isoorientin	7-O-(6-阿魏酰葡萄糖基)异荭草黄素	P	C37H38O19	786.201	787.208	0.0970826	[M+H]+	5.369	0.887731	2	C18	Phenylpropanoids and polyketides	苯丙素类和聚酮类	Flavonoids	黄酮类化合物	Flavonoid glycosides	黄酮糖苷	-	-	-	-	-	-	-	-	-	-	-	-	72193672	COC1=C(C=CC(=C1)C=CC(=O)OCC2C(C(C(C(O2)OC3=C(C(=C4C(=C3)OC(=CC4=O)C5=CC(=C(C=C5)O)O)O)C6C(C(C(C(O6)CO)O)O)O)O)O)O)O	CRZJAZVDNXUPOH-STCLERKASA-N	0.614137	-0.703367	0.00144279	1	1.11699	down	1.62255e+08	1.46762e+08	2.17513e+08	2.21446e+08	2.05462e+08	1.85244e+08	2.9221e+08	2.83423e+08	2.4729e+08	2.49253e+08
Com_1966_neg	Ac-Tyr-OEt	乙酰酪氨酸乙酯	N	C13H17NO4	251.116	250.109	1.49584	[M-H]-	5.724	-	3	C18	Organic acids and derivatives	有机酸及其衍生物	Carboxylic acids and derivatives	羧酸及其衍生物	Amino acids, peptides, and analogues	氨基酸、肽和类似物	-	-	-	-	-	-	C01657	-	-	-	-	-	-	CCOC(=O)C(CC1=CC=C(C=C1)O)NC(=O)C	SKAWDTAMLOJQNK-LBPRGKRZSA-N	1.79767	0.846129	0.00148509	0.944444	1.24791	up	2.62263e+06	2.39693e+06	2.24952e+06	2.2333e+06	3.24198e+06	3.09016e+06	1.29029e+06	1.13114e+06	1.3277e+06	1.62463e+06
Com_263_neg	N-Acetyl-L-glutamic acid	N-乙酰-L-谷氨酸	N	C7H11NO5	189.064	188.057	1.14972	[M-H]-	2.392	0.918764	1	C18	Organic acids and derivatives	有机酸及其衍生物	Carboxylic acids and derivatives	羧酸及其衍生物	Amino acids, peptides, and analogues	氨基酸、肽和类似物	"1188-37-0"	HMDB0001138	Organic acids and derivatives	Carboxylic acids and derivatives	Amino acids, peptides, and analogues	N-Acetyl-L-glutamate; N-Acetyl-L-glutamic acid	C00624	map00220;map01100;map01110;map01130;map01210;map01230	-	-	-	-	70914	CC(=O)N[C@@H](CCC(O)=O)C(O)=O	RFMMMVDNIPUKGG-YFKPBYRVSA-N	0.48119	-1.05532	0.00148809	1	1.73677	down	3.5715e+07	3.5646e+07	4.11477e+07	3.98636e+07	3.71309e+07	3.83638e+07	7.10098e+07	1.16975e+08	5.5583e+07	5.72891e+07
Com_4506_pos	Heteroflavanone A	-	P	C19H20O7	360.121	361.127	2.42997	[M+H]+	5.633	-	3	C18	Phenylpropanoids and polyketides	苯丙素类和聚酮类	Flavonoids	黄酮类化合物	O-methylated flavonoids	O-甲基化黄酮类化合物	"151171-28-7"	HMDB0040910	Phenylpropanoids and polyketides	Flavonoids	O-methylated flavonoids	-	-	-	LMPK12140534	Polyketides [PK]	Flavonoids [PK12]	Flavanones [PK1214]	42608055	COC1=CC(O)=C2C(=O)CC(OC2=C1)C1=C(OC)C=C(OC)C=C1OC	JEXUYOSYJIRTIF-UHFFFAOYSA-N	0.663744	-0.591301	0.00151742	1	1.22546	down	1.51307e+07	1.41599e+07	2.06476e+07	2.25562e+07	1.90017e+07	1.7599e+07	2.73143e+07	2.75029e+07	2.73392e+07	3.03489e+07
Com_3324_pos	Aikupikanyne A	-	P	C19H22	250.172	251.18	0.579239	[M+H]+	11.033	0.514349	2	C18	Hydrocarbons	碳氢化合物	Unsaturated hydrocarbons	不饱和烃	Enynes	烯炔	-	-	-	-	-	-	-	-	-	-	-	-	-	C#CCCCCCCC#CC#CCCCC=CC#C	YAIWKDHSFYJROB-FNORWQNLSA-N	0.556461	-0.845647	0.00156789	1	1.39279	down	691259	917222	619281	1.24756e+06	752714	1.10374e+06	1.28457e+06	1.83852e+06	1.46238e+06	1.91643e+06
Com_3191_pos	Triacetin	丙酸苯汞	P	C9H14O6	218.079	241.069	2.89452	[M+Na]+	5.763	0.599259	2	C18	Lipids and lipid-like molecules	脂质和类脂分子	Glycerolipids	甘油脂	Triradylcglycerols	三酰基甘油	"103-27-5"	HMDB0029592	Lipids and lipid-like molecules	Glycerolipids	Triradylcglycerols	-	D00384	-	LMGL03012615	Glycerolipids [GL]	Triradylglycerols [GL03]	Triacylglycerols [GL0301]	5541	O=C(OCC(OC(=O)C)COC(=O)C)C	URAYPUMNDPQOKB-UHFFFAOYSA-N	0.626863	-0.673778	0.00157543	1	2.16666	down	6.84625e+07	6.2647e+07	1.00536e+08	1.03206e+08	9.94787e+07	9.17203e+07	1.31038e+08	1.25806e+08	1.55773e+08	1.67885e+08
Com_3764_pos	Arg Leu	精氨酸亮氨酸	P	C12H25N5O3	287.196	288.203	0.227873	[M+H]+	4.528	0.883006	2	C18	Organic acids and derivatives	有机酸及其衍生物	Carboxylic acids and derivatives	羧酸及其衍生物	Amino acids, peptides, and analogues	氨基酸、肽和类似物	-	-	-	-	-	-	-	-	-	-	-	-	-	CC(C)CC(C(=O)O)NC(=O)C(CCCN=C(N)N)N	WYBVBIHNJWOLCJ-IUCAKERBSA-N	1.56775	0.648695	0.00158397	0.944444	1.82625	up	7.98249e+07	7.56862e+07	5.0584e+07	5.61373e+07	7.4416e+07	6.92705e+07	4.442e+07	3.9567e+07	3.82112e+07	3.30281e+07
Com_4245_pos	(2,3-diphenylcyclopropyl)methyl phenyl sulfoxide	-	P	C22H20OS	332.123	333.131	1.11273	[M+H]+	5.911	0.618814	2	C18	Phenylpropanoids and polyketides	苯丙素类和聚酮类	Stilbenes	芪类	-	-	-	HMDB0062791	Phenylpropanoids and polyketides	Stilbenes	-	-	-	-	-	-	-	-	-	C1=CC=C(C=C1)C2C(C2C3=CC=CC=C3)CS(=O)C4=CC=CC=C4	MVULGCSHGFLUBH-UHFFFAOYSA-N	0.571015	-0.8084	0.00166924	1	1.53065	down	2.00811e+07	1.7769e+07	3.15333e+07	3.31017e+07	2.74888e+07	2.84444e+07	4.69258e+07	4.36723e+07	4.3086e+07	4.54809e+07
Com_23_pos	Indole	吲哚	P	C8H7N	117.058	118.065	1.37107	[M+H]+	5.236	0.984541	1	C18	Organoheterocyclic compounds	有机杂环化合物	Indoles and derivatives	吲哚及其衍生物	Indoles	吲哚	"120-72-9"	HMDB0000738	Organoheterocyclic compounds	Indoles and derivatives	Indoles	Indole; 2,3-Benzopyrrole	C00463	map00380;map00400;map00402;map01100;map01110;map04974	-	-	-	-	798	N1C=CC2=C1C=CC=C2	SIKJAQJRHWYJAI-UHFFFAOYSA-N	1.56764	0.648596	0.0016898	1	1.15287	up	1.56871e+09	1.43572e+09	9.88449e+08	9.81698e+08	1.38137e+09	1.22109e+09	8.245e+08	8.036e+08	6.36368e+08	7.00708e+08
Com_4243_pos	mearnsetin	-	P	C16H12O8	332.053	333.061	0.557941	[M+H]+	5.687	0.619338	2	C18	Phenylpropanoids and polyketides	苯丙素类和聚酮类	Flavonoids	黄酮类化合物	Flavones	黄酮类	-	-	-	-	-	-	-	-	LMPK12112506	Polyketides [PK]	Flavonoids [PK12]	Flavones and Flavonols [PK1211]	-	COC1=C(C=C(C=C1O)C2=C(C(=O)C3=C(C=C(C=C3O2)O)O)O)O	HKEQVXVLTOSXLQ-UHFFFAOYSA-N	0.608875	-0.715782	0.00174101	1	1.19422	down	3.46431e+06	2.92935e+06	4.43738e+06	4.0698e+06	2.75806e+06	3.1518e+06	4.88926e+06	5.45087e+06	5.44568e+06	8.29546e+06
Com_3902_pos	Allylestrenol	烯丙基雌烯醇	P	C21H32O	300.245	301.253	0.57049	[M+H]+	6.831	0.904893	2	C18	Lipids and lipid-like molecules	脂质和类脂分子	Steroids and steroid derivatives	类固醇和类固醇衍生物	Estrane steroids	雌激素类固醇	"432-60-0"	HMDB0015500	Lipids and lipid-like molecules	Steroids and steroid derivatives	Estrane steroids	-	C12811	-	LMST02030125	Sterol Lipids [ST]	Steroids [ST02]	C21 steroids (gluco/mineralocorticoids, progestogins) and derivatives [ST0203]	-	CC12CCC3C(C1CCC2(CC=C)O)CCC4=CCCCC34	ATXHVCQZZJYMCF-XUDSTZEESA-N	0.589062	-0.763507	0.00174871	1	1.70158	down	9.59495e+07	8.89222e+07	1.29875e+08	1.59444e+08	1.54298e+08	1.15918e+08	1.98308e+08	1.83612e+08	2.20483e+08	2.23842e+08
Com_1785_pos	Darutoside	豯莶苷	P	C26H44O8	484.304	507.294	1.95373	[M+Na]+	8.805	1	2	C18	Lipids and lipid-like molecules	脂质和类脂分子	Prenol lipids	异戊烯醇脂	Terpene glycosides	萜烯糖苷	"59219-65-7"	-	-	-	-	-	-	-	-	-	-	-	-	CC1(C2CCC3=CC(CCC3C2(CCC1OC4C(C(C(C(O4)CO)O)O)O)C)(C)C(CO)O)C	QWWPCQGHWWNGET-LCVVDEIYSA-N	0.373448	-1.42102	0.00178439	1	2.19942	down	7.85288e+06	6.06921e+06	7.58951e+06	7.56448e+06	1.06869e+07	1.18988e+07	2.23771e+07	1.40051e+07	3.48742e+07	3.6274e+07
Com_296_pos	Indoleacrylic acid	3-吲哚丙烯酸	P	C11H9NO2	187.063	170.06	1.49407	[M+H-H2O]+	5.237	0.99984	1	C18	Organoheterocyclic compounds	有机杂环化合物	Indoles and derivatives	吲哚及其衍生物	Indoles	吲哚	"29953-71-7"	HMDB0000734	Organoheterocyclic compounds	Indoles and derivatives	Indoles	-	C21283	-	-	-	-	-	5375048	OC(=O)\C=C\C1=CNC2=C1C=CC=C2	PLVPPLCLBIEYEA-AATRIKPKSA-N	1.55639	0.638204	0.00189824	1	1.15101	up	5.8752e+08	5.79984e+08	3.84677e+08	3.85853e+08	5.33864e+08	4.87365e+08	3.22538e+08	3.09123e+08	2.46753e+08	2.71311e+08
Com_3443_neg	Soraphen beta	-	N	C29H44O8	520.304	519.296	0.997432	[M-H]-	6.814	-	3	C18	Phenylpropanoids and polyketides	苯丙素类和聚酮类	Macrolides and analogues	大环内酯类及其类似物	-	-	-	-	-	-	-	-	-	-	-	-	-	-	-	CC1C=CC(C(CCCCC(OC(=O)C(C2(C(C(C(C1O2)C)O)OC)O)C)C3=CC=CC=C3)OC)OC	WPMGNXPRKGXGBO-HLGQSJLBSA-N	0.541296	-0.885511	0.00191406	1	2.42992	down	1.11054e+06	1.17863e+06	1.40819e+06	1.16285e+06	840821	614974	2.21104e+06	1.7186e+06	1.63565e+06	1.73427e+06
Com_1109_pos	H-Arg-Lys-OH	H-苯丙氨酸-赖氨酸-羟基	P	C12H26N6O3	302.207	285.204	1.48618	[M+H-H2O]+	6.366	-	3	C18	Organic acids and derivatives	有机酸及其衍生物	Carboxylic acids and derivatives	羧酸及其衍生物	Amino acids, peptides, and analogues	氨基酸、肽和类似物	"-"	HMDB0028714	Organic acids and derivatives	Carboxylic acids and derivatives	Amino acids, peptides, and analogues	-	-	-	-	-	-	-	6427006	NCCCC[C@H](NC(=O)[C@@H](N)CCCNC(N)=N)C(O)=O	JQFZHHSQMKZLRU-IUCAKERBSA-N	0.606127	-0.722307	0.00202188	0.972222	1.60223	down	2.65294e+06	2.6261e+06	2.9288e+06	2.63916e+06	2.71352e+06	3.46342e+06	5.10837e+06	4.37382e+06	3.71656e+06	3.36746e+06
Com_4115_pos	alpha-Linolenoyl Ethanolamide	-	P	C20H35NO2	321.267	322.274	0.702763	[M+H]+	7.921	0.878573	2	C18	Organic nitrogen compounds	有机氮化合物	Organonitrogen compounds	有机氮化合物	Amines	胺类	"57086-93-8"	HMDB0013624	Organic nitrogen compounds	Organonitrogen compounds	Amines	-	-	-	LMFA08040007	Fatty Acyls [FA]	Fatty amides [FA08]	N-acyl ethanolamines (endocannabinoids) [FA0804]	-	CCC=CCC=CCC=CCCCCCCCC(=O)NCCO	HBJXRRXWHSHZPU-PDBXOOCHSA-N	0.606306	-0.721882	0.00203828	1	1.08258	down	1.57124e+07	1.4803e+07	1.93618e+07	1.89883e+07	1.70051e+07	1.26366e+07	2.35261e+07	2.38317e+07	3.31471e+07	3.73953e+07
Com_3595_neg	Myrtucommulone H	-	N	C41H58O10	710.403	709.395	1.34248	[M-H]-	8.89	0.754751	2	C18	Organic oxygen compounds	有机氧化合物	Organooxygen compounds	有机氧化合物	Carbonyl compounds	羰基化合物	-	-	-	-	-	-	-	-	-	-	-	-	-	CCCCCC(=O)C1=C(C(=C(C(=C1O)C(C2=C(C(C(=O)C(C2=O)(C)C)(C)C)O)C(C)C)O)C(CC(C)C)C3=C(C(C(=O)C(C3=O)(C)C)(C)C)O)O	BHCDLVJZEUNTHT-FYYLOGMGSA-N	2.24041	1.16376	0.00213974	1	1.27159	up	9.2535e+06	9.93455e+06	4.96901e+06	5.23586e+06	5.68524e+06	5.3505e+06	2.87354e+06	2.85342e+06	1.93988e+06	1.795e+06
Com_4218_pos	7,10,13,16,19-Docosapentaenoic acid	7,10,13,16,19-二十二碳五烯酸	P	C22H34O2	330.256	331.263	0.213412	[M+H]+	7.428	0.516518	2	C18	Lipids and lipid-like molecules	脂质和类脂分子	Fatty Acyls	脂肪酰类	Fatty acids and conjugates	脂肪酸和结合物	-	HMDB0247288	Lipids and lipid-like molecules	Fatty Acyls	Fatty acids and conjugates	-	-	-	LMFA01030184	Fatty Acyls [FA]	Fatty Acids and Conjugates [FA01]	Unsaturated fatty acids [FA0103]	-	CCC=CCC=CCC=CCC=CCC=CCCCCCC(=O)O	YUFFSWGQGVEMMI-RCHUDCCISA-N	0.449254	-1.1544	0.00215864	0.944444	1.78772	down	1.79329e+06	2.05815e+06	4.76931e+06	3.81504e+06	2.10172e+06	1.95993e+06	7.25118e+06	7.30579e+06	6.06823e+06	6.7244e+06
Com_4525_pos	2'(R)-Hydroxylanneaquinol	-	P	C23H38O3	362.282	363.289	0.511523	[M+H]+	10.462	0.876964	2	C18	Lipids and lipid-like molecules	脂质和类脂分子	Fatty Acyls	脂肪酰类	Fatty alcohols	脂肪醇	-	-	-	-	-	-	-	-	-	-	-	-	-	CCCCCCCCC=CCCCCCC(CC1=C(C=CC(=C1)O)O)O	SYEWMKBCQCNFPV-VFCOFNOGSA-N	0.601154	-0.734193	0.0021845	1	1.78842	down	4.7307e+06	4.84245e+06	8.48692e+06	7.65277e+06	6.50265e+06	7.23064e+06	1.11626e+07	1.15942e+07	1.30115e+07	1.25664e+07
Com_223_pos	L-Histidine	L-组氨酸	P	C6H9N3O2	155.069	156.077	1.75552	[M+H]+	1.298	0.999967	1	C18	Organic acids and derivatives	有机酸及其衍生物	Carboxylic acids and derivatives	羧酸及其衍生物	Amino acids, peptides, and analogues	氨基酸、肽和类似物	"71-00-1"	HMDB0000177	Organic acids and derivatives	Carboxylic acids and derivatives	Amino acids, peptides, and analogues	L-Histidine; (S)-alpha-Amino-1H-imidazole-4-propionic acid	C00135	map00340;map00410;map00970;map01060;map01065;map01100;map01110;map01230;map02010;map04974;map05230	-	-	-	-	6274	N[C@@H](CC1=CN=CN1)C(O)=O	HNDVDQJCIGZPNO-YFKPBYRVSA-N	1.57336	0.653847	0.0022457	0.972222	1.21659	up	1.39407e+09	1.27097e+09	8.73767e+08	9.97091e+08	1.15807e+09	1.16354e+09	7.93921e+08	7.09016e+08	5.44669e+08	5.58769e+08
Com_5122_pos	Ardisiaquinone D	-	P	C31H42O8	542.288	543.295	0.253732	[M+H]+	6.617	0.500088	2	C18	Organic oxygen compounds	有机氧化合物	Organooxygen compounds	有机氧化合物	Carbonyl compounds	羰基化合物	-	-	-	-	-	-	-	-	-	-	-	-	-	CC1=C(C(=O)C(=C(C1=O)O)CCCCCCCC=CCCCCCCCC2=C(C(=O)C=C(C2=O)OC)O)OC	CEYKFDJEGPDJSH-PLNGDYQASA-N	0.606951	-0.720348	0.00232752	1	1.66173	down	2.42496e+06	2.31167e+06	3.84537e+06	3.82808e+06	3.6487e+06	3.03081e+06	4.4603e+06	4.8885e+06	6.31542e+06	6.88962e+06
Com_3363_neg	5alpha-Pregnan-3alpha,20beta-diol disulfate	5α-孕烷-3α,20β-二醇二硫酸盐	N	C21H36O8S2	480.185	479.179	1.5642	[M-H]-	5.561	-	3	C18	Lipids and lipid-like molecules	脂质和类脂分子	Steroids and steroid derivatives	类固醇和类固醇衍生物	Sulfated steroids	硫酸化类固醇	"-"	HMDB0240582	Lipids and lipid-like molecules	Steroids and steroid derivatives	Sulfated steroids	-	-	-	-	-	-	-	99600203	[H][C@@]1(CC[C@@]2([H])[C@]3([H])CC[C@@]4([H])C[C@@H](CC[C@]4(C)[C@@]3([H])CC[C@]12C)OS(O)(=O)=O)[C@@H](C)OS(O)(=O)=O	LSQGWMYMIHQKSA-HZCKZVNYSA-N	1.94934	0.962989	0.00236322	0.944444	1.93149	up	8.70233e+06	8.134e+06	5.11474e+06	5.30051e+06	9.46293e+06	8.84634e+06	2.55333e+06	4.22373e+06	2.85875e+06	3.36441e+06
Com_160_neg	2,4,6-Trihydroxybenzoic acid	2,4,6-三羟基苯甲酸	N	C7H6O5	170.022	169.014	0.968603	[M-H]-	4.903	0.986594	1	C18	Benzenoids	苯类化合物	Benzene and substituted derivatives	苯及其取代衍生物	Benzoic acids and derivatives	苯甲酸及其衍生物	"83-30-7"	HMDB0029649	Benzenoids	Benzene and substituted derivatives	Benzoic acids and derivatives	-	-	-	-	-	-	-	66520	OC(=O)C1=C(O)C=C(O)C=C1O	IBHWREHFNDMRPR-UHFFFAOYSA-N	2.08119	1.05741	0.00236639	1	2.07515	up	3.39609e+08	3.34453e+08	4.46988e+08	4.56524e+08	3.51553e+08	3.24053e+08	1.05897e+08	1.07402e+08	2.04037e+08	2.23714e+08
Com_5000_pos	Bapta	1,2-双(2-氨基苯氧基)乙烷-N,N,N',N'-四乙酸	P	C22H24N2O10	476.143	477.151	0.809784	[M+H]+	5.754	-	3	C18	Organic acids and derivatives	有机酸及其衍生物	Carboxylic acids and derivatives	羧酸及其衍生物	Tetracarboxylic acids and derivatives	四羧酸及其衍生物	"85233-19-8"	HMDB0248863	Organic acids and derivatives	Carboxylic acids and derivatives	Tetracarboxylic acids and derivatives	-	-	-	-	-	-	-	104751	OC(=O)CN(CC(O)=O)C1=CC=CC=C1OCCOC1=CC=CC=C1N(CC(O)=O)CC(O)=O	FTEDXVNDVHYDQW-UHFFFAOYSA-N	0.376842	-1.40797	0.00238135	1	1.15151	down	1.56131e+07	1.44026e+07	2.2576e+07	1.78694e+07	8.13951e+06	7.96212e+06	5.78287e+07	6.25438e+07	2.71686e+07	2.86391e+07
Com_2320_neg	Arginylisoleucine	-	N	C12H25N5O3	287.196	286.189	0.759543	[M-H]-	4.566	-	3	C18	Organic acids and derivatives	有机酸及其衍生物	Carboxylic acids and derivatives	羧酸及其衍生物	Amino acids, peptides, and analogues	氨基酸、肽和类似物	"62632-70-6"	HMDB0028712	Organic acids and derivatives	Carboxylic acids and derivatives	Amino acids, peptides, and analogues	-	-	-	-	-	-	-	7009553	CC[C@H](C)[C@H](NC(=O)[C@@H](N)CCCNC(N)=N)C(O)=O	QYLJIYOGHRGUIH-CIUDSAMLSA-N	1.91577	0.937928	0.00241139	0.916667	1.63182	up	1.19217e+07	1.1677e+07	6.55967e+06	6.07835e+06	1.05073e+07	1.04184e+07	4.00873e+06	4.84896e+06	4.14756e+06	3.78029e+06
Com_3522_neg	Citrusin B	柚皮苷B	N	C27H36O13	568.216	567.209	0.693114	[M-H]-	5.431	-	3	C18	Lignans, neolignans and related compounds	木脂素、新木脂素及相关化合物	Lignan glycosides	木脂素糖苷	-	-	"105279-10-5"	HMDB0039231	Lignans, neolignans and related compounds	Lignan glycosides	-	-	-	-	-	-	-	-	131752580	COC1=CC(\C=C/CO)=CC(OC)=C1OC(CO)C(O)C1=CC(OC)=C(OC2OC(CO)C(O)C(O)C2O)C=C1	XMGKCJUCYBLMBY-PLNGDYQASA-N	1.8384	0.878448	0.00247925	1	2.67294	up	2.47429e+07	3.19524e+07	1.49053e+07	1.61094e+07	2.33705e+07	2.19717e+07	1.00813e+07	1.25277e+07	1.24522e+07	1.02628e+07
Com_6310_pos	PC(18:3(6Z,9Z,12Z)/18:3(10,12,15)-OH(9))	磷脂酰胆碱(18:3(6Z,9Z,12Z)/18:3(10,12,15)-OH(9))	P	C44H76NO9P	793.526	794.534	0.867615	[M+H]+	10.973	0.708516	2	C18	-	-	-	-	-	-	"-"	HMDB0286710	-	-	-	-	-	-	-	-	-	-	-	[H][C@@](COC(=O)CCCC\C=C/C\C=C/C\C=C/CCCCC)(COP([O-])(=O)OCC[N+](C)(C)C)OC(=O)CCCCCCCC(O)\C=C\C=C\C\C=C\CC	QBXBTMOIGIVCOX-UZHIRGAOSA-N	0.453025	-1.14234	0.00248432	0.944444	2.20458	down	6.78328e+06	7.05182e+06	1.08056e+07	1.22124e+07	6.2599e+06	5.12279e+06	2.2951e+07	2.18249e+07	1.71182e+07	2.22476e+07
Com_1015_neg	3-Mercapto-2-butanol	3-巯基-2-丁醇	N	C4H10OS	106.045	105.039	9.07399	[M-H]-	1.306	-	3	C18	Organic oxygen compounds	有机氧化合物	Organooxygen compounds	有机氧化合物	Alcohols and polyols	醇和多元醇	"54812-86-1"	HMDB0040185	Organic oxygen compounds	Organooxygen compounds	Alcohols and polyols	-	-	-	-	-	-	-	62087	CC(O)C(C)S	MJQWABQELVFQJL-UHFFFAOYSA-N	1.52351	0.607402	0.00251287	1	1.38134	up	9.75512e+06	9.00049e+06	6.72147e+06	5.73581e+06	7.28051e+06	7.58558e+06	5.12037e+06	5.14358e+06	4.67032e+06	4.585e+06
Com_2985_neg	Antibiotic DOB 41	-	N	C19H18N2O6	370.116	369.109	0.265852	[M-H]-	5.235	0.604893	2	C18	Organoheterocyclic compounds	有机杂环化合物	Diazanaphthalenes	二氮杂萘类	Benzodiazines	苯并二嗪类	-	-	-	-	-	-	-	-	-	-	-	-	-	CC(C1=C2C(=CC=C1)N=C3C(=N2)C=CC=C3C(=O)O)OC(=O)C(CO)OC	OSEDIRANPWGFRX-MEBBXXQBSA-N	1.63198	0.706623	0.00268569	1	1.40418	up	9.89136e+06	9.45511e+06	1.1466e+07	1.19273e+07	1.46725e+07	1.33995e+07	8.94586e+06	7.69756e+06	5.32582e+06	5.03582e+06
Com_6529_pos	PC(16:1(9Z)/20:4(7E,9E,11Z,13E)-3OH(5S,6R,15S))	磷脂酰胆碱(16:1(9Z)/20:4(7E,9E,11Z,13E)-3OH(5S,6R,15S))	P	C44H78NO11P	827.531	828.539	0.786065	[M+H]+	10.915	0.660906	2	C18	-	-	-	-	-	-	"-"	HMDB0286039	-	-	-	-	-	-	-	-	-	-	-	[H][C@@](COC(=O)CCCCCCC\C=C/CCCCCC)(COP([O-])(=O)OCC[N+](C)(C)C)OC(=O)CCC[C@H](O)[C@@H](O)\C=C\C=C\C=C/C=C/[C@@H](O)CCCCC	WUMUQDLPNDWZOG-XEQXHPGISA-N	0.424956	-1.23462	0.00268606	0.972222	1.80725	down	1.24277e+07	1.26267e+07	2.15613e+07	2.50763e+07	1.08573e+07	1.05672e+07	5.73348e+07	5.13129e+07	2.15753e+07	2.87304e+07
Com_3148_neg	Breyniaionoside A	-	N	C19H32O9	404.205	403.198	1.02485	[M-H]-	5.883	0.514467	2	C18	Lipids and lipid-like molecules	脂质和类脂分子	Fatty Acyls	脂肪酰类	Fatty acyl glycosides	脂肪酰糖苷	-	-	-	-	-	-	-	-	-	-	-	-	-	CC1CC(=O)CC(C1(C=CC(CO)OC2C(C(C(C(O2)CO)O)O)O)O)(C)C	JTIZGDFRGKUHKK-UHFFFAOYSA-N	1.69849	0.764251	0.0026981	0.972222	2.56638	up	1.92819e+07	1.8315e+07	1.97908e+07	1.87771e+07	2.32962e+07	2.01332e+07	1.00222e+07	8.89092e+06	1.01533e+07	1.0036e+07
Com_4763_pos	Daphnoretine Acetate	-	P	C21H14O8	394.069	395.077	1.23245	[M+H]+	5.289	0.502891	2	C18	Phenylpropanoids and polyketides	苯丙素类和聚酮类	Coumarins and derivatives	香豆素及其衍生物	-	-	-	-	-	-	-	-	-	-	-	-	-	-	1269245	O=C1OC=2C=C(OC3=CC=4C=C(OC)C(OC(=O)C)=CC4OC3=O)C=CC2C=C1	JGZOXTSCOZGQNQ-UHFFFAOYSA-N	0.620618	-0.688223	0.00269895	0.972222	1.0575	down	1.25919e+07	9.796e+06	1.16532e+07	1.10056e+07	1.40393e+07	1.42769e+07	1.91174e+07	1.82392e+07	1.4139e+07	1.65274e+07
Com_22_neg	3-methyl-2-oxobutanoate	3-甲基-2-氧代丁酸	N	C5H8O3	116.047	115.04	1.40494	[M-H]-	4.707	0.790017	1	C18	Organic acids and derivatives	有机酸及其衍生物	Keto acids and derivatives	酮酸及其衍生物	Short-chain keto acids and derivatives	短链酮酸及其衍生物	"3715-29-5"	HMDB0000019	Organic acids and derivatives	Keto acids and derivatives	Short-chain keto acids and derivatives	3-Methyl-2-oxobutanoic acid; 3-Methyl-2-oxobutyric acid; 3-Methyl-2-oxobutanoate; 2-Oxo-3-methylbutanoate; 2-Oxoisovalerate; 2-Oxoisopentanoate; alpha-Ketovaline; 2-Ketovaline; 2-Keto-3-methylbutyric acid	C00141	map00280;map00290;map00770;map00966;map01100;map01110;map01130;map01210;map01230	LMFA01020274	Fatty Acyls [FA]	Fatty Acids and Conjugates [FA01]	Branched fatty acids [FA0102]	49	CC(C)C(=O)C(=O)O	QHKABHOOEWYVLI-UHFFFAOYSA-N	1.91453	0.936987	0.0027413	1	1.80431	up	7.38697e+07	8.51699e+07	6.38156e+07	6.32603e+07	8.74071e+07	6.63987e+07	4.81845e+07	4.64152e+07	3.54976e+07	2.00973e+07
Com_100_pos	N-Acetylputrescine	N-乙酰腐胺	P	C6H14N2O	130.111	131.118	3.16333	[M+H]+	1.456	0.590056	1	C18	Organic acids and derivatives	有机酸及其衍生物	Carboximidic acids and derivatives	甲酰亚胺酸及其衍生物	Carboximidic acids	甲酰亚胺酸	"18233-70-0"	HMDB0002064	Organic acids and derivatives	Carboximidic acids and derivatives	Carboximidic acids	N-Acetylputrescine	C02714	map00330;map01100	-	-	-	-	122356	CC(=O)NCCCCN	KLZGKIDSEJWEDW-UHFFFAOYSA-N	0.665656	-0.58715	0.00280691	0.944444	1.34047	down	6.19648e+06	8.20719e+06	1.0383e+07	1.01586e+07	8.46661e+06	8.05655e+06	1.23367e+07	1.29726e+07	1.4298e+07	1.57974e+07
Com_2396_neg	Tyr Leu	酪氨酸-亮氨酸	N	C15H22N2O4	294.158	293.151	0.967846	[M-H]-	5.318	0.658825	2	C18	Organic acids and derivatives	有机酸及其衍生物	Carboxylic acids and derivatives	羧酸及其衍生物	Amino acids, peptides, and analogues	氨基酸、肽和类似物	-	-	-	-	-	-	-	-	-	-	-	-	-	CC(C)CC(C(=O)O)NC(=O)C(CC1=CC=C(C=C1)O)N	AUEJLPRZGVVDNU-UHFFFAOYSA-N	1.71891	0.781497	0.00280894	0.972222	1.46958	up	1.28494e+07	1.09222e+07	7.21102e+06	9.32331e+06	1.38816e+07	1.39017e+07	5.83795e+06	5.22196e+06	7.20236e+06	6.18623e+06
Com_882_neg	5-Feruloylquinic acid	5-O-阿魏酰奎尼酸	N	C17H20O9	368.111	367.104	0.331488	[M-H]-	5.238	0.999212	1	C18	Organic oxygen compounds	有机氧化合物	Organooxygen compounds	有机氧化合物	Alcohols and polyols	醇和多元醇	"40242-06-6"	HMDB0240478	Organic oxygen compounds	Organooxygen compounds	Carbohydrates and carbohydrate conjugates	-	C02572	-	-	-	-	-	10133609	COC1=CC(\C=C\C(=O)O[C@@H]2C[C@](O)(C[C@@H](O)[C@@H]2O)C(O)=O)=CC=C1O	RAGZUCNPTLULOL-KQJPBSFVSA-N	1.59239	0.671197	0.00281899	1	1.46904	up	3.33437e+08	3.11994e+08	4.00618e+08	4.03352e+08	4.89932e+08	4.68349e+08	2.92599e+08	2.74904e+08	1.90683e+08	1.78662e+08
Com_5130_pos	Methyl 2-acetyltormentate	-	P	C33H52O6	544.376	545.384	0.671112	[M+H]+	9.242	0.714765	2	C18	Lipids and lipid-like molecules	脂质和类脂分子	Prenol lipids	异戊烯醇脂	Triterpenoids	三萜类	-	-	-	-	-	-	-	-	-	-	-	-	-	CC1CCC2(CCC3(C(=CCC4C3(CCC5C4(CC(C(C5(C)C)O)OC(=O)C)C)C)C2C1(C)O)C)C(=O)OC	WDLTZQAZOXFRGL-OJSNPXPSSA-N	2.2372	1.16169	0.0028602	1	1.74543	up	4.04211e+07	3.56236e+07	2.9459e+07	2.61585e+07	2.75294e+07	2.26136e+07	1.4469e+07	1.20798e+07	8.79456e+06	6.79225e+06
Com_1877_pos	Brunfelsamidine	-	P	C5H7N3	109.064	110.072	2.30639	[M+H]+	1.306	0.826856	2	C18	Organoheterocyclic compounds	有机杂环化合物	Pyrroles	吡咯类	Substituted pyrroles	取代吡咯	-	-	-	-	-	-	C10133	-	-	-	-	-	-	C1=CNC=C1C(=N)N	XVEVWOAHSYZRQE-UHFFFAOYSA-N	1.5766	0.656814	0.00286847	0.972222	1.20394	up	2.36048e+08	2.44919e+08	1.79538e+08	1.6049e+08	2.14742e+08	2.16525e+08	1.39091e+08	1.37681e+08	9.96643e+07	9.61236e+07
Com_2811_neg	Hydranthomycin	-	N	C20H20O5	340.131	339.124	0.0821835	[M-H]-	5.489	-	3	C18	Benzenoids	苯类化合物	Phenanthrenes and derivatives	菲及其衍生物	Phenanthrols	菲酚类	-	-	-	-	-	-	-	-	-	-	-	-	-	CC1(CC2=C(C(=O)C1)C3=C(C=C2)C(C4=C(C3O)C=CC=C4OC)O)O	QFZLZZBDRASJLL-UHFFFAOYSA-N	1.6339	0.708318	0.0028789	1	1.91799	up	9.71676e+06	9.21286e+06	7.32676e+06	7.4691e+06	7.20357e+06	7.40757e+06	4.55379e+06	3.91158e+06	6.76114e+06	6.41813e+06
Com_174_pos	Indole-3-carboxylic acid	吲哚-3-羧酸	P	C9H7NO2	161.048	144.045	2.18727	[M+H-H2O]+	5.236	0.706143	1	C18	Organoheterocyclic compounds	有机杂环化合物	Indoles and derivatives	吲哚及其衍生物	Indolecarboxylic acids and derivatives	吲哚羧酸及其衍生物	"771-50-6"	HMDB0003320	Organoheterocyclic compounds	Indoles and derivatives	Indolecarboxylic acids and derivatives	-	C19837	-	-	-	-	-	69867	OC(=O)C1=CNC2=CC=CC=C12	KMAKOBLIOCQGJP-UHFFFAOYSA-N	1.53662	0.619765	0.00294344	0.944444	1.07272	up	2.91344e+07	2.70688e+07	1.74647e+07	1.94529e+07	2.7214e+07	2.44351e+07	1.54879e+07	1.60972e+07	1.26886e+07	1.31705e+07
Com_1939_neg	Misakimycin	-	N	C13H12O5	248.068	247.061	0.501813	[M-H]-	5.402	0.658158	2	C18	Benzenoids	苯类化合物	Naphthalenes	萘类	Naphthoquinones	萘醌类	-	-	-	-	-	-	-	-	-	-	-	-	-	CC1=C(C=C2C(=C1O)C(=O)C=C(C2=O)OC)OC	GWPDLTIZFFIWSZ-UHFFFAOYSA-N	0.648474	-0.62488	0.00297683	1	1.92565	down	1.05253e+08	1.00426e+08	7.92722e+07	8.05002e+07	6.41417e+07	6.78939e+07	1.06135e+08	1.11138e+08	1.29497e+08	1.25035e+08
Com_3900_pos	N-(4-Amino-2,5-diethoxyphenyl)benzamide	N-(4-氨基-2,5-二乙氧基苯基)苯甲酰胺	P	C17H20N2O3	300.147	301.154	1.70358	[M+H]+	5.534	-	3	C18	Benzenoids	苯类化合物	Benzene and substituted derivatives	苯及其取代衍生物	Anilides	酰苯胺类	"-"	HMDB0244456	Benzenoids	Benzene and substituted derivatives	Anilides	-	-	-	-	-	-	-	-	CCOC1=CC(N=C(O)C2=CC=CC=C2)=C(OCC)C=C1N	CNXZLZNEIYFZGU-UHFFFAOYSA-N	1.749	0.806529	0.00299083	0.972222	1.48641	up	8.73255e+06	8.1959e+06	5.24991e+06	5.39923e+06	5.58382e+06	4.6285e+06	3.10692e+06	2.95865e+06	2.9762e+06	3.16114e+06
Com_4548_pos	Semiplenamide A	-	P	C23H43NO2	365.329	366.337	0.0964323	[M+H]+	8.303	0.931782	2	C18	Organic nitrogen compounds	有机氮化合物	Organonitrogen compounds	有机氮化合物	Amines	胺类	-	-	-	-	-	-	-	-	LMFA08040066	Fatty Acyls [FA]	Fatty amides [FA08]	N-acyl ethanolamines (endocannabinoids) [FA0804]	-	CCCCCCCCCCCCCC=CCCC=C(C)C(=O)NCCO	SJZSLZDOZDKKND-JWGQYYPISA-N	0.554532	-0.850658	0.00301496	0.916667	1.79217	down	1.06785e+07	1.01397e+07	1.68892e+07	1.8888e+07	9.84582e+06	1.03634e+07	2.19707e+07	2.19491e+07	2.88523e+07	3.04748e+07
Com_2716_pos	2,4-Dinitrophenylhydrazine	2,4-二硝基苯肼	P	C6H6N4O4	198.039	199.045	3.59125	[M+H]+	1.151	-	3	C18	Benzenoids	苯类化合物	Benzene and substituted derivatives	苯及其取代衍生物	Nitrobenzenes	硝基苯类	"119-26-6"	HMDB0245463	Benzenoids	Benzene and substituted derivatives	Nitrobenzenes	-	C11283	-	-	-	-	-	-	C1=CC(=C(C=C1[N+](=O)[O-])[N+](=O)[O-])NN	HORQAOAYAYGIBM-UHFFFAOYSA-N	0.636637	-0.651457	0.00301764	0.972222	1.54751	down	1.4549e+06	1.17646e+06	1.51256e+06	1.36589e+06	927676	881700	1.9314e+06	2.08808e+06	2.28199e+06	2.04557e+06
Com_3884_pos	alpha-Cephalin	-	P	C9H18NO8P	299.077	300.085	1.55603	[M+H]+	4.79	-	3	C18	Lipids and lipid-like molecules	脂质和类脂分子	Glycerophospholipids	甘油磷脂	Glycerophosphoethanolamines	甘油磷酸乙醇胺类	"-"	HMDB0302282	Lipids and lipid-like molecules	Glycerophospholipids	Glycerophosphoethanolamines	-	-	-	-	-	-	-	-	CC(=O)OCC(COP(O)(=O)OCCN)OC(C)=O	CFWRDBDJAOHXSH-UHFFFAOYSA-N	0.494999	-1.0145	0.00301872	1	1.85242	down	2.11813e+06	2.11017e+06	3.80422e+06	3.59783e+06	1.44396e+06	1.93183e+06	6.62472e+06	5.45249e+06	4.70649e+06	5.15949e+06
Com_3816_pos	9(Z),11(E),13(E)-Octadecatrienoic Acid methyl ester	9顺,11反,13反-十八碳三烯酸甲酯	P	C19H32O2	292.24	293.248	0.507157	[M+H]+	10.387	0.986353	2	C18	Lipids and lipid-like molecules	脂质和类脂分子	Fatty Acyls	脂肪酰类	Lineolic acids and derivatives	亚麻酸及其衍生物	"4175-47-7"	-	-	-	-	-	-	-	-	-	-	-	-	CCCCC=CC=CC=CCCCCCCCC(=O)OC	KOJYENXGDXRGDK-ZUGARUELSA-N	0.203626	-2.29601	0.00304114	0.944444	1.57141	down	7.94923e+07	8.47177e+07	1.90224e+07	2.01857e+07	3.6298e+07	3.80275e+07	1.97732e+08	1.75567e+08	4.02869e+08	4.25751e+08
Com_1378_neg	Hexanethioic acid S-propyl ester	-	N	C9H18OS	174.108	173.101	4.55609	[M-H]-	5.607	-	3	C18	Lipids and lipid-like molecules	脂质和类脂分子	Fatty Acyls	脂肪酰类	Fatty acyl thioesters	脂肪酰硫酯	"2432-78-2"	HMDB0039466	Lipids and lipid-like molecules	Fatty Acyls	Fatty acyl thioesters	-	-	-	-	-	-	-	538678	CCCCCC(=O)SCCC	XWEXGRZJPGGXCY-UHFFFAOYSA-N	1.50774	0.592391	0.00310189	0.916667	1.64178	up	9.40109e+06	9.26428e+06	5.89983e+06	6.51083e+06	8.16909e+06	8.05187e+06	4.92369e+06	4.77025e+06	4.63926e+06	4.23469e+06
Com_2445_neg	D-4'-Phosphopantothenate	-	N	C9H18NO8P	299.077	298.07	0.821426	[M-H]-	3.666	0.502649	2	C18	Organic acids and derivatives	有机酸及其衍生物	Carboxylic acids and derivatives	羧酸及其衍生物	Amino acids, peptides, and analogues	氨基酸、肽和类似物	"5875-50-3"	HMDB0001016	Organic acids and derivatives	Carboxylic acids and derivatives	Amino acids, peptides, and analogues	D-4'-Phosphopantothenate; (R)-4'-Phosphopantothenate	C03492	map00770;map00410;map01100	-	-	-	-	41635	CC(C)(COP(O)(O)=O)[C@@H](O)C(=O)NCCC(O)=O	XHFVGHPGDLDEQO-ZETCQYMHSA-N	0.643225	-0.636605	0.00311667	0.972222	1.62015	down	3.44217e+06	3.34825e+06	4.28929e+06	4.56995e+06	6.18309e+06	3.99299e+06	6.14688e+06	6.70509e+06	6.5767e+06	6.37852e+06
Com_4642_pos	Ala Glu Arg	丙氨酸谷精氨酸	P	C14H26N6O6	374.191	375.199	0.0352457	[M+H]+	9.061	0.616517	2	C18	Organic acids and derivatives	有机酸及其衍生物	Carboxylic acids and derivatives	羧酸及其衍生物	Amino acids, peptides, and analogues	氨基酸、肽和类似物	-	-	-	-	-	-	-	-	-	-	-	-	-	CC(C(=O)NC(CCC(=O)O)C(=O)NC(CCCN=C(N)N)C(=O)O)N	NWVVKQZOVSTDBQ-CIUDSAMLSA-N	0.419778	-1.2523	0.00311691	0.972222	2.25029	down	1.72611e+06	1.21001e+06	2.84655e+06	1.06236e+06	687006	1.29548e+06	3.46895e+06	3.9331e+06	4.73902e+06	3.2519e+06
Com_1494_pos	Methylophiopogonone B	甲基麦冬黄酮B	P	C19H18O5	326.115	349.105	1.35336	[M+Na]+	5.911	0.854045	1	C18	Phenylpropanoids and polyketides	苯丙素类和聚酮类	Homoisoflavonoids	高异黄酮	Homoisoflavones	高异黄酮	"74805-89-3"	-	-	-	-	-	C17474	-	-	-	-	-	23259413	CC1=C(C(=C2C(=C1O)C(=O)C(=CO2)CC3=CC=C(C=C3)OC)C)O	BUTFXZVBLOLETI-UHFFFAOYSA-N	0.576067	-0.795692	0.00319278	1	1.00091	down	1.98246e+06	1.80038e+06	3.2895e+06	3.63486e+06	2.70131e+06	3.24485e+06	5.12385e+06	5.06178e+06	3.9628e+06	4.58924e+06
Com_4705_pos	Sarcostin	-	P	C21H34O6	382.236	383.243	0.20474	[M+H]+	6.685	0.665022	2	C18	Lipids and lipid-like molecules	脂质和类脂分子	Steroids and steroid derivatives	类固醇和类固醇衍生物	Pregnane steroids	妊娠类固醇	-	-	-	-	-	-	C17770	-	-	-	-	-	-	CC(C1(CCC2(C1(C(CC3C2(CC=C4C3(CCC(C4)O)C)O)O)C)O)O)O	WIOBOUWMWWLZKG-QBZJCNLTSA-N	0.579532	-0.787041	0.00328871	0.944444	2.39714	down	1.73148e+07	1.68605e+07	1.50971e+07	1.77843e+07	1.40459e+07	1.13258e+07	2.97261e+07	3.87034e+07	2.43295e+07	2.46771e+07
Com_1575_neg	N(5)-[1(S)-1-carboxyethyl]-L-ornithine	N(5)-[1(S)-1-羧乙基]-L-鸟氨酸	N	C8H16N2O4	204.111	203.104	1.01647	[M-H]-	2.406	-	3	C18	Organic acids and derivatives	有机酸及其衍生物	Carboxylic acids and derivatives	羧酸及其衍生物	Amino acids, peptides, and analogues	氨基酸、肽和类似物	"-"	-	-	-	-	-	-	-	-	-	-	-	-	[H][C@](N)(CCCN[C@@]([H])(C)C(O)=O)C(O)=O	DEGCDQUOHKYOQM-WDSKDSINSA-N	1.64966	0.722169	0.00352491	1	1.73624	up	3.30177e+06	3.49568e+06	3.87694e+06	3.67158e+06	3.81769e+06	3.8797e+06	2.54786e+06	1.89196e+06	1.58082e+06	1.7448e+06
Com_2962_neg	Ingol	-	N	C20H30O6	366.204	365.197	0.843584	[M-H]-	7.467	0.511713	2	C18	Lipids and lipid-like molecules	脂质和类脂分子	Prenol lipids	异戊烯醇脂	Diterpenoids	二萜类	-	-	-	-	-	-	-	-	LMPR0104310002	Prenol Lipids [PR]	Isoprenoids [PR01]	C20 isoprenoids (diterpenes) [PR0104]	-	CC1CC23C(=O)C(C(C4C(C4(C)C)C(C(C(=CC2(C1O)O3)C)O)O)O)C	MXSMLDVUIRKKID-NZODWMOFSA-N	0.423241	-1.24045	0.00355668	1	2.10669	down	21418.2	24417.5	46469.5	42106.2	50694.7	77762.1	111614	144957	87384.6	90642.1
Com_371_neg	Ethyl glucuronide	乙基 beta-D-葡萄糖醛酸	N	C8H14O7	222.074	221.067	1.23313	[M-H]-	5.263	0.556797	2	C18	Organic oxygen compounds	有机氧化合物	Organooxygen compounds	有机氧化合物	Carbohydrates and carbohydrate conjugates	碳水化合物和碳水化合物结合物	"17685-04-0"	HMDB0010325	Organic oxygen compounds	Organooxygen compounds	Carbohydrates and carbohydrate conjugates	-	-	-	-	-	-	-	18392195	CCO[C@@H]1O[C@@H]([C@@H](O)[C@H](O)[C@H]1O)C(O)=O	IWJBVMJWSPZNJH-UQGZVRACSA-N	1.71659	0.779547	0.00358456	0.972222	1.92987	up	3.11555e+06	2.79748e+06	1.91779e+06	1.98733e+06	3.84287e+06	2.99594e+06	1.56223e+06	1.2434e+06	1.48413e+06	1.62862e+06
Com_1706_pos	Shanzhiside methyl ester	山栀苷甲酯	P	C17H26O11	406.148	429.137	1.50736	[M+Na]+	5.509	0.816992	1	C18	Lipids and lipid-like molecules	脂质和类脂分子	Prenol lipids	异戊烯醇脂	Terpene glycosides	萜烯糖苷	"64421-28-9"	HMDB0258271	Lipids and lipid-like molecules	Prenol lipids	Terpene glycosides	-	-	-	-	-	-	-	-	CC1(CC(C2C1C(OC=C2C(=O)OC)OC3C(C(C(C(O3)CO)O)O)O)O)O	KKSYAZCUYVRKML-QDXNKOLPSA-N	0.64598	-0.630438	0.00360757	0.972222	1.18878	down	2.47853e+06	2.73166e+06	3.71065e+06	3.58907e+06	4.65922e+06	3.7961e+06	4.69813e+06	4.32324e+06	5.75741e+06	5.50136e+06
Com_2124_neg	8-Oxodeoxycoformycin	-	N	C11H14N4O4	266.102	265.093	3.46	[M-H]-	1.53	-	3	C18	Organoheterocyclic compounds	有机杂环化合物	Imidazodiazepines	咪唑并二氮卓类	-	-	-	-	-	-	-	-	C02957	-	-	-	-	-	-	C1C(C(OC1N2C=NC3=C2NC=NCC3=O)CO)O	PNAAOYLIDNSLKV-NBEYISGCSA-N	3.23313	1.69293	0.00362222	1	1.8427	up	1.34909e+06	1.29624e+06	2.13455e+06	2.28158e+06	2.52473e+06	2.7526e+06	806711	641048	207244	262589
Com_1787_pos	28-Homobrassinolide	高油菜素内酯	P	C29H50O6	494.361	517.35	0.822178	[M+Na]+	10.512	0.645654	2	C18	Lipids and lipid-like molecules	脂质和类脂分子	Steroids and steroid derivatives	类固醇和类固醇衍生物	Steroid lactones	类固醇内酯	"80483-89-2"	HMDB0030423	Lipids and lipid-like molecules	Steroids and steroid derivatives	Steroid lactones	-	-	-	-	-	-	-	4285635	CCC(C(C)C)C(O)C(O)C(C)C1CCC2C3COC(=O)C4CC(O)C(O)CC4(C)C3CCC12C	HJIKODJJEORHMZ-UHFFFAOYSA-N	0.505715	-0.983603	0.00364775	1	1.71067	down	2.11825e+06	1.89412e+06	983123	1.13992e+06	1.05784e+06	848018	2.71728e+06	3.21974e+06	2.65724e+06	2.53083e+06
Com_3471_neg	LysoPE(0:0/22:0)	溶血磷脂酰乙醇胺 (0:0/22:0)	N	C27H56NO7P	537.379	536.373	1.19431	[M-H]-	10.682	-	3	C18	Lipids and lipid-like molecules	脂质和类脂分子	Glycerophospholipids	甘油磷脂	Glycerophosphoethanolamines	甘油磷酸乙醇胺类	"-"	HMDB0011490	Lipids and lipid-like molecules	Glycerophospholipids	Glycerophosphoethanolamines	-	-	-	LMGP02050054	Glycerophospholipids [GP]	Glycerophosphoethanolamines [GP02]	Monoacylglycerophosphoethanolamines [GP0205]	53480939	[H][C@@](CO)(COP(O)(=O)OCCN)OC(=O)CCCCCCCCCCCCCCCCCCCCC	NVLXNEISHNIEBO-AREMUKBSSA-N	3.44283	1.78359	0.00369992	0.972222	1.15385	up	849318	745940	714147	695416	305509	452657	209410	98489.1	60813	80575.9
Com_3045_neg	Preussomerin EG3	-	N	C21H16O7	380.09	379.083	1.45085	[M-H]-	1.398	0.544954	2	C18	Benzenoids	苯类化合物	Tetralins	四氢化萘	-	-	-	-	-	-	-	-	-	-	-	-	-	-	-	COC1CC(=O)C2=C3C14OC5=C6C(=C(C=C5)O)C(=O)CCC6(O4)OC3=CC=C2	TVCMYNVBJFGZDU-MAODMQOUSA-N	0.492365	-1.0222	0.00374362	1	1.65641	down	2.67477e+06	2.05527e+06	3.82627e+06	4.24017e+06	1.85322e+06	1.75347e+06	5.05548e+06	5.47317e+06	5.49121e+06	5.23621e+06
Com_1677_pos	Chrysin-7-O-glucuronide	白杨素-7-O-beta-葡萄糖醛酸苷	P	C21H18O10	430.09	413.087	1.36951	[M+H-H2O]+	5.336	-	3	C18	Phenylpropanoids and polyketides	苯丙素类和聚酮类	Flavonoids	黄酮类化合物	Flavonoid glycosides	黄酮糖苷	"35775-49-6"	-	-	-	-	-	-	-	LMPK12110149	Polyketides [PK]	Flavonoids [PK12]	Flavones and Flavonols [PK1211]	-	C1=CC=C(C=C1)C2=CC(=O)C3=C(C=C(C=C3O2)OC4C(C(C(C(O4)C(=O)O)O)O)O)O	IDRSJGHHZXBATQ-ZFORQUDYSA-N	0.584454	-0.77484	0.00380361	1	1.06489	down	1.04385e+07	9.40364e+06	1.03261e+07	1.00638e+07	1.38663e+07	1.22496e+07	1.57663e+07	1.57972e+07	1.46894e+07	1.53964e+07
Com_628_neg	Robinetin	洋槐黄素	N	C15H10O7	302.043	283.025	1.52047	[M-H-H2O]-	5.895	0.586573	1	C18	Phenylpropanoids and polyketides	苯丙素类和聚酮类	Flavonoids	黄酮类化合物	Flavones	黄酮类	"490-31-3"	-	-	-	-	-	C10177	-	LMPK12111577	Polyketides [PK]	Flavonoids [PK12]	Flavones and Flavonols [PK1211]	-	C1=CC2=C(C=C1O)OC(=C(C2=O)O)C3=CC(=C(C(=C3)O)O)O	SOEDEYVDCDYMMH-UHFFFAOYSA-N	0.357631	-1.48346	0.00388242	1	2.53429	down	92124.4	535536	337980	236892	194313	293987	681141	573110	837026	659925
Com_3771_pos	N-(3-Indolylacetyl)-L-leucine	N-(3-吲哚基乙酰基)-L-亮氨酸	P	C16H20N2O3	288.147	289.155	0.124593	[M+H]+	5.977	0.643527	2	C18	Organic acids and derivatives	有机酸及其衍生物	Carboxylic acids and derivatives	羧酸及其衍生物	Amino acids, peptides, and analogues	氨基酸、肽和类似物	"36838-63-8"	-	-	-	-	-	-	-	-	-	-	-	-	CC(C)CC(C(=O)O)NC(=O)CC1=CNC2=CC=CC=C21	HCZNPUHZYPPINM-AWEZNQCLSA-N	2.22368	1.15295	0.0041637	0.944444	1.17424	up	965946	1.10211e+06	569373	1.20257e+06	1.68086e+06	1.59575e+06	533089	347961	343011	538489
Com_3253_neg	Bungeiside D	-	N	C19H26O12	446.142	445.136	1.69389	[M-H]-	5.258	0.644084	2	C18	Organic oxygen compounds	有机氧化合物	Organooxygen compounds	有机氧化合物	Carbohydrates and carbohydrate conjugates	碳水化合物和碳水化合物结合物	-	-	-	-	-	-	-	-	-	-	-	-	-	CC(=O)C1=C(C=C(C=C1)OC2C(C(C(C(O2)COC3C(C(C(CO3)O)O)O)O)O)O)O	YKOIOWJTRVFMHP-BMVMOQKNSA-N	1.67696	0.745845	0.00417042	1	1.42263	up	2.23238e+07	2.05377e+07	1.30214e+07	1.44652e+07	1.30651e+07	1.24602e+07	1.04248e+07	1.04828e+07	8.76799e+06	9.16073e+06
Com_2634_pos	4-HYDROXY-2-QUINOLINECARBOXYLIC ACID	4-羟基-2-喹啉羧酸	P	C10H7NO3	189.043	190.05	1.77738	[M+H]+	5.351	-	3	C18	Organoheterocyclic compounds	有机杂环化合物	Quinolines and derivatives	喹啉及其衍生物	Quinoline carboxylic acids	喹啉羧酸	-	HMDB0000715	Organoheterocyclic compounds	Quinolines and derivatives	Quinoline carboxylic acids	4-Hydroxy-2-quinolinecarboxylic acid; Kynurenic acid; Kynurenate	C01717	map00380;map01100	-	-	-	-	-	O=C(O)C1=CC(=O)C=2C=CC=CC2N1	HCZHHEIFKROPDY-UHFFFAOYSA-N	0.393082	-1.3471	0.00417507	1	2.21598	down	1.94645e+06	1.36556e+06	5.45415e+06	5.07522e+06	3.53947e+06	2.77637e+06	6.20788e+06	7.13633e+06	8.75195e+06	9.46016e+06
Com_4535_pos	Terminaline	-	P	C23H41NO2	363.314	364.321	0.586429	[M+H]+	7.879	0.804777	2	C18	Lipids and lipid-like molecules	脂质和类脂分子	Steroids and steroid derivatives	类固醇和类固醇衍生物	Pregnane steroids	妊娠类固醇	-	-	-	-	-	-	C10825	-	-	-	-	-	-	CC(C1CCC2C1(CCC3C2CCC4C3(CCC(C4O)O)C)C)N(C)C	QTNGLMWAVBOBLJ-RCFZRFIHSA-N	0.563705	-0.826988	0.00422244	0.888889	1.96345	down	1.58574e+08	1.6162e+08	2.73539e+08	2.72609e+08	1.40613e+08	1.46577e+08	3.2876e+08	3.22205e+08	4.27601e+08	4.4559e+08
Com_1438_pos	Paullinic acid	二十烯酸	P	C20H38O2	310.287	333.277	0.830541	[M+Na]+	8.645	-	3	C18	Lipids and lipid-like molecules	脂质和类脂分子	Fatty Acyls	脂肪酰类	Fatty acids and conjugates	脂肪酸和结合物	"17735-94-3"	HMDB0035159	Lipids and lipid-like molecules	Fatty Acyls	Fatty acids and conjugates	-	C21946	-	LMFA01030367	Fatty Acyls [FA]	Fatty Acids and Conjugates [FA01]	Unsaturated fatty acids [FA0103]	5312518	CCCCCC\C=C/CCCCCCCCCCCC(O)=O	URXZXNYJPAJJOQ-FPLPWBNLSA-N	0.665124	-0.588305	0.00424475	0.972222	1.21557	down	3.26943e+06	2.74528e+06	4.51368e+06	4.19631e+06	4.92165e+06	3.88748e+06	5.35444e+06	4.77725e+06	6.61778e+06	7.46399e+06
Com_724_pos	Coumarin 151	7-氨基-4-三氟甲基香豆素	P	C10H6F3NO2	229.035	230.043	3.19902	[M+H]+	5.108	-	3	C18	Phenylpropanoids and polyketides	苯丙素类和聚酮类	Coumarins and derivatives	香豆素及其衍生物	-	-	"53518-15-3"	HMDB0250491	Phenylpropanoids and polyketides	Coumarins and derivatives	-	-	-	-	-	-	-	-	100641	C1=CC2=C(C=C1N)OC(=O)C=C2C(F)(F)F	JBNOVHJXQSHGRL-UHFFFAOYSA-N	0.642995	-0.63712	0.0042923	0.944444	1.72019	down	3.71686e+06	3.5307e+06	5.90454e+06	6.42852e+06	4.08877e+06	4.2655e+06	8.49042e+06	7.52668e+06	7.62225e+06	7.59974e+06
Com_2390_pos	3-Methyl-(triazen-1-yl)imidazole-4-carboxamide	3-甲基-(三氮烯-1-基)咪唑-4-甲酰胺	P	C5H8N6O	168.076	169.084	3.86427	[M+H]+	5.502	-	3	C18	Organoheterocyclic compounds	有机杂环化合物	Azoles	唑类	Imidazoles	咪唑类	"-"	HMDB0245922	Organoheterocyclic compounds	Azoles	Imidazoles	-	-	-	-	-	-	-	21080159	CN1C(N=NN)=NC=C1C(N)=O	WBZUSDQVWKYLAC-UHFFFAOYSA-N	4.27664	2.09648	0.00429692	1	2.46743	up	3.19748e+08	2.95415e+08	2.17534e+08	2.36008e+08	1.20637e+08	1.16369e+08	5.48638e+07	5.46507e+07	1.25986e+07	1.3118e+07
Com_3572_pos	Decarbamoylneosaxitoxin	-	P	C9H16N6O4	272.123	273.131	2.42085	[M+H]+	5.636	-	3	C18	Phenylpropanoids and polyketides	苯丙素类和聚酮类	Saxitoxins, gonyautoxins, and derivatives	石房蛤毒素、膝沟藻毒素及其衍生物	-	-	"68683-58-9"	HMDB0033663	Phenylpropanoids and polyketides	Saxitoxins, gonyautoxins, and derivatives	-	-	-	-	-	-	-	-	73001424	OCC1C2NC(=N)NC22N(CCC2(O)O)C(=N)N1O	KUMXVBFFVVLQFX-UHFFFAOYSA-N	0.658281	-0.603224	0.00438389	1	2.23736	down	7.29194e+06	7.36836e+06	9.01112e+06	9.40867e+06	9.77851e+06	9.14183e+06	1.25759e+07	1.18022e+07	1.63724e+07	1.72824e+07
Com_328_neg	(-)-Hydroxycitric acid	(-)-羟基柠檬酸	N	C6H8O8	208.022	207.015	0.903836	[M-H]-	1.409	0.629169	1	C18	Organic acids and derivatives	有机酸及其衍生物	Carboxylic acids and derivatives	羧酸及其衍生物	Tricarboxylic acids and derivatives	三羧酸及其衍生物	"27750-10-3"	HMDB0031159	Organic acids and derivatives	Carboxylic acids and derivatives	Tricarboxylic acids and derivatives	-	-	-	LMFA01050511	Fatty Acyls [FA]	Fatty Acids and Conjugates [FA01]	Hydroxy fatty acids [FA0105]	-	OC(C(O)=O)C(O)(CC(O)=O)C(O)=O	ZMJBYMUCKBYSCP-UHFFFAOYSA-N	0.620085	-0.689463	0.00449507	1	1.05656	down	1.57345e+07	1.50687e+07	2.63677e+07	2.75188e+07	2.25254e+07	2.30315e+07	3.34573e+07	3.56076e+07	3.4115e+07	3.35631e+07
Com_3309_pos	2-Pentanamido-3-phenylpropanoic acid	2-戊酰胺基-3-苯丙酸	P	C14H19NO3	249.136	250.144	1.01885	[M+H]+	6.102	0.617305	2	C18	Organic acids and derivatives	有机酸及其衍生物	Carboxylic acids and derivatives	羧酸及其衍生物	Amino acids, peptides, and analogues	氨基酸、肽和类似物	"-"	HMDB0094646	Organic acids and derivatives	Carboxylic acids and derivatives	Amino acids, peptides, and analogues	-	-	-	-	-	-	-	13890535	CCCCC(O)=NC(CC1=CC=CC=C1)C(O)=O	YXQLJEQFZUMUPB-UHFFFAOYSA-N	1.9962	0.997254	0.0046433	0.944444	1.01538	up	5.75426e+06	3.83295e+06	3.56511e+06	3.65517e+06	6.92696e+06	7.1325e+06	2.66509e+06	1.48336e+06	2.21598e+06	3.65578e+06
Com_3228_pos	Pestalotiopamide E	-	P	C11H17NO5	243.111	244.118	1.74157	[M+H]+	5.367	-	3	C18	Organic acids and derivatives	有机酸及其衍生物	Carboxylic acids and derivatives	羧酸及其衍生物	Dicarboxylic acids and derivatives	二元酸及其衍生物	"-"	-	-	-	-	-	-	-	-	-	-	-	-	[H]\C(=C(/C)CCOC(C)=O)C(O)=NCCC(O)=O	BTSIVTZQXXCWQD-FPLPWBNLSA-N	0.631399	-0.663377	0.00477857	1	2.25204	down	1.28979e+07	9.59692e+06	1.57579e+07	1.5609e+07	8.90939e+06	9.2287e+06	1.58737e+07	2.09109e+07	2.00465e+07	1.68008e+07
Com_2177_neg	1,7-Dihydroxy-2,3-methylenedioxyxanthone	1,7-二羟基-2,3-亚甲二氧基呫吨酮	N	C14H8O6	272.032	271.025	1.38706	[M-H]-	6.089	0.826532	2	C18	Organoheterocyclic compounds	有机杂环化合物	Benzopyrans	苯并吡喃类	1-benzopyrans	1-苯并吡喃	"183210-63-1"	-	-	-	-	-	-	-	-	-	-	-	-	C1OC2=C(O1)C(=C3C(=C2)OC4=C(C3=O)C=C(C=C4)O)O	BMRWSZGEVSNEOM-UHFFFAOYSA-N	0.586354	-0.770155	0.00478992	1	1.27902	down	3.37934e+07	3.12539e+07	4.04158e+07	4.10942e+07	2.88995e+07	2.78446e+07	4.65675e+07	4.87771e+07	5.16265e+07	9.77924e+07
Com_3829_pos	5'-N-Methylcarboxamidoadenosine	5'-N-甲基酰胺腺苷	P	C11H14N6O4	294.108	295.115	1.85538	[M+H]+	5.301	0.62042	2	C18	Nucleosides, nucleotides, and analogues	核苷、核苷酸和类似物	Purine nucleosides	嘌呤核苷	-	-	"-"	HMDB0246883	Nucleosides, nucleotides, and analogues	Purine nucleosides	-	-	-	-	-	-	-	-	288044	CNC(=O)C1OC(C(O)C1O)N1C=NC2=C1N=CN=C2N	PLYRYAHDNXANEG-UHFFFAOYSA-N	0.664923	-0.588742	0.00487011	0.916667	1.26972	down	8.76467e+06	8.2546e+06	1.33932e+07	1.28109e+07	8.47013e+06	8.61387e+06	1.47349e+07	1.21e+07	1.83714e+07	1.79886e+07
Com_767_pos	N'-Formylkynurenine	N-甲酰犬尿氨酸	P	C11H12N2O4	236.08	237.088	2.34156	[M+H]+	4.821	0.92982	1	C18	Organic oxygen compounds	有机氧化合物	Organooxygen compounds	有机氧化合物	Carbonyl compounds	羰基化合物	"1022-31-7"	HMDB0001200	Organic oxygen compounds	Organooxygen compounds	Carbonyl compounds	-	C02406	map00380	-	-	-	-	910	NC(CC(=O)C1=CC=CC=C1NC=O)C(O)=O	BYHJHXPTQMMKCA-UHFFFAOYSA-N	1.68031	0.748728	0.004895	1	1.10528	up	1.89749e+08	1.76613e+08	1.58672e+08	1.6496e+08	1.61142e+08	1.46098e+08	1.19755e+08	1.15912e+08	6.15697e+07	7.00416e+07
Com_3358_pos	2-(Propan-2-yl)-9H-thioxanthen-9-one	2-异丙基硫杂蒽酮	P	C16H14OS	254.077	255.084	1.24315	[M+H]+	6	-	3	C18	Organoheterocyclic compounds	有机杂环化合物	Thiochromenes	硫色烯	-	-	"5495-84-1"	-	-	-	-	-	-	-	-	-	-	-	79633	O=C1C=2C=CC=CC2SC3=CC=C(C=C31)C(C)C	KTALPKYXQZGAEG-UHFFFAOYSA-N	0.644564	-0.633605	0.00495561	1	1.54282	down	6.36081e+06	6.55951e+06	1.05205e+07	1.06041e+07	1.05037e+07	9.70011e+06	1.63036e+07	1.40438e+07	1.61994e+07	1.5015e+07
Com_2768_neg	6-Hydroxy-1,2,3,7-tetramethoxyxanthone	6-羟基-1,2,3,7-四甲氧基呫吨酮	N	C17H16O7	332.09	331.083	1.2971	[M-H]-	5.893	0.506285	2	C18	Organoheterocyclic compounds	有机杂环化合物	Benzopyrans	苯并吡喃类	1-benzopyrans	1-苯并吡喃	-	-	-	-	-	-	-	-	-	-	-	-	-	COC1=C(C=C2C(=C1)C(=O)C3=C(C(=C(C=C3O2)OC)OC)OC)O	MLDGGHTUGFLZII-UHFFFAOYSA-N	0.57502	-0.798316	0.00497842	1	1.6321	down	1.03082e+06	956611	860936	991057	1.01014e+06	991627	1.83383e+06	1.82815e+06	1.27133e+06	1.07337e+06
Com_750_pos	2,4,5-Trimethoxybenzoic acid	2,4,5-三甲氧基苯甲酸	P	C10H12O5	212.068	235.057	1.37176	[M+Na]+	1.26	0.774604	2	C18	Benzenoids	苯类化合物	Benzene and substituted derivatives	苯及其取代衍生物	Benzoic acids and derivatives	苯甲酸及其衍生物	"490-64-2"	-	-	-	-	-	-	-	-	-	-	-	-	COC1=CC(=C(C=C1C(=O)O)OC)OC	KVZUCOGWKYOPID-UHFFFAOYSA-N	0.589346	-0.762812	0.00508668	0.916667	1.31151	down	1.43498e+06	1.47341e+06	1.07647e+06	1.31996e+06	1.01892e+06	859551	1.45702e+06	1.36719e+06	2.49706e+06	2.50019e+06
Com_1843_pos	Deltonin	三角叶皂苷	P	C45H72O17	884.477	907.467	0.406664	[M+Na]+	8.714	0.501588	1	C18	Lipids and lipid-like molecules	脂质和类脂分子	Steroids and steroid derivatives	类固醇和类固醇衍生物	Steroidal glycosides	甾体糖苷	"55659-75-1"	HMDB0029311	Lipids and lipid-like molecules	Steroids and steroid derivatives	Steroidal glycosides	-	C08894	-	LMST01080090	Sterol Lipids [ST]	Sterols [ST01]	Spirostanols and derivatives [ST0108]	4483040	CC1C2C(CC3C4CC=C5CC(CCC5(C)C4CCC23C)OC2OC(CO)C(OC3OC(CO)C(O)C(O)C3O)C(O)C2OC2OC(C)C(O)C(O)C2O)OC11CCC(C)CO1	OLAMGHNQGZIWHZ-UHFFFAOYSA-N	2.3988	1.26231	0.00530279	0.944444	1.26796	up	6.02455e+06	5.81487e+06	5.23994e+06	5.61705e+06	3.1847e+06	3.9744e+06	1.92096e+06	1.53164e+06	915704	1.20868e+06
Com_3384_neg	Rhyncoside D	-	N	C21H32O13	492.184	491.177	0.185978	[M-H]-	5.845	-	3	C18	Organic oxygen compounds	有机氧化合物	Organooxygen compounds	有机氧化合物	Carbohydrates and carbohydrate conjugates	碳水化合物和碳水化合物结合物	-	-	-	-	-	-	-	-	-	-	-	-	-	CC1C(C(C(C(O1)OCC2C(C(C(C(O2)OC3=C(C=C(C=C3OC)CO)OC)O)O)O)O)O)O	CLFLQEOCRODKDN-RZJFKOLTSA-N	2.00836	1.00602	0.00532873	0.944444	1.53488	up	1.09679e+07	1.12374e+07	1.21531e+07	1.16444e+07	9.9959e+06	9.53606e+06	1.02906e+07	4.6981e+06	3.38117e+06	3.33969e+06
Com_2215_neg	6-[2-(2,4-dihydroxy-6-methylphenyl)-2-oxoethyl]-4-hydroxy-pyran-2-one	6-[2-(2,4-二羟基-6-甲基苯基)-2-氧代乙基]-4-羟基-吡喃-2-酮	N	C14H12O6	276.063	275.057	1.96005	[M-H]-	1.191	-	3	C18	Organic oxygen compounds	有机氧化合物	Organooxygen compounds	有机氧化合物	Carbonyl compounds	羰基化合物	-	-	-	-	-	-	-	-	-	-	-	-	54750155	CC1=CC(=CC(=C1C(=O)CC2=CC(=CC(=O)O2)O)O)O	JIBVOQAUTOPGPH-UHFFFAOYSA-N	1.71862	0.781255	0.00552357	1	1.48717	up	1.50857e+06	1.72387e+06	1.57143e+06	1.52342e+06	1.47318e+06	1.5342e+06	784738	858720	672109	623012
Com_6387_pos	PC(PGD1/14:0)	磷脂酰胆碱(PGD1/14:0)	P	C42H78NO11P	803.531	804.539	0.00732309	[M+H]+	11.257	0.68105	2	C18	-	-	-	-	-	-	"-"	HMDB0285679	-	-	-	-	-	-	-	-	-	-	-	CCCCCCCCCCCCCC(=O)O[C@H](COC(=O)CCCCCC[C@H]1[C@@H](O)CC(=O)[C@@H]1\C=C\[C@@H](O)CCCCC)COP([O-])(=O)OCC[N+](C)(C)C	FMXORSJQKSMGMK-QQEIJQOSSA-N	0.539213	-0.891073	0.00578065	0.916667	1.76255	down	4.56537e+07	3.94444e+07	6.92682e+07	6.4087e+07	3.30139e+07	3.39522e+07	1.24969e+08	1.17264e+08	5.91189e+07	6.67525e+07
Com_5087_pos	Polysorbate 20	吐温20	P	C26H50O10	522.34	523.348	0.999199	[M+H]+	9.011	-	3	C18	Lipids and lipid-like molecules	脂质和类脂分子	Fatty Acyls	脂肪酰类	Fatty acid esters	脂肪酸酯	"9005-64-5"	HMDB0037182	Lipids and lipid-like molecules	Fatty Acyls	Fatty acid esters	-	C11624	-	-	-	-	-	-	CCCCCCCCCCCC(=O)OCCOCC(OCCO)C1OCC(OCCO)C1OCCO	HMFKFHLTUCJZJO-UHFFFAOYSA-N	0.549355	-0.86419	0.00589144	0.888889	1.44399	down	2.01035e+06	2.30404e+06	4.29175e+06	4.68792e+06	2.60324e+06	2.2125e+06	6.67202e+06	5.6891e+06	4.0636e+06	4.09763e+06
Com_1159_pos	Methyl linoleate	亚油酸甲酯	P	C19H34O2	294.256	295.264	1.35123	[M+H]+	10.922	0.757078	1	C18	Lipids and lipid-like molecules	脂质和类脂分子	Fatty Acyls	脂肪酰类	Lineolic acids and derivatives	亚麻酸及其衍生物	"112-63-0"	HMDB0034381	Lipids and lipid-like molecules	Fatty Acyls	Lineolic acids and derivatives	-	-	-	-	-	-	-	5284421	CCCCC\C=C/C\C=C/CCCCCCCC(=O)OC	WTTJVINHCBCLGX-NQLNTKRDSA-N	0.309991	-1.6897	0.00593372	0.944444	1.65823	down	952920	978288	297309	311811	231280	354663	1.73788e+06	1.44043e+06	2.49319e+06	2.63729e+06
Com_1224_pos	Dehydroevodiamine	脱氢吴茱萸碱	P	C19H15N3O	301.122	302.13	3.07206	[M+H]+	5.105	-	3	C18	Organoheterocyclic compounds	有机杂环化合物	Diazanaphthalenes	二氮杂萘类	Benzodiazines	苯并二嗪类	"111664-82-5"	HMDB0250954	Organoheterocyclic compounds	Diazanaphthalenes	Benzodiazines	-	-	-	-	-	-	-	9817839	CN1C2=CC=CC=C2C(=O)N2CCC3=C4C=CC=CC4=NC3=C12	VXHNSVKJHXSKKM-UHFFFAOYSA-N	2.03095	1.02216	0.00605409	0.944444	2.69183	up	2.06064e+07	1.80154e+07	8.95389e+06	8.33933e+06	1.29572e+07	1.29464e+07	7.52936e+06	6.43112e+06	4.00225e+06	4.63275e+06
Com_4122_pos	Feruloyl lysine	-	P	C16H22N2O5	322.153	323.16	0.572547	[M+H]+	5.016	-	3	C18	Benzenoids	苯类化合物	Phenols	酚类	Methoxyphenols	甲氧基酚类	-	-	-	-	-	-	-	-	-	-	-	-	-	O=C(O)C(N)CCCCN=C(O)C=CC1=CC=C(O)C(OC)=C1	VHOPIWUPYREUSE-SOFGYWHQSA-N	2.42948	1.28065	0.00611586	1	1.53235	up	1.2702e+08	1.26291e+08	7.60162e+07	7.54739e+07	1.15386e+08	1.11994e+08	4.55895e+07	4.29736e+07	1.76749e+07	2.11872e+07
Com_2057_neg	Celgosivir	-	N	C12H21NO5	259.142	258.135	0.620882	[M-H]-	5.709	-	3	C18	Organoheterocyclic compounds	有机杂环化合物	Indolizidines	吲哚里西啶	-	-	"-"	HMDB0249792	Organoheterocyclic compounds	Indolizidines	-	-	-	-	-	-	-	-	500054	CCCC(=O)OC1CN2CCC(O)C2C(O)C1O	HTJGLYIJVSDQAE-UHFFFAOYSA-N	2.17829	1.1232	0.00613764	1	2.01689	up	4.69769e+06	4.54321e+06	7.31221e+06	7.20813e+06	3.0198e+06	2.81897e+06	2.28902e+06	2.61006e+06	2.22285e+06	2.57153e+06
Com_5078_pos	2-linoleoyllysophosphatidylcholine	-	P	C26H50NO7P	519.332	520.34	1.24509	[M+H]+	9.018	0.969922	2	C18	Lipids and lipid-like molecules	脂质和类脂分子	Glycerophospholipids	甘油磷脂	Glycerophosphocholines	甘油磷酸胆碱	-	HMDB0061700	Lipids and lipid-like molecules	Glycerophospholipids	Glycerophosphocholines	-	-	-	-	-	-	-	-	CCCCCC=CCC=CCCCCCCCC(=O)OC(CO)COP(=O)([O-])OCC[N+](C)(C)C	LSUXCWJOIAWGOU-FTJOPAKQSA-N	0.604546	-0.726075	0.00626675	0.916667	1.41465	down	4.11015e+08	3.88456e+08	7.97002e+08	7.64063e+08	5.42871e+08	5.34806e+08	1.1206e+09	1.07369e+09	7.837e+08	6.88426e+08
Com_4118_pos	Altenuic acid IV	-	P	C15H14O8	322.069	323.077	1.901	[M+H]+	5.693	0.550091	2	C18	-	-	-	-	-	-	"-"	-	-	-	-	-	-	-	-	-	-	-	-	[H]\C(C(O)=O)=C(/C)C(=C([H])C(O)=O)C1=C(C(O)=O)C(O)=CC(OC)=C1	KGXDIJIFQJMADP-UZQZEERZSA-N	0.444651	-1.16925	0.00633022	0.972222	1.7894	down	6.62704e+06	5.66001e+06	1.80372e+07	1.34344e+07	9.12447e+06	1.66947e+07	2.05074e+07	1.68001e+07	3.20519e+07	3.56175e+07
Com_1711_pos	Orientin	荭草素	P	C21H20O11	448.101	431.098	2.1316	[M+H-H2O]+	5.347	0.794803	1	C18	Phenylpropanoids and polyketides	苯丙素类和聚酮类	Flavonoids	黄酮类化合物	Flavonoid glycosides	黄酮糖苷	"28608-75-5"	HMDB0030614	Phenylpropanoids and polyketides	Flavonoids	Flavonoid glycosides	-	C10114	-	LMPK12110470	Polyketides [PK]	Flavonoids [PK12]	Flavones and Flavonols [PK1211]	5382105	OCC1OC(C(O)C(O)C1O)C1=C(O)C=C(O)C2=C1OC(=CC2=O)C1=CC(O)=C(O)C=C1	PLAPMLGJVGLZOV-UHFFFAOYSA-N	0.577233	-0.792775	0.00633183	1	1.03999	down	2.66782e+07	2.34777e+07	2.91965e+07	2.96814e+07	3.65797e+07	3.44011e+07	4.49579e+07	4.27974e+07	3.824e+07	3.93723e+07
Com_2216_neg	Ranunculin	-	N	C11H16O8	276.085	275.077	0.44813	[M-H]-	5.619	-	3	C18	Organic oxygen compounds	有机氧化合物	Organooxygen compounds	有机氧化合物	Carbohydrates and carbohydrate conjugates	碳水化合物和碳水化合物结合物	-	-	-	-	-	-	C08512	-	-	-	-	-	-	C1=CC(=O)OC1COC2C(C(C(C(O2)CO)O)O)O	TYWXNGXVSZRXNA-NVZSGMJQSA-N	0.316501	-1.65972	0.00650594	0.972222	2.03686	down	1.07804e+06	269260	1.40224e+06	1.11347e+06	1.34131e+06	1.17113e+06	3.99904e+06	3.94296e+06	4.71725e+06	4.45423e+06
Com_1058_pos	alpha-Linolenic acid	十八碳三烯酸(顺-9,12,15)/α-亚麻酸	P	C18H30O2	278.225	279.232	1.01145	[M+H]+	9.583	0.987971	1	C18	Lipids and lipid-like molecules	脂质和类脂分子	Fatty Acyls	脂肪酰类	Lineolic acids and derivatives	亚麻酸及其衍生物	"463-40-1"	HMDB0001388	Lipids and lipid-like molecules	Fatty Acyls	Lineolic acids and derivatives	(9Z,12Z,15Z)-Octadecatrienoic acid; alpha-Linolenic acid; 9,12,15-Octadecatrienoic acid; Linolenate; alpha-Linolenate	C06427	map00592;map01040;map01060;map01070;map01100;map01110	LMFA01030152	Fatty Acyls [FA]	Fatty Acids and Conjugates [FA01]	Unsaturated fatty acids [FA0103]	5280934	CC\C=C/C\C=C/C\C=C/CCCCCCCC(O)=O	DTOSIQBPPRVQHS-PDBXOOCHSA-N	0.434036	-1.20411	0.00659289	0.888889	1.92515	down	6.63187e+07	5.62276e+07	6.56037e+07	7.09491e+07	1.97874e+08	1.5747e+08	1.52971e+08	1.82227e+08	1.83417e+08	2.31454e+08
Com_3477_pos	5-Chloro-2'-deoxyuridine	-	P	C9H11ClN2O5	262.036	263.042	2.17922	[M+H]+	1.455	-	3	C18	Nucleosides, nucleotides, and analogues	核苷、核苷酸和类似物	Pyrimidine nucleosides	嘧啶核苷	Pyrimidine 2'-deoxyribonucleosides	嘧啶2'-脱氧核糖核苷	"50-90-8"	HMDB0250110	Nucleosides, nucleotides, and analogues	Pyrimidine nucleosides	Pyrimidine 2'-deoxyribonucleosides	-	-	-	-	-	-	-	351382	OCC1OC(CC1O)N1C=C(Cl)C(=O)NC1=O	NJCXGFKPQSFZIB-UHFFFAOYSA-N	0.652375	-0.616227	0.00670768	0.916667	1.01391	down	2.96613e+06	3.00999e+06	4.47934e+06	5.17912e+06	3.44035e+06	3.35371e+06	5.61353e+06	5.98403e+06	6.99287e+06	6.84076e+06
Com_4526_pos	3,6,9,12-Tetraoxatetracosan-1-ol	四聚乙二醇单月桂醚	P	C20H42O5	362.303	363.311	1.73099	[M+H]+	7.607	-	3	C18	Organic oxygen compounds	有机氧化合物	Organooxygen compounds	有机氧化合物	Ethers	醚类	"5274-68-0"	-	-	-	-	-	-	-	-	-	-	-	78933	OCCOCCOCCOCCOCCCCCCCCCCCC	WPMWEFXCIYCJSA-UHFFFAOYSA-N	0.560534	-0.835126	0.00673773	0.916667	1.53014	down	7.91454e+06	7.81803e+06	6.507e+06	4.82142e+06	1.05709e+07	8.97286e+06	1.49607e+07	1.42093e+07	8.4183e+06	1.00855e+07
Com_6419_pos	PC(18:3(10,12,15)-OH(9)/DiMe(9,3))	磷脂酰胆碱(18:3(10,12,15)-OH(9)/DiMe(9,3))	P	C44H76NO10P	809.521	810.528	0.57001	[M+H]+	10.956	0.711726	2	C18	-	-	-	-	-	-	"-"	HMDB0289306	-	-	-	-	-	-	-	-	-	-	-	[H][C@@](COC(=O)CCCCCCCC(O)\C=C\C=C\C\C=C\CC)(COP([O-])(=O)OCC[N+](C)(C)C)OC(=O)CCCCCCCCC1=C(C)C(C)=C(CCC)O1	RMGKKXFZOGSTDH-BXBIJXMYSA-N	0.501541	-0.995561	0.00673936	0.888889	2.18138	down	2.78034e+07	2.61205e+07	4.97813e+07	5.75752e+07	2.39997e+07	2.44416e+07	9.1596e+07	8.67267e+07	6.79252e+07	8.3008e+07
Com_3484_neg	Simplexin F	河朔荛花素F	N	C28H46O10	542.309	541.303	1.33026	[M-H]-	6.68	0.698052	2	C18	Lipids and lipid-like molecules	脂质和类脂分子	Prenol lipids	异戊烯醇脂	Diterpenoids	二萜类	-	-	-	-	-	-	-	-	-	-	-	-	-	CCCC(=O)OC1(CCC(C(CC2C3C(C1O2)C(C(C(C3(C)O)OC(=O)C)O)C(C)C)(C)O)OC(=O)C)C	HGBCXVIKKZBSJK-UCZJHUNTSA-N	0.572171	-0.805483	0.00685085	1	2.12944	down	8.15048e+06	7.39381e+06	8.84972e+06	8.29855e+06	1.0253e+07	1.00439e+07	1.07971e+07	1.10598e+07	1.1972e+07	2.1107e+07
Com_2080_pos	1,2-Diacylglycerol-LD-PE-pool	季戊四醇	P	C5H12O4	136.074	137.081	4.59811	[M+H]+	1.471	-	3	C18	Organic oxygen compounds	有机氧化合物	Organooxygen compounds	有机氧化合物	Alcohols and polyols	醇和多元醇	"115-77-5"	HMDB0062269	Organic oxygen compounds	Organooxygen compounds	Alcohols and polyols	-	-	-	-	-	-	-	8285	OCC(CO)(CO)CO	WXZMFSXDPGVJKK-UHFFFAOYSA-N	0.423476	-1.23965	0.00688971	0.972222	1.04277	down	469315	553787	2.07998e+06	1.10459e+06	1.03288e+06	1.34723e+06	3.58595e+06	2.26134e+06	3.03802e+06	2.93872e+06
Com_210_pos	L-(+)-Arabinose	L-阿拉伯糖	P	C5H10O5	150.053	151.06	2.18298	[M+H]+	1.565	0.744531	1	C18	Organic oxygen compounds	有机氧化合物	Organooxygen compounds	有机氧化合物	Carbohydrates and carbohydrate conjugates	碳水化合物和碳水化合物结合物	"7296-56-2"	HMDB0000646	Organic oxygen compounds	Organooxygen compounds	Carbohydrates and carbohydrate conjugates	-	C02479	-	-	-	-	-	439764	O[C@H]1CO[C@H](O)[C@H](O)[C@H]1O	SRBFZHDQGSBBOR-KLVWXMOXSA-N	0.585346	-0.772639	0.00702786	0.944444	1.07327	down	2.61513e+06	2.34673e+06	4.67421e+06	5.26311e+06	2.69773e+06	3.1275e+06	7.1427e+06	7.60669e+06	4.74332e+06	4.71039e+06
Com_2940_neg	19-Oic-deoxycorticosterone	-	N	C21H28O5	360.194	359.187	1.5877	[M-H]-	6.565	-	3	C18	Lipids and lipid-like molecules	脂质和类脂分子	Steroids and steroid derivatives	类固醇和类固醇衍生物	Hydroxysteroids	羟基类固醇	"81309-33-3"	HMDB0012613	Lipids and lipid-like molecules	Steroids and steroid derivatives	Hydroxysteroids	-	-	-	-	-	-	-	53481498	C[C@]12CCC3C(CCC4=CC(=O)CC[C@]34C(O)=O)C1CC[C@@H]2C(=O)CO	RUPOMAOZPOVHQZ-TTYNRZOGSA-N	3.15248	1.65649	0.00711391	0.916667	1.70441	up	584201	400540	487203	375154	249732	102490	134177	65388.6	56707.2	90438.5
Com_2779_neg	3,5,6,7,2',3',4'-Heptahydroxyflavone	-	N	C15H10O9	334.032	333.026	1.58525	[M-H]-	5.571	-	3	C18	Phenylpropanoids and polyketides	苯丙素类和聚酮类	Flavonoids	黄酮类化合物	Flavones	黄酮类	-	-	-	-	-	-	-	-	LMPK12113049	Polyketides [PK]	Flavonoids [PK12]	Flavones and Flavonols [PK1211]	-	C1=CC(=C(C(=C1C2=C(C(=O)C3=C(O2)C=C(C(=C3O)O)O)O)O)O)O	FEUQGYRGRIAWGR-UHFFFAOYSA-N	0.6039	-0.727618	0.00712089	0.916667	1.35137	down	1.64452e+06	1.43874e+06	2.73546e+06	3.00176e+06	1.54902e+06	1.70984e+06	3.12036e+06	3.70657e+06	3.96955e+06	3.89297e+06
Com_2350_neg	2-(4-Methyl-3-pentenyl)anthraquinone	2-(4-甲基-3-戊烯基)蒽醌	N	C20H18O2	290.131	289.123	1.53199	[M-H]-	5.73	-	3	C18	Benzenoids	苯类化合物	Anthracenes	蒽类	Anthraquinones	蒽醌类	"71308-16-2"	HMDB0040916	Benzenoids	Anthracenes	Anthraquinones	-	-	-	-	-	-	-	317256	CC(C)=CCCC1=CC2=C(C=C1)C(=O)C1=CC=CC=C1C2=O	NQVBCGTZRWHVSY-UHFFFAOYSA-N	2.96749	1.56925	0.00718621	0.888889	1.87471	up	1.69582e+06	1.44241e+06	437079	451943	1.18154e+06	1.18411e+06	200451	293252	239445	237549
Com_191_neg	Shikimic acid	莽草酸	N	C7H10O5	174.053	173.046	0.498604	[M-H]-	1.449	0.969004	1	C18	Organic oxygen compounds	有机氧化合物	Organooxygen compounds	有机氧化合物	Alcohols and polyols	醇和多元醇	"138-59-0"	HMDB0003070	Organic oxygen compounds	Organooxygen compounds	Alcohols and polyols	Shikimate; Shikimic acid; 3,4,5-Trihydroxy-1-cyclohexenecarboxylic acid	C00493	map00400;map01060;map01061;map01063;map01070;map01100;map01110;map01130;map01230	-	-	-	-	8742	O[C@@H]1CC(=C[C@@H](O)[C@H]1O)C(O)=O	JXOHGGNKMLTUBP-HSUXUTPPSA-N	0.568697	-0.814267	0.00722806	1	1.81578	down	1.57613e+08	1.85607e+08	1.70412e+08	2.05566e+08	1.60957e+08	1.56531e+08	2.51494e+08	2.27483e+08	2.49553e+08	2.28118e+08
Com_1695_pos	Cortisone acetate	醋酸可的松	P	C23H30O6	402.204	425.194	2.15598	[M+Na]+	6.339	1	1	C18	Lipids and lipid-like molecules	脂质和类脂分子	Steroids and steroid derivatives	类固醇和类固醇衍生物	Pregnane steroids	妊娠类固醇	"50-04-4"	HMDB0015459	Lipids and lipid-like molecules	Steroids and steroid derivatives	Pregnane steroids	-	C08173	-	LMST02030120	Sterol Lipids [ST]	Steroids [ST02]	C21 steroids (gluco/mineralocorticoids, progestogins) and derivatives [ST0203]	5745	[H][C@@]12CC[C@](O)(C(=O)COC(C)=O)[C@@]1(C)CC(=O)[C@@]1([H])[C@@]2([H])CCC2=CC(=O)CC[C@]12C	ITRJWOMZKQRYTA-RFZYENFJSA-N	0.631357	-0.663472	0.00727884	0.916667	1.42446	down	2.19339e+06	2.67092e+06	2.17588e+06	2.66017e+06	1.62621e+06	2.74892e+06	3.05878e+06	2.62723e+06	4.65627e+06	5.10444e+06
Com_3238_pos	2-Hydroxychrysene	2-羟基屈	P	C18H12O	244.089	245.096	1.22062	[M+H]+	1.451	-	3	C18	Benzenoids	苯类化合物	Phenanthrenes and derivatives	菲及其衍生物	Chrysenes	??类	"65945-06-4"	-	-	-	-	-	-	-	-	-	-	-	-	C1=CC=C2C(=C1)C=CC3=C2C=CC4=C3C=CC(=C4)O	RSBSTIBFPNNSTH-UHFFFAOYSA-N	0.61347	-0.704935	0.00738596	0.944444	1.42879	down	7.04726e+06	7.00784e+06	1.3407e+07	1.38175e+07	8.6226e+06	7.762e+06	1.4064e+07	1.52175e+07	1.94875e+07	1.7584e+07
Com_1787_neg	3-Hydroxyphenylaceitic acid sulfate	3-羟基苯乙酸硫酸盐	N	C8H8O6S	232.004	230.997	0.873554	[M-H]-	5.062	-	3	C18	Organic acids and derivatives	有机酸及其衍生物	Organic sulfuric acids and derivatives	有机硫酸及其衍生物	Arylsulfates	芳基硫酸盐	-	-	-	-	-	-	-	-	-	-	-	-	-	O=C(O)CC=1C=CC=C(OS(=O)(=O)O)C1	VBCLPDSIELLWDI-UHFFFAOYSA-N	0.431003	-1.21423	0.00749067	1	1.85907	down	170188	248625	627675	739348	345883	478995	772858	880202	1.31604e+06	1.19428e+06
Com_5068_pos	Cathafuran A	-	P	C34H42O4	514.308	515.315	1.55784	[M+H]+	9.619	-	3	C18	Phenylpropanoids and polyketides	苯丙素类和聚酮类	2-arylbenzofuran flavonoids	2-芳基苯并呋喃类黄酮	-	-	-	-	-	-	-	-	-	-	-	-	-	-	-	CC(=CCCC(=CCC1=C(C(=C(C=C1O)O)CC=C(C)CCC=C(C)C)C2=CC3=C(O2)C=C(C=C3)O)C)C	OVUSTWLJYDNBQM-GUJRAXHGSA-N	0.471715	-1.08401	0.00750774	0.916667	1.09632	down	1.1788e+06	1.01785e+06	1.86647e+06	2.15965e+06	1.33696e+06	825063	3.21384e+06	4.43908e+06	1.94385e+06	1.4987e+06
Com_3871_pos	Sophorophenolone	-	P	C16H10O6	298.048	299.055	1.05547	[M+H]+	5.345	0.729286	2	C18	Phenylpropanoids and polyketides	苯丙素类和聚酮类	Isoflavonoids	异黄酮类	Isoflav-2-enes	异黄-2-烯	-	-	-	-	-	-	-	-	-	-	-	-	-	COC1=CC(=C2C(=C1)OC3=C(C2=O)C4=C(O3)C=C(C=C4)O)O	KVZNFUGKQAFTBW-UHFFFAOYSA-N	0.544137	-0.877959	0.00768194	0.972222	1.0957	down	6.94984e+06	5.00836e+06	5.66999e+06	7.13224e+06	8.09058e+06	6.77415e+06	1.09628e+07	1.05519e+07	8.06403e+06	8.31155e+06
Com_2675_neg	Antibiotic DO 248A	-	N	C14H20N4O5	324.143	323.135	2.79202	[M-H]-	5.078	0.810434	2	C18	Organic acids and derivatives	有机酸及其衍生物	Carboxylic acids and derivatives	羧酸及其衍生物	Amino acids, peptides, and analogues	氨基酸、肽和类似物	-	-	-	-	-	-	-	-	-	-	-	-	-	CC(C)C1=C(C=C(C=C1O)C(C(=O)NCC(=O)O)N=C(N)N)O	QMFJWJLPWNAZMH-LBPRGKRZSA-N	1.82116	0.864859	0.0076996	0.888889	2.44722	up	8.89925e+07	8.97453e+07	4.16837e+07	4.19778e+07	6.00023e+07	6.13088e+07	3.26693e+07	3.55925e+07	2.74419e+07	2.66472e+07
Com_2326_pos	Homomethionine	同型甲硫氨酸	P	C6H13NO2S	163.067	164.074	2.57364	[M+H]+	2.172	-	3	C18	Organic acids and derivatives	有机酸及其衍生物	Carboxylic acids and derivatives	羧酸及其衍生物	Amino acids, peptides, and analogues	氨基酸、肽和类似物	"25148-30-5"	HMDB0030406	Organic acids and derivatives	Carboxylic acids and derivatives	Amino acids, peptides, and analogues	Homomethionine; L-Homomethionine	C17213	map01210;map00966;map01110	-	-	-	-	10329619	CSCCC[C@H](N)C(O)=O	SFSJZXMDTNDWIX-YFKPBYRVSA-N	2.13377	1.09341	0.00814371	0.888889	1.3312	up	6.78808e+07	6.66188e+07	3.21889e+07	3.33324e+07	7.13938e+07	7.05556e+07	2.87654e+07	2.75087e+07	1.47962e+07	1.48188e+07
Com_2779_pos	Acetyl-DL-carnitine	乙酰-DL-肉碱	P	C9H17NO4	203.116	204.124	2.42432	[M+H]+	5.45	-	3	C18	Lipids and lipid-like molecules	脂质和类脂分子	Fatty Acyls	脂肪酰类	Fatty acid esters	脂肪酸酯	-	HMDB0240773	Lipids and lipid-like molecules	Fatty Acyls	Fatty acid esters	-	-	-	LMFA07070060	Fatty Acyls [FA]	Fatty esters [FA07]	Fatty acyl carnitines [FA0707]	-	CC(=O)OC(CC(=O)[O-])C[N+](C)(C)C	RDHQFKQIGNGIED-UHFFFAOYSA-N	1.60635	0.683789	0.00814962	0.944444	1.85084	up	4.05219e+07	3.87648e+07	2.94367e+07	3.52621e+07	4.07177e+07	4.02288e+07	2.3559e+07	1.3206e+07	2.2078e+07	2.06482e+07
Com_1982_pos	Ammelide	-	P	C3H4N4O2	128.033	129.04	5.68553	[M+H]+	1.158	-	3	C18	Organoheterocyclic compounds	有机杂环化合物	Triazines	三嗪类	Triazinones	三嗪酮类	"-"	HMDB0248340	Organoheterocyclic compounds	Triazines	Triazinones	-	C08734	map00791;map01120	-	-	-	-	12584	NC1=NC(O)=NC(O)=N1	YSKUZVBSHIWEFK-UHFFFAOYSA-N	0.598417	-0.740776	0.00822712	0.888889	1.70144	down	9.6092e+06	8.59654e+06	7.17816e+06	8.0618e+06	5.71365e+06	5.70442e+06	1.46035e+07	1.54122e+07	1.38492e+07	1.4521e+07
Com_4106_pos	Microsphaerone C_120103	-	P	C17H24N2O4	320.174	321.181	0.945205	[M+H]+	6.002	-	3	C18	Lipids and lipid-like molecules	脂质和类脂分子	Fatty Acyls	脂肪酰类	Fatty acids and conjugates	脂肪酸和结合物	-	-	-	-	-	-	-	-	-	-	-	-	-	O=C(N)C1=CNC(C=CCCCCCCCCC(=O)O)=CC1=O	FQHXRDDMWDQLPV-VQHVLOKHSA-N	1.87436	0.906402	0.00830336	0.916667	1.64039	up	9.28917e+06	8.90434e+06	5.14385e+06	5.33359e+06	1.15543e+07	1.13817e+07	4.49051e+06	4.19965e+06	3.49343e+06	3.47527e+06
Com_2626_neg	Opuntioside I	-	N	C13H18O9	318.095	317.088	1.23305	[M-H]-	2.58	-	3	C18	Organic oxygen compounds	有机氧化合物	Organooxygen compounds	有机氧化合物	Carbohydrates and carbohydrate conjugates	碳水化合物和碳水化合物结合物	-	-	-	-	-	-	-	-	-	-	-	-	-	COC1=CC(=O)OC(=C1)COC2C(C(C(C(O2)CO)O)O)O	OQVZJGGNKYGQLT-KABOQKQYSA-N	0.6646	-0.589442	0.00833322	0.916667	2.47108	down	5.67774e+06	5.66405e+06	4.47669e+06	6.77974e+06	4.8182e+06	4.95017e+06	9.31248e+06	9.5861e+06	7.89643e+06	5.14955e+06
Com_2196_neg	10-deoxygerfelin	-	N	C15H14O5	274.084	273.076	1.31856	[M-H]-	5.242	0.558372	2	C18	Benzenoids	苯类化合物	Benzene and substituted derivatives	苯及其取代衍生物	Diphenylethers	二苯醚类	-	-	-	-	-	-	-	-	-	-	-	-	-	CC1=CC(=CC(=C1)OC2=CC(=C(C(=C2)C)C(=O)O)O)O	ZJEIMBOWRAUNAN-UHFFFAOYSA-N	1.55767	0.639392	0.00835646	0.944444	1.11576	up	760285	985758	574078	865412	676880	811232	467457	514894	545479	710290
Com_3399_neg	Tricalysioside T	-	N	C26H44O9	500.299	499.291	0.435314	[M-H]-	6.44	0.683064	2	C18	Lipids and lipid-like molecules	脂质和类脂分子	Prenol lipids	异戊烯醇脂	Terpene glycosides	萜烯糖苷	-	-	-	-	-	-	-	-	-	-	-	-	-	CC1(CCCC2(C1CCC34C2CCC(C3)C(C4O)(CO)O)C)COC5C(C(C(C(O5)CO)O)O)O	IKBFZZPRIOQBPZ-JLGYURFFSA-N	0.54053	-0.887553	0.00836468	0.916667	1.37319	down	2.57851e+06	2.82632e+06	5.1181e+06	4.10863e+06	6.20392e+06	5.86974e+06	5.90099e+06	5.27261e+06	1.03469e+07	9.88483e+06
Com_5084_pos	2-Oleoyl-sn-glycero-3-phosphocholine	-	P	C26H52NO7P	521.348	522.356	0.896948	[M+H]+	9.599	0.968798	2	C18	Lipids and lipid-like molecules	脂质和类脂分子	Glycerophospholipids	甘油磷脂	Glycerophosphocholines	甘油磷酸胆碱	-	HMDB0061701	Lipids and lipid-like molecules	Glycerophospholipids	Glycerophosphocholines	-	-	-	LMGP01050082	Glycerophospholipids [GP]	Glycerophosphocholines [GP01]	Monoacylglycerophosphocholines [GP0105]	-	CCCCCCCCC=CCCCCCCCC(=O)OC(CO)COP(=O)([O-])OCC[N+](C)(C)C	SULIDBRAXVDKBU-PTGWMXDISA-N	0.591416	-0.757754	0.00841597	1	1.64372	down	5.58155e+07	3.21696e+07	6.75482e+07	7.22134e+07	7.75915e+07	7.5996e+07	1.3314e+08	1.33845e+08	8.38722e+07	9.01653e+07
Com_1392_pos	Bigelovin	锦菊素	P	C17H20O5	304.131	327.121	2.39105	[M+Na]+	5.754	0.64734	1	C18	Lipids and lipid-like molecules	脂质和类脂分子	Prenol lipids	异戊烯醇脂	Terpene lactones	萜内酯	"3668-14-2"	-	-	-	-	-	-	-	-	-	-	-	3080597	CC1CC2C(C(C3(C1C=CC3=O)C)OC(=O)C)C(=C)C(=O)O2	DCNRYQODUSSOKC-MMLVVLEOSA-N	0.628536	-0.669933	0.00858685	0.944444	1.46103	down	3.96075e+06	4.40422e+06	5.34445e+06	6.02322e+06	3.57474e+06	2.93342e+06	6.2092e+06	1.02049e+07	5.72467e+06	7.83528e+06
Com_579_neg	alpha-Arbutin	α-熊果苷	N	C12H16O7	272.09	271.082	2.43563	[M-H]-	1.298	-	3	C18	Alkaloids and derivatives	生物碱及其衍生物	-	-	-	-	"84380-01-8"	-	-	-	-	-	C12079	-	-	-	-	-	-	C1=CC(=CC=C1O)OC2C(C(C(C(O2)CO)O)O)O	DNJFTXKSFAMXQF-UHFFFAOYSA-N	2.18075	1.12482	0.0086808	0.944444	1.01884	up	9.45498e+06	1.00635e+07	3.70297e+06	3.68667e+06	6.61107e+06	7.59819e+06	3.31102e+06	2.85804e+06	2.84961e+06	2.22115e+06
Com_2254_pos	Benzenesulfonic acid	苯磺酸	P	C6H6O3S	158.004	159.01	3.7223	[M+H]+	2.562	-	3	C18	Benzenoids	苯类化合物	Benzene and substituted derivatives	苯及其取代衍生物	Benzenesulfonic acids and derivatives	苯磺酸及其衍生物	"98-11-3"	HMDB0248986	Benzenoids	Benzene and substituted derivatives	Benzenesulfonic acids and derivatives	-	-	-	-	-	-	-	-	OS(=O)(=O)C1=CC=CC=C1	SRSXLGNVWSONIS-UHFFFAOYSA-N	0.092866	-3.42871	0.00887064	1	1.55044	down	1.36725e+06	1.77244e+06	772894	1.33832e+06	935826	1.39343e+06	3.68042e+06	3.73214e+06	3.38165e+07	3.27812e+07
Com_2994_neg	Docosanedioate	-	N	C22H42O4	370.308	369.301	0.610976	[M-H]-	10.291	-	3	C18	Lipids and lipid-like molecules	脂质和类脂分子	Fatty Acyls	脂肪酰类	Fatty acids and conjugates	脂肪酸和结合物	-	HMDB0304342	Lipids and lipid-like molecules	Fatty Acyls	Fatty acids and conjugates	Docosanedioate	C19625	map00073	LMFA01170037	Fatty Acyls [FA]	Fatty Acids and Conjugates [FA01]	Dicarboxylic acids [FA0117]	-	C(CCCCCCCCCCC(=O)O)CCCCCCCCCC(=O)O	DGXRZJSPDXZJFG-UHFFFAOYSA-N	0.568068	-0.815864	0.00888663	0.972222	2.21655	down	208761	192516	178751	260292	87393.5	143562	379206	339826	342735	275081
Com_1394_pos	AFLATOXIN G1	黄曲霉毒素G1	P	C17H12O7	328.058	329.065	0.430248	[M+H]+	5.338	0.553104	1	C18	Phenylpropanoids and polyketides	苯丙素类和聚酮类	Coumarins and derivatives	香豆素及其衍生物	Furanocoumarins	呋喃香豆素类	"1165-39-5"	HMDB0030479	Phenylpropanoids and polyketides	Coumarins and derivatives	Furanocoumarins	-	C16755	map00254	-	-	-	-	14421	COC1=C2C3=C(C(=O)OCC3)C(=O)OC2=C4C5C=COC5OC4=C1	XWIYFDMXXLINPU-UHFFFAOYSA-N	0.601911	-0.732378	0.00889723	1	1.03086	down	4.88895e+07	4.7131e+07	5.05712e+07	5.34658e+07	6.31474e+07	5.82053e+07	7.79396e+07	7.3725e+07	6.72624e+07	6.64777e+07
Com_84_neg	Pyruvic Acid	丙酮酸	N	C3H4O3	88.0161	147.03	0.587319	[M+CH3COOH-H]-	1.362	0.704525	1	C18	Organic acids and derivatives	有机酸及其衍生物	Keto acids and derivatives	酮酸及其衍生物	Alpha-keto acids and derivatives	α-酮酸及其衍生物	"127-17-3"	HMDB0000243	Organic acids and derivatives	Keto acids and derivatives	Alpha-keto acids and derivatives	Pyruvate; Pyruvic acid; 2-Oxopropanoate; 2-Oxopropanoic acid; Pyroracemic acid	C00022	map00010;map00020;map00030;map00040;map00053;map00250;map00260;map00261;map00270;map00290;map00330;map00350;map00360;map00362;map00430;map00440;map00473;map00620;map00621;map00622	LMFA01060077	Fatty Acyls [FA]	Fatty Acids and Conjugates [FA01]	Oxo fatty acids [FA0106]	1060	CC(=O)C(O)=O	LCTONWCANYUPML-UHFFFAOYSA-N	0.591896	-0.756585	0.00894529	0.944444	1.40786	down	1.40567e+08	1.38467e+08	2.5741e+08	1.47808e+08	1.05355e+08	1.0908e+08	2.67496e+08	2.77805e+08	2.43878e+08	1.49321e+08
Com_1476_neg	Asparaginylglycine	天冬氨酰甘氨酸	N	C6H11N3O4	189.075	188.068	1.70498	[M-H]-	1.302	-	3	C18	Organic acids and derivatives	有机酸及其衍生物	Carboxylic acids and derivatives	羧酸及其衍生物	Amino acids, peptides, and analogues	氨基酸、肽和类似物	"67576-72-1"	HMDB0028731	Organic acids and derivatives	Carboxylic acids and derivatives	Amino acids, peptides, and analogues	-	-	-	-	-	-	-	9899050	N[C@@H](CC(N)=O)C(=O)NCC(O)=O	KLKHFFMNGWULBN-VKHMYHEASA-N	1.81485	0.859854	0.00897841	0.916667	1.67806	up	1.34774e+06	1.49212e+06	869891	722881	1.24094e+06	1.27438e+06	668315	353841	617740	443608
Com_1543_pos	CV1808	2-苯基氨基腺苷	P	C16H18N6O4	358.139	359.146	1.37499	[M+H]+	5.02	-	3	C18	Nucleosides, nucleotides, and analogues	核苷、核苷酸和类似物	Purine nucleosides	嘌呤核苷	-	-	"53296-10-9"	HMDB0001069	Nucleosides, nucleotides, and analogues	Purine nucleosides	-	-	-	-	-	-	-	-	1585	NC1=C2N=CN(C3OC(CO)C(O)C3O)C2=NC(NC2=CC=CC=C2)=N1	SCNILGOVBBRMBK-UHFFFAOYSA-N	0.607707	-0.718551	0.00906302	0.944444	1.49307	down	1.86057e+06	1.94084e+06	3.90587e+06	3.39763e+06	2.37421e+06	3.7119e+06	4.73805e+06	4.37498e+06	5.36304e+06	5.37322e+06
Com_2273_pos	sym-Homospermidine	-	P	C8H21N3	159.174	160.181	2.03113	[M+H]+	1.087	-	3	C18	Organic nitrogen compounds	有机氮化合物	Organonitrogen compounds	有机氮化合物	Amines	胺类	-	HMDB0031506	Organic nitrogen compounds	Organonitrogen compounds	Amines	sym-Homospermidine; Homospermidine	C06366	map01064;map01110;map01060;map00960	-	-	-	-	-	C(CCNCCCCN)CN	UODZHRGDSPLRMD-UHFFFAOYSA-N	0.367998	-1.44223	0.00922545	0.944444	2.12439	down	351366	406431	71303.7	190244	286845	282970	733639	840550	1.03351e+06	945049
Com_4331_pos	His Gln Gly	-	P	C13H20N6O5	340.15	341.158	2.17198	[M+H]+	5.646	0.53697	2	C18	Organic acids and derivatives	有机酸及其衍生物	Carboxylic acids and derivatives	羧酸及其衍生物	Amino acids, peptides, and analogues	氨基酸、肽和类似物	-	-	-	-	-	-	-	-	-	-	-	-	-	C1=C(NC=N1)CC(C(=O)NC(CCC(=O)N)C(=O)NCC(=O)O)N	HVCRQRQPIIRNLY-IUCAKERBSA-N	0.585011	-0.773465	0.00946982	0.888889	1.06118	down	2.59166e+08	2.37685e+08	1.99326e+08	2.02975e+08	1.29407e+08	1.26817e+08	4.38711e+08	4.34544e+08	3.1204e+08	3.22322e+08
Com_1765_pos	Cinobufotalin	华蟾毒它灵	P	C26H34O7	458.23	481.22	1.67289	[M+Na]+	8.999	0.538174	2	C18	Lipids and lipid-like molecules	脂质和类脂分子	Steroids and steroid derivatives	类固醇和类固醇衍生物	Steroid lactones	类固醇内酯	"1108-68-5"	HMDB0250267	Lipids and lipid-like molecules	Steroids and steroid derivatives	Steroid lactones	-	C16932	-	LMST01130034	Sterol Lipids [ST]	Sterols [ST01]	Bufanolides and derivatives [ST0113]	633297	CC(=O)OC1C2OC22C3CCC4(O)CC(O)CCC4(C)C3CCC2(C)C1C1=COC(=O)C=C1	KBKUJJFDSHBPPA-UHFFFAOYSA-N	1.63159	0.70628	0.0095505	1	1.31035	up	8.38813e+06	1.17997e+07	1.14544e+07	1.03752e+07	9.60574e+06	1.19264e+07	8.22023e+06	6.97125e+06	3.47932e+06	5.33081e+06
Com_455_neg	cis-10-Pentadecenoic acid	十五碳烯酸(顺-10)	N	C15H28O2	240.209	239.202	0.803258	[M-H]-	9.462	0.903072	1	C18	Lipids and lipid-like molecules	脂质和类脂分子	Fatty Acyls	脂肪酰类	Fatty acids and conjugates	脂肪酸和结合物	"84743-29-3"	HMDB0304816	Lipids and lipid-like molecules	Fatty Acyls	Fatty acids and conjugates	-	-	-	LMFA01030259	Fatty Acyls [FA]	Fatty Acids and Conjugates [FA01]	Unsaturated fatty acids [FA0103]	-	CCCC\C=C/CCCCCCCCC(O)=O	APXSAEQXOXTDAM-WAYWQWQTSA-N	0.535316	-0.901539	0.00961523	1	1.26455	down	388021	318036	353354	264455	377565	126076	457680	620283	586337	699446
Com_4824_pos	Ser Phe Arg	丝氨酸-苯丙氨酸-精氨酸	P	C18H28N6O5	408.212	409.22	0.5152	[M+H]+	6.329	0.626465	2	C18	Organic acids and derivatives	有机酸及其衍生物	Carboxylic acids and derivatives	羧酸及其衍生物	Amino acids, peptides, and analogues	氨基酸、肽和类似物	-	-	-	-	-	-	-	-	-	-	-	-	-	C1=CC=C(C=C1)CC(C(=O)NC(CCCN=C(N)N)C(=O)O)NC(=O)C(CO)N	JAWGSPUJAXYXJA-IHRRRGAJSA-N	0.623494	-0.681553	0.009624	0.972222	1.8236	down	2.10309e+07	2.61486e+07	3.01687e+07	3.33017e+07	2.83025e+07	2.35745e+07	3.65856e+07	3.53908e+07	5.92157e+07	6.11957e+07
Com_1832_pos	Prosapogenin A	薯蓣次苷A	P	C39H62O12	722.424	745.414	0.433038	[M+Na]+	9.037	0.710544	1	C18	Lipids and lipid-like molecules	脂质和类脂分子	Steroids and steroid derivatives	类固醇和类固醇衍生物	Steroidal glycosides	甾体糖苷	"19057-67-1"	HMDB0029312	Lipids and lipid-like molecules	Steroids and steroid derivatives	Steroidal glycosides	-	-	-	LMST01080089	Sterol Lipids [ST]	Sterols [ST01]	Spirostanols and derivatives [ST0108]	4483248	CC1C2C(CC3C4CC=C5CC(CCC5(C)C4CCC23C)OC2OC(CO)C(O)C(O)C2OC2OC(C)C(O)C(O)C2O)OC11CCC(C)CO1	HDXIQHTUNGFJIC-UHFFFAOYSA-N	2.23901	1.16286	0.00976388	1	1.70559	up	4.01133e+07	3.95628e+07	3.53433e+07	3.39309e+07	2.38978e+07	2.32401e+07	1.52987e+07	1.4683e+07	6.52692e+06	6.25682e+06
Com_1882_pos	Aminomethanesulfonic acid	氨基甲磺酸	P	CH5NO3S	110.999	112.007	1.73693	[M+H]+	1.16	-	3	C18	Organic acids and derivatives	有机酸及其衍生物	Organic sulfonic acids and derivatives	有机磺酸及其衍生物	Organosulfonic acids and derivatives	有机磺酸及其衍生物	"13881-91-9"	HMDB0248321	Organic acids and derivatives	Organic sulfonic acids and derivatives	Organosulfonic acids and derivatives	-	-	-	-	-	-	-	83791	NCS(O)(=O)=O	OBESRABRARNZJB-UHFFFAOYSA-N	0.664011	-0.59072	0.00978288	0.916667	1.39391	down	3.45351e+06	3.23419e+06	2.96248e+06	2.69576e+06	1.85239e+06	2.04589e+06	5.09327e+06	4.51959e+06	4.50007e+06	3.91441e+06
Com_762_neg	Nepetin	泽兰黄酮	N	C16H12O7	316.058	315.051	0.970434	[M-H]-	5.913	0.689793	1	C18	Phenylpropanoids and polyketides	苯丙素类和聚酮类	Flavonoids	黄酮类化合物	O-methylated flavonoids	O-甲基化黄酮类化合物	"520-11-6"	-	-	-	-	-	-	-	LMPK12111230	Polyketides [PK]	Flavonoids [PK12]	Flavones and Flavonols [PK1211]	-	COC1=C(C2=C(C=C1O)OC(=CC2=O)C3=CC(=C(C=C3)O)O)O	FHHSEFRSDKWJKJ-UHFFFAOYSA-N	0.498757	-1.00359	0.00982259	1	1.32465	down	1.01933e+06	1.37993e+06	3.4443e+06	3.30884e+06	2.13376e+06	2.2971e+06	4.75499e+06	4.74189e+06	4.99672e+06	4.02805e+06
Com_1420_pos	Ginkgolic Acid	银杏酸	P	C22H34O3	346.251	329.248	0.819859	[M+H-H2O]+	5.852	0.57188	2	C18	Benzenoids	苯类化合物	Benzene and substituted derivatives	苯及其取代衍生物	Benzoic acids and derivatives	苯甲酸及其衍生物	"22910-60-7"	HMDB0033897	Benzenoids	Benzene and substituted derivatives	Benzoic acids and derivatives	-	C10794	-	LMPK15040003	Polyketides [PK]	Phenolic lipids [PK15]	Anacardic acids and derivatives [PK1504]	5317600	CCCCCC\C=C\CCCCCCCC1=C(C(O)=O)C(O)=CC=C1	YXHVCZZLWZYHSA-BQYQJAHWSA-N	0.574447	-0.799755	0.0101081	0.944444	1.24168	down	1.80243e+06	1.82364e+06	2.14793e+06	2.47927e+06	1.64225e+06	1.09354e+06	3.37186e+06	2.71083e+06	4.36049e+06	4.19641e+06
Com_2966_pos	Miglustat	麦格司他	P	C10H21NO4	219.147	220.155	1.97441	[M+H]+	4.867	0.540083	2	C18	Organoheterocyclic compounds	有机杂环化合物	Piperidines	哌啶类	-	-	"72599-27-0"	HMDB0014563	Organoheterocyclic compounds	Piperidines	-	-	-	-	-	-	-	-	-	CCCCN1CC(C(C(C1CO)O)O)O	UQRORFVVSGFNRO-UTINFBMNSA-N	2.0874	1.06171	0.0102565	0.916667	1.29257	up	1.24132e+06	1.12917e+06	833963	973351	496681	474350	475012	266321	411404	233558
Com_2168_pos	Melamine	三聚氰胺	P	C3H6N6	126.065	149.055	0.295434	[M+Na]+	1.154	-	3	C18	Organoheterocyclic compounds	有机杂环化合物	Triazines	三嗪类	1,3,5-triazines	1,3,5-三嗪类	"108-78-1"	HMDB0041922	Organoheterocyclic compounds	Triazines	1,3,5-triazines	-	C08737	map00791;map01120	-	-	-	-	7955	N=C1NC(=N)NC(=N)N1	JDSHMPZPIAZGSV-UHFFFAOYSA-N	0.539135	-0.891283	0.0103991	0.944444	1.89639	down	935653	979266	327655	454531	438459	546245	1.4064e+06	1.37308e+06	1.10497e+06	1.05335e+06
Com_1259_pos	Helicin	绣线菊苷	P	C13H16O7	284.09	307.08	2.51725	[M+Na]+	4.775	-	3	C18	Organic oxygen compounds	有机氧化合物	Organooxygen compounds	有机氧化合物	Carbohydrates and carbohydrate conjugates	碳水化合物和碳水化合物结合物	"618-65-5"	-	-	-	-	-	-	-	-	-	-	-	-	C1=CC=C(C(=C1)C=O)OC2C(C(C(C(O2)CO)O)O)O	BGOFCVIGEYGEOF-UJPOAAIJSA-N	0.5875	-0.76734	0.0107234	0.861111	1.72856	down	1.89437e+06	1.85263e+06	3.44791e+06	3.91916e+06	1.83916e+06	1.61531e+06	4.81564e+06	4.70464e+06	3.88727e+06	4.71645e+06
Com_3394_neg	Virescenoside N	-	N	C26H42O9	498.283	497.276	0.558789	[M-H]-	6.307	0.61744	2	C18	Lipids and lipid-like molecules	脂质和类脂分子	Steroids and steroid derivatives	类固醇和类固醇衍生物	Steroidal glycosides	甾体糖苷	-	-	-	-	-	-	-	-	-	-	-	-	-	CC1(CCC2C(=C1)C(CC3C2(CC(C(C3(C)COC4C(C(C(C(O4)CO)O)O)O)O)O)C)O)C=C	VLYNKGFRDOHHTR-ANAFCSLDSA-N	0.420619	-1.24942	0.0111421	0.916667	1.74071	down	2.58961e+06	2.05048e+06	1.8954e+06	2.24709e+06	8.05221e+06	6.41881e+06	4.28181e+06	6.64487e+06	1.04333e+07	1.14027e+07
Com_2347_neg	Anhydrofulvic acid	-	N	C14H10O7	290.043	289.036	0.717768	[M-H]-	5.965	0.521816	2	C18	Organoheterocyclic compounds	有机杂环化合物	Benzopyrans	苯并吡喃类	1-benzopyrans	1-苯并吡喃	-	-	-	-	-	-	-	-	-	-	-	-	-	CC1=CC2=C(CO1)C(=O)C3=C(O2)C=C(C(=C3C(=O)O)O)O	QECRRBWJXIZNNN-UHFFFAOYSA-N	0.65206	-0.616924	0.011208	0.916667	1.44274	down	2.2558e+06	2.11858e+06	3.99321e+06	3.38816e+06	2.37961e+06	1.89629e+06	4.27109e+06	4.59708e+06	4.68976e+06	4.51676e+06
Com_594_pos	D-Xylulose 5-phosphate	5-磷酸木酮糖	P	C5H11O8P	230.019	213.016	1.22805	[M+H-H2O]+	1.967	0.633889	1	C18	Organic oxygen compounds	有机氧化合物	Organooxygen compounds	有机氧化合物	Carbohydrates and carbohydrate conjugates	碳水化合物和碳水化合物结合物	"105931-44-0"	HMDB0000868	Organic oxygen compounds	Organooxygen compounds	Carbohydrates and carbohydrate conjugates	D-Xylulose 5-phosphate	C00231	map00030;map00040;map00053;map00680;map00710;map01100;map01110;map01120;map01130;map01200;map01230;map04918	-	-	-	-	439190	C(C(C(C(=O)CO)O)O)OP(=O)(O)O	FNZLKVNUWIIPSJ-RFZPGFLSSA-N	0.557624	-0.842637	0.0112686	0.888889	1.83337	down	1.67501e+07	1.55703e+07	2.91968e+07	2.93544e+07	1.3215e+07	1.34148e+07	3.1834e+07	3.87178e+07	4.93104e+07	4.27072e+07
Com_4273_pos	2,3-Dimercapto-1-propanol tributyrate	三丁酸2,3-二巯基-1-丙酯	P	C15H26O4S2	334.127	335.134	1.51027	[M+H]+	5.489	-	3	C18	Lipids and lipid-like molecules	脂质和类脂分子	Fatty Acyls	脂肪酰类	Fatty acid esters	脂肪酸酯	"58428-97-0"	HMDB0245388	Lipids and lipid-like molecules	Fatty Acyls	Fatty acid esters	-	-	-	-	-	-	-	194061	CCCC(=O)OCC(CSC(=O)CCC)SC(=O)CCC	NHBKXEKEPDILRR-UHFFFAOYSA-N	0.627173	-0.673064	0.0114428	1	1.23827	down	7.18224e+06	5.74305e+06	1.28005e+07	1.09541e+07	1.168e+07	1.18052e+07	1.48188e+07	1.4103e+07	1.93148e+07	1.92697e+07
Com_1809_pos	Pheophorbide A	菲叶绿酸A	P	C35H36N4O5	592.269	593.276	0.850966	[M+H]+	10.6	0.988812	1	C18	Organoheterocyclic compounds	有机杂环化合物	Tetrapyrroles and derivatives	四吡咯及其衍生物	Chlorins	二氢卟酚类	"15664-29-6"	HMDB0256449	-	-	-	Pheophorbide a	C18021	map00860;map01110	-	-	-	-	-	CCC1=C(C2=NC1=CC3=C(C4=C(C(C(=C5C(C(C(=CC6=NC(=C2)C(=C6C)C=C)N5)C)CCC(=O)O)C4=N3)C(=O)OC)O)C)C	NSFSLUUZQIAOOX-QEWKCGBTSA-N	0.513852	-0.960576	0.011453	0.888889	1.58806	down	1.10651e+09	1.08251e+09	2.84575e+09	2.9121e+09	1.20551e+09	1.07021e+09	3.9035e+09	3.83857e+09	2.17182e+09	2.66619e+09
Com_4674_pos	Rugulosone	-	P	C26H34O2	378.256	379.263	0.73255	[M+H]+	10.374	-	3	C18	Lipids and lipid-like molecules	脂质和类脂分子	Prenol lipids	异戊烯醇脂	Sesquiterpenoids	倍半萜类	-	-	-	-	-	-	-	-	-	-	-	-	-	CCC(=O)C(=C)C1C2(CC(=CC1(C(C(=C2)C)C(=CC3CC(=O)C=C3)C)C)C)C	FMKMRACZTYQJQI-KDEQXIHZSA-N	0.586301	-0.770287	0.0115102	0.888889	1.12977	down	1.87806e+06	1.45414e+06	1.87487e+06	2.15409e+06	1.47651e+06	1.59642e+06	3.86827e+06	3.79153e+06	2.88057e+06	3.39494e+06
Com_1990_pos	4-Penten-1-yl acetate	4-戊烯-1-基乙酸酯	P	C7H12O2	128.084	129.091	2.89691	[M+H]+	5.502	0.847933	2	C18	Organic acids and derivatives	有机酸及其衍生物	Carboxylic acids and derivatives	羧酸及其衍生物	Carboxylic acid derivatives	羧酸衍生物	-	HMDB0032460	Organic acids and derivatives	Carboxylic acids and derivatives	Carboxylic acid derivatives	-	-	-	-	-	-	-	-	CC(=O)OCCCC=C	LVHDNIMNOMRZMF-UHFFFAOYSA-N	1.62626	0.70156	0.011877	0.972222	1.16782	up	2.12122e+08	1.22721e+08	1.03628e+08	1.00961e+08	9.54087e+07	1.10127e+08	1.00544e+08	8.96688e+07	7.58611e+07	7.11443e+07
[truncated: 121 more rows]
[truncated: 2 more columns]

## Sheet: cebip_72h.vs.WT_72h_all_diff.an
Compound_ID	Name	ChineseName	IonMode	Formula	MolecularWeight	m/z	MassError	Adduct	RT (min)	Score	Level	Column	ClassI	ClassI (Chinese)	ClassII	ClassII (Chinese)	ClassIII	ClassIII (Chinese)	CAS	HMDB_ID	SuperClass(HMDB)	Class(HMDB)	SubClass(HMDB)	Other_name(Kegg_name)	KEGG_ID	KEGG_MapID	Lipidmaps_ID	CATEGORY(Lipidmaps)	MAIN_CLASS(Lipidmaps)	SUB_CLASS(Lipidmaps)	PubChemID	SMILES	InChIKey	FC	log2FC	Pvalue	ROC	VIP	Up.Down	all_cebip_72h_1	all_cebip_72h_2	all_cebip_72h_3	all_cebip_72h_4	all_cebip_72h_5	all_cebip_72h_6	all_WT_72h_1	all_WT_72h_2	all_WT_72h_3	all_WT_72h_4
[truncated: 421 more rows]
[truncated: 2 more columns]
